# Supplementary material for: Tumor cell intrinsic dsRNA innate immune response triggered by PARP inhibitor is compromised in BRCA1-deficient breast cancer by repressing IRF3
Source: Protein Cell. 2026 Jan 10;17(7):616–30. doi: 10.1093/procel/pwaf104 (PMC13340924; doi:10.1093/procel/pwaf104)
Supplement: pwaf104_Supplementary_Data [file pwaf104_supplementary_data.zip › Supplementary table 1.xlsx]

## Sheet: 1937-EV_18h
Index	Peptide	Protein	p.adj	Log2FC
16046	FSGIVFSR	AACS	9.15e-09	-6.42
6832	DIINEEEVQFL	AARS	3.38e-07	3.46
13886	EWVQQVSGLMDGK	AARS	0.000566	-4.94
36314	MSNYDTDLFVPY	AARS	3.44e-05	2.78
41003	QIWQNLGLDDTK	AARS	6.94e-05	5.58
54620	VGDQVWLFIDEPR	AARS	0.000115	3.33
58393	YAEQGGQIYDEGYLVK	AARS	0.00189	4.2
159	AAFLNFFR	AARS2	2.53e-14	-3.44
18894	GLPDDHAGPIR	AARSD1	2.53e-14	4.51
51656	TNLIFLSGNR	AARSD1	3.25e-08	-4.87
7148	DLDEEIFDDDDFYHQ	AATF	0.00679	2.98
7149	DLDEEIFDDDDFYHQL	AATF	1.96e-07	3.64
42720	RFADFTVYR	AATF	0.00421	2.52
9487	EANIHAFIESLPNK	ABCB1	0.00115	2.75
11065	EIIGVVSQEPVLFATTIAENIR	ABCB1	0.00139	3.2
4383	AVDSLLNFETVK	ABCB6	0.0019	3.2
25098	IQTFLLLDEISQR	ABCC4	0.000335	2.39
32681	LNTIIDSDKIMVLDSGRL	ABCC4	0.00182	3.42
34583	LVEHLHNFILFR	ABCD3	2.62e-06	-2.28
1969	AIIKPQYVDQIPK	ABCE1	0.000236	-4.63
20281	GTVGSILDR	ABCE1	1.22e-05	-3.82
20283	GTVGSILDRKDETK	ABCE1	0.00173	-2.49
29171	LCIEVTPQSK	ABCE1	0.00319	-2.99
32842	LPIPRPGEVLGLVGTNGIGK	ABCE1	3.15e-06	-3.34
33149	LQGQLEQGDDTAAER	ABCF1	1.1e-10	6.1
37703	NLDFGIDMDSR	ABCF1	0.00473	2.5
43189	RILAGLGFDPEMQNRPTQK	ABCF1	0.00232	-2.12
43757	RMEETPTEYLQR	ABCF1	2.53e-14	5.2
50228	TFFEELAVEDK	ABCF1	0.00195	2.27
11103	EILSNINGIMK	ABCG2	6.98e-09	-4.36
39593	PGLNAILGPTGGGK	ABCG2	1.6e-05	3.23
55267	VIQELGLDK	ABCG2	0.0005	2.82
30928	LHSPIPVNCPIR	ABHD10	2.57e-11	5.7
31832	LLHGMKDDIVPWHTSMQVADR	ABHD10	0.00856	-2.65
52256	TSLSFLNRPDLPNLAYK	ABHD10	0.003	3.52
59852	YSEEGVYNVQYSFIK	ABHD10	0.00449	-2.79
20455	GVHDDVDIILLQD	ABRACL	0.000247	-2.36
6555	DGSTTAGNSSQVSDGAAAILLAR	ACAA1	0.00535	2.07
22655	IAQFLSDIPETVPLSTVNR	ACAA1	0.00073	2.07
7642	DMDLVEVNEAFAPQ	ACAA2	0.00775	3.1
7644	DMDLVEVNEAFAPQYLAVER	ACAA2	0.00125	2.59
21822	HNFTPLAR	ACAA2	2.78e-09	6.6
41793	QSIVNGCQEICVK	ACAA2	0.000104	5.22
51712	TNVNGGAIALGHPLGGSGSR	ACAA2	0.00232	-2.71
57627	VVLCGGTESMSQAPYCVR	ACAA2	0.000389	-3.04
13550	EVFPFPEVSQDELNEIN	ACAD9	4.03e-09	4
14719	FFTEEVDSRK	ACAD9	4.03e-07	-4.72
36531	MYIALTGLQHAGR	ACAD9	7.28e-05	4.19
42428	RAYICAHPLDR	ACAD9	0.00111	-3.94
3179	ANWYFLLAR	ACADM	0.000378	3.21
10068	EEIIPVAAEYDK	ACADM	0.00164	-4.2
26128	IYEGTSQIQR	ACADM	0.000362	-3.27
26742	KGDEYIINGQK	ACADM	3.48e-09	-5.85
41717	QREPGLGFSFEFTEQQK	ACADM	2.53e-14	4.56
5329	CLTEPSSGSDAASIR	ACADVL	5.78e-10	6.46
25571	ITAFVVER	ACADVL	1.9e-06	5.76
35931	MLCDTWCIEAAAR	ACADVL	0.000631	-2.16
51911	TPVTDPATGAVK	ACADVL	0.0079	-3.25
14846	FGNEVIPVTVTVK	ACAT1	0.00727	4.29
26454	KEDIAMWEVNEAF	ACAT1	2.15e-06	5.72
30729	LGSIAIQGAIEK	ACAT1	0.000368	-3.57
54697	VGHLTHALK	ACAT1	0.00108	-2.14
4652	AVPVQDLGSTVIK	ACAT2	1.51e-06	4
38941	NVDVNVKDEEGR	ACBD6	4.72e-08	-5.62
16799	GALMLENLQK	ACIN1	1.36e-10	-6.47
46252	SGVSITIDDPVR	ACIN1	4.21e-08	-4.72
50573	TGTLVEEAFWIDK	ACIN1	1.98e-05	3.84
58392	YAEQDELDYHR	ACIN1	0.000285	2.77
4665	AVQGMLDFDYVCSR	ACLY	3.45e-06	6.59
6134	DEPSVAAMVYPFTGDHK	ACLY	1.84e-08	-5.3
10157	EEMGIGGVLGLLWFQK	ACLY	0.000109	-2.04
19314	GPATVGGIKPGCFK	ACLY	2.53e-14	4.43
35892	MIVVLGEIGGTEEYK	ACLY	0.00114	4.63
37101	NFLIEPFVPHSQAEEFYVC	ACLY	6.44e-05	2.98
38064	NLVVKPDQLIK	ACLY	3.01e-06	6.6
40806	QHFPATPLLDYAL	ACLY	7.83e-05	-2.95
49685	TASFSESRADEVAPAKK	ACLY	1.73e-05	5.71
16357	FVEFFGPGVAQL	ACO1	0.000662	2.34
55215	VILQDFTGVPAVVDFAAMR	ACO1	0.00391	2.97
59424	YLQAVGMFR	ACO1	3.98e-07	-4.5
6616	DGYAQILR	ACO2	1.18e-05	-4.32
6894	DINQEVYNFLA	ACO2	0.00733	2.27
8415	DSSGQHVDVSPT	ACO2	0.000582	-2.27
9780	EDIANLADEFK	ACO2	0.0084	2.63
18841	GLLPLTFADPADYNK	ACO2	2.53e-14	5.48
21159	HFEPNEYIHYDLLEK	ACO2	0.00402	2.62
21916	HPNGTQETILLNHTFNETQIEWFR	ACO2	0.000265	-4.42
1698	AHAMAQVDAWK	ACOT1;ACOT2	0.00552	-2.05
2275	ALAYYNYEDLPK	ACOT1;ACOT2	0.000219	-4.66
5012	AYYNYEDLPK	ACOT1;ACOT2	7.2e-06	-4.75
17434	GFAVMALAYYNYEDLPK	ACOT1;ACOT2	5.62e-06	3.94
46164	SGPDVETPSAIQIC	ACOT7	0.00012	-3.96
48908	SVDAINFHDK	ACOT7	0.00918	2.22
22486	IAAQEVPIEIKPVNPSPLSQLQR	ACOT8	7.63e-05	-3.53
52809	TVLNLEPLDEDLFR	ACOT8	4.6e-07	-4.52
55804	VLNLEPLDEDLFR	ACOT8	2.53e-14	3.86
16442	FVNPLIPESPEEEELFR	ACOT9	0.000323	-2.65
23244	IEVLLPLGSEPELR	ACOT9	0.000328	-2.63
18121	GIADPDEIMWFK	ACOX1	8.24e-06	4.13
36260	MREFGIADPDEIMWFK	ACOX1	3.48e-05	3.57
29080	LAVAIALRF	ACOX3	4.86e-14	4.61
48921	SVDFLDAYPGILDQK	ACOX3	6.15e-06	2.49
27558	KLVTDQNISENWR	ACP1	0.000498	-2.53
47810	SPIAEAVFR	ACP1	0.00838	3.04
56614	VQEVQVVGVKDDR	ACSF2	0.00873	-2.21
59200	YIVFVTNYPLTISGK	ACSF2	0.00938	-2.24
39030	NVLAPYAVPSELVL	ACSF3	0.000262	-2.52
39031	NVLAPYAVPSELVLVEEIPR	ACSF3	9.33e-05	3.28
18404	GITLHPELF	ACSL1	0.00016	-3.51
24043	IIVVMDAYGSELVER	ACSL1	0.000106	4.91
13633	EVLNEEDEVQPNGK	ACSL3	0.00766	-2.04
20516	GVMISHSNIIAGITGMAER	ACSL3	3.34e-05	2.22
31885	LLLCGGAPLSATTQR	ACSL3	1.48e-05	4.8
50726	THYQADIER	ACSL3	6.56e-06	-4.26
44684	RVNNFGSGLTALGLKPK	ACSL4	0.0082	2.46
45412	SDQSYVISFVVPNQK	ACSL4	0.00944	2.45
5942	DDDIAALVVDNG	ACTB	2.53e-14	-4.59
5943	DDDIAALVVDNGSGM	ACTB	0.000213	-3.55
6700	DIAALVVDNGSGMCK	ACTB	1.92e-06	-4.59
3167	ANTVLSGGTTMYPGIADR	ACTB;ACTG1	9.67e-05	-4.11
12521	EQEMATAASSSSLEK	ACTB;ACTG1	0.000103	-3.74
14578	FEQEMATAASSSSLEK	ACTB;ACTG1	0.000114	-3.27
53373	VALDFEQEMATAASSSSLEK	ACTB;ACTG1	0.000114	-3.28
59670	YPIEHGIVTNWDDMEK	ACTB;ACTG1	4.74e-05	-3.72
34953	LVVDNGSGMCK	ACTBL2;ACTB	0.00979	-3.65
29237	LCYVALDFEQEM	ACTBL2;ACTB;ACTG1	1.64e-10	3.07
34040	LSTFQQMWISK	ACTBL2;ACTB;ACTG1;ACTC1;ACTA2	4.2e-06	-5.85
47378	SLSTFQQMWISK	ACTBL2;ACTB;ACTG1;ACTC1;ACTA2	0.00606	3.06
28511	KYSVWIGGSIL	ACTBL2;ACTB;ACTG1;ACTC1;ACTA2;ACTA1	0.00495	-2.45
39425	PDGQVITIGNER	ACTBL2;ACTB;ACTG1;ACTC1;ACTA2;ACTA1;ACTG2	6.61e-05	4.43
50311	TFQQMWISK	ACTBL2;ACTB;ACTG1;ACTC1;ACTA2;ACTL6A;ACTL6B	0.00216	-2.37
2895	ALVIDNGSGMCK	ACTG1	3.32e-10	-6.91
57524	VVERDDGSTL	ACTL6A	0.000316	3.65
5297	CLFQLETVAVTQMNK	ACTL8	4.57e-06	-3.78
5644	DAEDIVGTARPDEK	ACTN1	0.000575	-2.41
6475	DGLGFCALIHR	ACTN1	6.65e-07	5.79
22965	IDQLEGDHQLIQEALIFDNK	ACTN1	3.91e-06	-2.95
24667	IMSIVDPNR	ACTN1	9.18e-07	4.46
28806	LAILGIHNEVSK	ACTN1	7.23e-08	-4.43
33926	LSNRPAFMPSEGR	ACTN1	7.04e-05	3.11
34890	LVSIGAEEIVDGNVK	ACTN1	0.00452	-3.34
60206	YYDSPSVNAR	ACTN1	0.00455	-2.89
523	ACLISLGYDVENDR	ACTN4	0.00481	3.18
854	AEDIVNTARPDEK	ACTN4	0.00083	-2.53
1862	AIDQLHLEYAK	ACTN4	0.00793	-2.93
5743	DALGSLTHSR	ACTN4	5.05e-06	2.38
8727	DVENDRQGEAEFNR	ACTN4	9.79e-05	4.86
9066	DYETATLSDIK	ACTN4	0.00083	-2.75
33819	LSGSNPYTTVTPQIIN	ACTN4	2e-07	4.82
41091	QLEAIDQLHL	ACTN4	0.00663	-4.84
56308	VNQENEHLMEDYEK	ACTN4	1.73e-12	4.31
3816	ASDLLEWIRR	ACTN4;ACTN1	0.0035	2.05
5419	CQLEINFNTLQTK	ACTN4;ACTN1	0.000101	6.3
10659	EGLLLWCQR	ACTN4;ACTN1	4.09e-05	4.34
16569	FYHAFSGAQK	ACTN4;ACTN1	3.22e-09	-4.16
31911	LLLEVISGER	ACTN4;ACTN1	9.29e-10	6.45
32362	LMLLLEVISGER	ACTN4;ACTN1	2.75e-06	3.56
45356	SDLLEWIRR	ACTN4;ACTN1	0.000208	-4.08
60251	YYLPDGSTIEIGPSR	ACTR1A	0.00024	4.64
5204	CGYAGSNFPEHIFPALVGRPIIR	ACTR2	5.15e-07	3.86
21764	HLWDYTFGPEKL	ACTR2	2.16e-07	-4.68
24378	ILLTEPPMNPTK	ACTR2	0.000164	3.17
36427	MVGDEASELR	ACTR2	0.00775	2.93
15048	FIGDEAIEKPTYATK	ACTR3	0.000153	-3.41
20350	GVDDLDFFIGDEAIEK	ACTR3	8.05e-05	2.83
20351	GVDDLDFFIGDEAIEKPTYA	ACTR3	0.0023	2.49
21293	HGIVEDWDL	ACTR3	0.00018	-2.96
42235	QYTGINAISKK	ACTR3	4.12e-05	-2.77
57700	VVNSILAFR	ACY1	0.00053	2.35
50982	TITLQPGSPCNDFR	ADAM10	0.000207	4.43
39879	PQTRYVELFIVVDKER	ADAM9	0.000181	-3.44
30663	LGNSCEFR	ADAR	1.19e-05	-3.12
54646	VGEIEFEGLMR	ADD3	4.68e-09	5.25
23896	IIGVDINK	ADH5	2.33e-05	-6.85
5625	DADKYENDPELEK	ADI1	0.000243	2.19
7031	DKEDQWIR	ADI1	1.62e-09	-5.78
30307	LFVGEPVWTAYNRPADHFEAR	ADI1	0.000113	4.43
23403	IFTLNLSAPFISQFYK	ADK	0.000234	4.09
35725	MFQLPVNNLGSLR	ADNP	2.53e-14	-3.66
59234	YKPGVLLGFNMK	ADNP	0.00757	3.34
36815	NDLEEAFIHFMGK	ADPGK	7.56e-06	-2.03
23869	IIFPDDCEFK	ADRM1	0.000164	-3.34
12729	ERASLPTLGFTHFQPAQLTTVGK	ADSL	0.00294	-2.54
5203	CGWLDLVLLK	ADSS	6.15e-08	3.04
6608	DGVYFLYEALHGPPK	ADSS	0.00045	3.75
6853	DILDMFTEIK	ADSS	0.00011	2.46
7600	DLVSDFDGFSER	ADSS	0.00035	3.26
29371	LDILDMFTEIK	ADSS	0.000416	2.83
31872	LLKLTSQKK	AGBL3	0.00831	-2.99
39898	PRTNFQIQHQLNPATCRNIK	AGBL3	9.23e-05	-3.76
13690	EVPQMCIPGKIEEVVLEAR	AGL	0.000157	4.04
21715	HLSLGSVQLCGVGK	AGL	1.68e-08	-4.84
24046	IIWEDIFPK	AGL	5.39e-06	4.88
31179	LINYHQEQAVNCLLGNVF	AGL	1.71e-05	-4.56
35036	LWEFFQVDVNK	AGL	3.25e-06	3.39
37438	NIFPYHEVTVK	AGL	0.000266	3.53
37464	NIILAFAGTLR	AGL	2.53e-14	5.21
57116	VSYDEWNRK	AGL	0.000479	2.51
58070	VYVDQVDEDIVAVTR	AGL	0.000457	-8.02
59008	YGNKPEDCPYLWAHMK	AGL	0.00298	-2.6
38076	NLYTAMPLPIGR	AGO2	0.00606	-2.7
10071	EEILANGGSLSHHHGVGK	AGPS	1.81e-07	-2.89
13013	ESGYCTGHEPDSLEFSTVGGWVSTR	AGPS	6.23e-08	4.67
13029	ESISDVGFGMLK	AGPS	0.00224	-2.95
13321	ETNISYSQEADDRVFR	AGPS	0.00685	-2.81
17460	GFDPNQLSVATLLFEGDREK	AGPS	1.44e-05	2.14
59038	YGSVAFPNFEQGVACLR	AGPS	0.000247	4.23
21717	HLSPDGQYVPR	AGR2	0.000337	2.2
6245	DFLALALLDGR	AGRN	9.84e-05	4.43
9186	EAACLQQTQIEEAR	AGRN	0.000907	-5.27
16908	GAVCEPNAEGPGR	AGRN	0.0021	2.31
21909	HPLHLLEDAVTKPELRPCPTP	AGRN	0.00289	-3.94
57148	VTCDGAYRPVCAQDGR	AGRN	0.000157	2.7
45096	SAQQEASADVATPK	AHCTF1	1.16e-13	-3.16
2306	ALDIAENEMPGLM	AHCY	6.98e-06	-4.03
27204	KLDEAVAEAHLGKL	AHCY	2.63e-06	2.61
53212	VADIGLAAWGR	AHCY	6.95e-09	8.06
10988	EIEIAEQDMSALISLR	AHCYL1	0.00765	2.17
17366	GESEDDFWWCIDR	AHCYL1	5.25e-05	2.86
29231	LCVPAMNVNDSVTK	AHCYL1	3.94e-09	-8.72
38624	NSCIVCNMGHSNTEIDVTSLR	AHCYL1	0.00897	2
44538	RTTDVMFGGK	AHCYL1	6.66e-06	-4.72
54060	VEESVTGVHR	AHCYL1	1.37e-06	2.81
665	ADLDVSGPKVDIDVPDVNIEGPEGK	AHNAK	0.00536	4
777	ADVDISGPK	AHNAK	5.92e-06	6.55
829	AEASIQAGAGDGEWEESEVK	AHNAK	0.00886	3.23
3923	ASLGSLEGEAEAEASSPK	AHNAK	5.73e-10	5.1
11735	ELLLPNWQGSGSHGLTIA	AHNAK	0.000396	-3.17
13343	ETQSGKTVIR	AHNAK	0.00345	4.34
14880	FGTFGGLGSK	AHNAK	0.000378	-2.46
15163	FKMPDMHFK	AHNAK	0.00145	2.87
16957	GCDVNLPGVNVK	AHNAK	1.25e-06	6.26
19472	GPQITGPSLEGDLGLK	AHNAK	0.01	3.47
19496	GPSLDIDTPDVNIEGPEGK	AHNAK	0.00662	-3.75
24080	IKGDVDVSVPEVEGKLEVPDMNIR	AHNAK	2.53e-14	-6.31
25424	ISMPDFDLNLK	AHNAK	0.00886	-4.08
25425	ISMPDIDF	AHNAK	0.00787	-2.06
25434	ISMPDVDLNLK	AHNAK	0.000245	2.82
27913	KQGFDLNVPGGEIDASLK	AHNAK	0.00268	2.9
31351	LKGPQITGPSLEGDLGLK	AHNAK	3.53e-06	2.93
31409	LKTDVDVSLPK	AHNAK	0.00411	3.18
39444	PDVNLEGLGGK	AHNAK	0.00659	-2.18
47771	SPEPGQTWTR	AHNAK	1.28e-07	-4.38
51778	TPEMIIQK	AHNAK	0.00631	-3.1
53812	VDINAPDVDVR	AHNAK	0.000188	-6.96
53920	VDTNAPDLSLEGPEGK	AHNAK	2.73e-05	3.96
53928	VDVDIPDVNIEGPDAK	AHNAK	0.00421	-3.61
55366	VKGDVDVTLPK	AHNAK	2.53e-14	-7.99
32776	LPEGHVPEGAGLK	AHNAK2	0.00227	-2.98
3357	APSHVPFLLIGGGTAAFAAAR	AIFM1	1.7e-05	5.58
24419	ILPEYLSNWTMEK	AIFM1	1.28e-06	4.17
36589	NADSQFWSLKSDGR	AIM1	3.31e-07	4.32
55252	VIPESSEVR	AIM1	1.35e-05	4.52
16673	GAEADQIIEYLK	AIMP1	4.61e-05	3.76
26064	IWEQIQPDLHTNDECVAT	AIMP1	0.000925	-6.72
60088	YVEEVDVGEIAPR	AIMP1	0.00531	3.21
40430	QDYQLGFTL	AIMP2	0.000312	3.27
49380	SYGPAPGAGHVQEESNLSLQALESR	AIMP2	0.00261	2.02
34956	LVVEEYYEVLDHCSSILNK	AIP	9.46e-06	3.72
51265	TLHSDDEGTVLDDSR	AIP	0.00954	-2.14
18239	GIHSAIDASQTPDVVFA	AK2	0.0017	3.38
18240	GIHSAIDASQTPDVVFASIL	AK2	2.53e-14	-3.27
37770	NLETPLCK	AK2	0.00139	-3.03
56877	VSDEMVVELIEK	AK2	3.51e-07	5.78
48230	SRGVLHQFSGTETNK	AK4	8.62e-08	-2.62
34379	LTQEELDSGLDELSVR	AKAP2	3.27e-06	-5.04
50817	TIEEQLDEEHLESHK	AKAP2	1.46e-05	4.77
50818	TIEEQLDEEHLESHKK	AKAP2	4.54e-05	3.04
52672	TVEFLQEYIVNR	AKAP8	0.00037	3.16
41860	QTADFLQEYVTNK	AKAP8L	0.00627	2.84
4838	AWRDPDEPVLLEEPVVL	AKR1A1	1.71e-08	5.26
4840	AWRDPDEPVLLEEPVVLALAEK	AKR1A1	0.000264	2.66
10837	EHHFEAIAL	AKR7A2	0.000311	-2.85
9266	EAEDTQVFGDLPRPR	AKT1S1	3.18e-09	4.25
47292	SLPVSVPVWGFK	AKT1S1	1.7e-05	-5.02
9654	ECCHGDLLECADDR	ALB	1.3e-06	2.37
264	AALLWALAAALER	ALDH16A1	0.00141	-2.68
18598	GLDGAVDMGAR	ALDH16A1	0.00597	2.7
287	AALWALQGGTSVVIANGTHPK	ALDH18A1	2.53e-14	4.34
9621	EAVQLVNTR	ALDH18A1	6.7e-07	4
9623	EAVQLVNTREEVEDLCRLDK	ALDH18A1	0.00722	-3.43
18471	GKDHVVSDFSEHGSLK	ALDH18A1	0.000879	-2
28265	KVGTFFSEVKPAGPTVEQQGEMAR	ALDH18A1	0.00122	-3.78
29039	LASIVEQVSVLQNQGR	ALDH18A1	0.00149	3.15
30725	LGSAVVTR	ALDH18A1	1.64e-08	-2.94
33527	LRHEILLSQ	ALDH18A1	2.53e-14	-7.6
39352	PAGPTVEQQGEMAR	ALDH18A1	0.000713	-2.63
45446	SDVEGLFDSPPGSDDAK	ALDH18A1	9.71e-08	-6.76
45725	SEVKPAGPTVEQQGEMAR	ALDH18A1	3.27e-09	-4.97
14221	FATCNPSTR	ALDH1A3	1.08e-07	3.41
54517	VFSEVTDNMR	ALDH1A3	0.00244	3.8
17509	GFFIKPTVF	ALDH1B1	0.00671	-2.45
28932	LAPALATGNTVVMK	ALDH1B1	3.96e-07	-4.7
50354	TFVEESIYNEFLER	ALDH1B1	9.93e-05	2.62
53271	VAEQTPLSALYLASLIK	ALDH1B1	0.000544	2.31
32907	LPQPEEGATYEGIQKK	ALDH1L1	0.00147	2.21
28859	LALIGQSLFGQEVYSHLRK	ALDH1L2	2.53e-14	-4.72
33512	LRGEDQEVELVVDYISK	ALDH1L2	0.00177	-2.2
44888	SAACLAAGNTLVLKPAQVTPLTALK	ALDH1L2	3.28e-06	-4.03
24501	ILSLLEGQK	ALDH3A2	0.00012	-5.04
13836	EWDLKPIADR	ALDH4A1	1.3e-07	-4.37
455	AAYEAFCR	ALDH5A1	3.39e-05	-2.5
55316	VITPWNFPSAMITR	ALDH5A1	2.53e-14	-2.8
1437	AGEYIFER	ALDH6A1	0.000867	-4.81
10502	EGASILLDGRK	ALDH6A1	1.2e-05	-4.34
48386	SSFRGDTNFYGK	ALDH6A1	0.00025	-2.14
13025	ESIHDEVVNR	ALDH7A1	0.00131	2.46
40741	QGLSSSIFTK	ALDH7A1	0.000171	2.92
42035	QVGLMVQER	ALDH7A1	0.000773	-4.75
48748	STLLINQPQYAWLK	ALDH7A1	0.000453	2.79
51321	TLLINQPQYAWLK	ALDH7A1	0.0049	2.21
23870	IIFSDCDMNNAVK	ALDH9A1	0.000169	-2.76
55038	VIATFTCSGEK	ALDH9A1	2.17e-05	-6.15
2244	ALAIMENANVLAR	ALDOA	0.00119	2.09
20645	GVVPLAGTN	ALDOA	0.00265	4.6
20647	GVVPLAGTNGETTTQGLDGLSER	ALDOA	0.000199	3.14
23499	IGEHTPSALAIMENANVL	ALDOA	0.00251	2.18
40096	PYQYPALTPEQK	ALDOA	4.05e-06	7.81
56287	VNPCIGGVILFHETLYQK	ALDOA	0.00031	-3.08
60029	YTPSGQAGAAASESLFVSNHAY	ALDOA	3.41e-05	5.64
9237	EADEIFQELEK	ALKBH2	0.000546	2.66
20092	GSVTVLSGYAADEITHCIRPQDIK	ALKBH5	2.53e-14	-5.1
56905	VSEPVLSLPVRR	ALKBH5	1.37e-05	4.87
14564	FENTTRSVFR	ALMS1	0.000567	-3.2
33109	LQESLQFHRPDFISR	ALMS1	3.53e-05	4.29
41671	QQSAVPLDEETHAGEDVAVFAR	ALPP	0.00211	-2.3
6387	DGARPDVTESESGSPEYR	ALPP;ALPPL2	8.57e-06	-2.55
39229	NWYSDADVPASAR	ALPP;ALPPL2	0.00122	-2.14
34947	LVTSQIDAQR	ALYREF	0.000283	-3.84
41626	QQLSAEELDAQ	ALYREF	0.000484	3.83
47083	SLGTADVHFERK	ALYREF	1.7e-06	-4.7
58260	WQHDLFDSGFGGGA	ALYREF	0.00723	4.24
19668	GQNMLDGGAPFYTTYR	AMACR	0.00965	-2.44
38740	NSVLMSGFSHK	AMPD2	6.55e-05	-3.03
40967	QISQDVKLEPDILLR	AMPD2	0.00103	2.29
45087	SAPYEFPEESPIEQLEER	AMPD2	0.000212	2.56
34727	LVLEFFSSR	ANAPC1	0.0046	2.57
32636	LNQLLLPLLQGPDITLSK	ANAPC5	5.53e-06	3.39
56830	VRPSTGNSASTPQSQCLPSEIEVK	ANAPC7	4.86e-05	2.5
11466	ELDLSDANPEVTMTMLR	ANKFY1	0.00928	-2.43
43487	RLESIATTLVSHK	ANKFY1	0.000295	-2.71
45433	SDSWSLANLSSTK	ANKFY1	4.62e-06	-4.61
46965	SLELIQGEPLNKDKIEEL	ANKHD1	2.53e-14	7.22
55612	VLFQNAQGQFLYAYR	ANKZF1	0.000797	2.19
19976	GSLEEAEAER	ANLN	0.000625	2.92
41534	QPLSEASNQQPLSGGEEK	ANLN	1.54e-09	2.94
42456	RCSDNTEVEVS	ANLN	2.53e-14	3.15
55230	VINDLFSDVLEEGELDMEK	ANLN	2.14e-05	2.77
12048	ELVLDNCK	ANP32B	4.37e-05	-4.88
15576	FNCEVTNLNDYR	ANP32B;ANP32A	0.00015	-2.49
38028	NLTHLNLSGNK	ANP32B;ANP32A	2.85e-07	4.29
3533	AQIINDAFNLASAHK	ANPEP	0.00022	2.31
57286	VTLRPYLTPNDR	ANPEP	0.00671	-2.23
51742	TPAQFDADELR	ANXA1	0.000399	4.77
55515	VLDLELKGDIEK	ANXA1	8.64e-05	-2.36
17558	GFGTDEQAIIDCLGSR	ANXA11	5.65e-06	-4.88
850	AEDGSVIDYELIDQDAR	ANXA2	5.4e-05	4.23
2639	ALLYLCGGDD	ANXA2	1.05e-08	3.68
6838	DIISDTSGDFR	ANXA2	3.48e-06	4.29
18741	GLGTDEDSL	ANXA2	0.00298	-3.19
18743	GLGTDEDSLIEIICS	ANXA2	3.8e-05	3.34
33089	LQEINRVYK	ANXA2	0.00344	2.33
33874	LSLEGDHSTPPSAY	ANXA2	5.28e-07	-4.78
42278	RAEDGSVIDYEL	ANXA2	0.000241	-3.3
46110	SGHLETVILGLLK	ANXA2	2.61e-05	-2.75
49442	SYSPYDMLESIR	ANXA2	0.000123	3.56
60240	YYIQQDTK	ANXA2	0.000221	-3.51
60241	YYIQQDTKGDYQK	ANXA2	0.0003	-2.89
18751	GLGTDEESILTLLTSR	ANXA5	0.00318	3
20302	GTVTDFPGFDER	ANXA5	0.00404	-3.37
31273	LIVALMKPSR	ANXA5	8.35e-07	4.13
46587	SIPAYLAETLYYAMK	ANXA5	0.000154	3.47
57561	VVGDTSGYYQR	ANXA5	8.64e-05	-3.35
59037	YGSSLEDDVVGDTSGYYQR	ANXA5	9.15e-05	-3.23
36389	MTNYDVEHTIKK	ANXA6	8.89e-06	-2.35
45619	SELDMLDIR	ANXA6	3.79e-05	-2.35
9967	EEDIQADTSGYLER	ANXA8L2;ANXA8	2.39e-06	-2.83
11788	ELLYFLDSCEPEFK	AP1G1	0.000288	4.56
59198	YITQNGDYQLR	AP1M1	0.00343	4.44
39718	PLIWIESVIEK	AP1M1;AP1M2	0.00268	2.76
14530	FEIPYFTVSGIQVR	AP1M2	0.00975	-2.47
1900	AIEQADLLQEEDESPR	AP1S1	0.00123	2.73
2773	ALQVGCLLR	AP2A1	0.00593	-2.68
49816	TCVSLAVSR	AP2A1	2.17e-10	6.95
18579	GLAVFISDIR	AP2A1;AP2A2	0.00547	-2.61
26834	KGPSTVTDLEDTKR	AP2A2	5.77e-13	3.79
50638	THIETVINALK	AP2A2	2.23e-08	5.16
290	AAMIWIVGEYAER	AP2B1	2.53e-14	-3.6
29157	LCENLDSLDEPDAR	AP2B1	8.62e-08	4.52
3832	ASENAIVWK	AP2M1	0.000407	-2.46
24930	IPTPLNTSGVQVICMK	AP2M1	1.29e-05	-5.59
41497	QNVNAAMVFEFLYK	AP2M1	9.29e-07	3.89
31551	LLDSITVPVAR	AP3B1	3.91e-05	4.39
56444	VPIIVPIMMLAIK	AP3B1;AP3B2	0.000329	2.2
2493	ALGSDHCPITLY	APEX1	0.00132	-3.03
32730	LPAELQELPGLSHQYWSAPSDK	APEX1	9.81e-06	-6.15
36617	NAGFTPQER	APEX1	0.000826	-2.45
21243	HGDEIYIAPSGVQK	APIP	2.53e-14	-5.51
19151	GNAGGIQPDLLISL	APOA1BP	3.94e-05	2.87
17487	GFEPTLEALFGK	APOB	0.00801	3.19
23120	IEGNLIFDPNNYLPK	APOB	0.00456	-2.76
51152	TLDSNTKYFHKLNIPK	APOB	0.00571	2.57
8512	DTFYDNFENEPILYGR	APOBEC3B	0.00932	3.64
40688	QGCPFQPWDGLEEHSQALSGR	APOBEC3B	0.000668	-4.25
15229	FLDLVPSLQLDPAQIYR	APOBEC3B;APOBEC3A	0.000272	-2.28
3054	AMYPGTFYFQFK	APOBEC3C	0.000348	2.47
35331	LYYFQYPCYQEGLR	APOBEC3C	0.000952	5.08
44788	RWYFDVTEGK	APP	1.38e-07	5.8
48778	STNLHDYGMLLPCGIDK	APP	0.000998	2.64
18505	GKLPGPTLWASYSLEYGK	APRT	0.00651	-2.56
28969	LAQELGLGCVLIR	APRT	9.13e-08	-4.61
57830	VVVVDDLLAT	APRT	0.000929	2.47
25791	IVAPTVSQINAEFVTQLACK	AQR	1.47e-06	3.12
36171	MPNQIATLDFNDTFLSIEHLK	AQR	1.73e-06	-3
38827	NTIQFTHTQIEAIR	AQR	0.00673	-2.65
57374	VTTVDRFQGQQNDYILLSLVR	AQR	3.71e-05	4.56
16170	FSTETTFLVDKYEIL	ARCN1	0.00254	-2.7
23117	IEGLLAAFPK	ARCN1	2.53e-14	-3.41
35229	LYMVLITTK	ARCN1	0.000125	2.47
55734	VLLAAAVCTK	ARCN1	0.00829	2.57
5849	DAVLLVFANK	ARF5;ARF1;ARF3	1.32e-05	5.43
30448	LGEIVTTIPTIGFNVETVEYK	ARF5;ARF1;ARF3;ARF4	2.77e-05	3.86
38964	NVETVEYK	ARF5;ARF1;ARF3;ARF4	0.000144	-2.59
15693	FNVWDVGGQDK	ARF6	2.53e-14	7.3
23197	IEQSQHLFQAHK	ARFIP1	0.00039	-2.42
29006	LAQTLSTQLFQMVHTQR	ARFIP1	8.33e-07	3.93
38614	NSAAEIPVTSNGEVDDSREHSFNR	ARFIP1	1.6e-10	4.99
19812	GRLESAQATFQAHR	ARFIP2	1.16e-13	3.32
49024	SVGLANQELAEVVSR	ARG2	4.69e-05	-6.73
50197	TFDLLIGK	ARG2	2.53e-14	5.04
34235	LTGDLEALK	ARHGDIB	0.00427	3.36
7403	DLLVGPGVELLLTPR	ARHGEF2	0.00254	3.17
9440	EALICPTCNVTIHNR	ARHGEF2	0.000189	3.94
11769	ELLSNVDEGIYQLEK	ARHGEF2	2.11e-05	3.45
33849	LSIQDNNVDLILATPPFSR	ARID1A;ARID1B	1.55e-10	-3.04
6957	DISQDSLQDIK	ARIH1	0.000397	-2.95
30032	LFAECHVINPSK	ARIH1	0.000751	-2.43
33388	LQVGEVVTTIPTIGF	ARL1	0.000344	-2.53
31971	LLMLGLDNAGK	ARL2	2.53e-14	-6.84
40379	QDLLTAAPASEIAEGLNLHTIR	ARL3	0.000206	-2.46
42751	RFEETGQELAELLEEEK	ARL3	1.92e-06	3.31
44515	RTPMGIVLDALEQQEEGINR	ARL6IP5	0.00032	2.46
51845	TPMGIVLDALEQQEEGINR	ARL6IP5	8.84e-07	-3.58
21093	HELRQAAFK	ARMC8	7.18e-12	5.05
51239	TLGLLRNL	ARMC8	0.00807	-2.67
51967	TQIALSPNNHEVHIYKK	ARPC1A	0.000307	-3.73
58808	YFEQENDWWVCK	ARPC1B	0.000654	3.61
48858	STVLSLDWHPNNVLLAA	ARPC1B;ARPC1A	0.00697	-2.75
7847	DNTINLIHTF	ARPC2	0.00148	2.86
8488	DTDIVDEAIYYF	ARPC3	6.93e-08	2.82
39409	PAYHSSLMDPDTK	ARPC3	1.44e-07	-5.58
11738	ELLLQPVTIS	ARPC4	7.22e-05	2.49
37078	NFHTEQMYK	ARPC4	0.000226	-2.22
49716	TATLRPYLS	ARPC4	1.42e-05	5.07
40752	QGNMTAALQAALK	ARPC5	2.53e-14	-5.93
17485	GFEKPTENSSAVLLQ	ARPC5L	1.84e-09	-5.84
8846	DVMWIGFLTR	ASAH1	3.16e-05	2.31
34474	LTVYTTLIDVTK	ASAH1	3.7e-05	2.74
44764	RWHELMLDK	ASAH1	1.17e-06	4.78
52287	TSQENISFETMYDVLSTKPVLNK	ASAH1	0.00151	2.38
18900	GLPGCIPGLLPENSMDCI	ASF1B	0.000662	2.86
54877	VGYYVNNEYLNPELR	ASF1B	0.00505	-4.54
14836	FGLLDQDLSNIGPAYDNQK	ASH2L	0.00234	-2.48
1009	AEMDQILHGLDK	ASL	2.53e-14	-6.8
16382	FVGAVDPIMEK	ASL	0.00363	-2.32
32669	LNSNDEDIHTANER	ASL	2.53e-14	-3.69
48248	SRNDQVVTDLR	ASL	0.00345	-2.32
39548	PGAGLLLVETLLDEEK	ASMTL	0.0025	2.63
13151	ESVLIISTDPAHNISDAFDQK	ASNA1	5.48e-06	3.65
52379	TTCSCSLAVQLSK	ASNA1	4.58e-05	5.16
12080	ELYLFDVLR	ASNS	5.62e-05	2.98
10620	EGIESGDPGTDDGRFYFHLGDAMQR	ASPH	4.93e-06	-4.29
13261	ETGYTELVK	ASPH	2.53e-14	-4.55
42945	RGHFASVWQR	ASPH	9.08e-07	-3.9
57960	VYEEVLSVTPNDGFAK	ASPH	5.55e-05	3.09
4975	AYSGGLDTSCILVWLK	ASS1	0.00179	2.18
5586	CYSLAPQIK	ASS1	1.16e-13	5.72
6576	DGTTHQTSLELFMYLNEVAGK	ASS1	0.000411	3.1
10469	EFVEEFIWPA	ASS1	0.00342	2.99
10470	EFVEEFIWPAIQ	ASS1	2.11e-05	3.71
37445	NIGQKEDFEEAR	ASS1	0.000555	-2.49
38400	NPWSMDENL	ASS1	4.27e-05	-3.07
38403	NPWSMDENLMHISYEAGILENPK	ASS1	2.53e-14	-7.21
58173	WHSPECEFVR	ASS1	3.64e-05	5.4
59378	YLLGTSLAR	ASS1	0.000379	2.4
11980	ELSPVLTSEVHSVR	ASUN	0.00306	-4.32
58234	WNELETLVR	ASUN	0.000663	-4.14
14949	FHINQPALK	ATAD1	0.00106	-2.89
15091	FINLQPSTLTDK	ATAD1	2.53e-14	4.52
56753	VRDIAIATR	ATAD3A;ATAD3B	1.08e-07	-4.07
4196	ATLNAFLYR	ATAD3A;ATAD3C	2.68e-12	4.56
37627	NKFLLLTFADLK	ATG7	0.00178	2.55
3260	APGQLALFSVSDK	ATIC	2.85e-05	-2.53
7443	DLPESALRDLIVATIAVK	ATIC	0.000768	3.36
13723	EVSDGIIAPGYEEEALTIL	ATIC	0.000114	3.02
13724	EVSDGIIAPGYEEEALTILSK	ATIC	0.000268	2.76
25444	ISNAIDQYVTGTIGEDEDLIK	ATIC	0.00025	-2.33
52593	TVASPGVTVEEAVEQIDIGGVT	ATIC	1.59e-05	-3.37
59002	YGMNPHQTPAQLY	ATIC	0.0035	3.31
60038	YTQSNSVCYAK	ATIC	0.00299	-2.88
38056	NLVPLLLAPENLVEK	ATL2	0.000148	-3
26189	IYQGEDLPHPK	ATL3	9.75e-08	2.23
30240	LFQTNTELLELTTK	ATP11C	0.000188	2.27
897	AEEVVVGDLVEVK	ATP1A1	0.00077	-5.79
4453	AVFQANQENLPILK	ATP1A1	0.000529	-3.08
5676	DAFQNAYLELGGLGER	ATP1A1	5.44e-05	3.86
6509	DGPNALTPPPTTPEWIK	ATP1A1	4.32e-06	-5.74
16266	FTNENPLETR	ATP1A1	0.000153	-3.36
17746	GGDRIPADLR	ATP1A1	8.85e-08	-5.19
18444	GIVVYTGDR	ATP1A1	0.000213	3
46849	SLDELHRK	ATP1A1	4.61e-05	5.01
52141	TSATWLALSR	ATP1A1	0.000154	-6.96
29795	LELGGLGER	ATP1A1;ATP1A3;ATP1A4	0.000101	-3.85
40115	QAADMILLDDNFASIVTGVEEGR	ATP1A1;ATP1A3;ATP1A4	0.00354	2.43
27347	KLHVGYLQPLVAVQ	ATP1B3	4.13e-06	-4.7
40100	PYTLEEQK	ATP1B3	2.29e-08	-2.68
22177	HTDPVPDPR	ATP2A2	8.11e-05	-2.85
38115	NMLFSGTNIAAGK	ATP2A2	7.98e-05	-2.47
47283	SLPSVETLGCTSVICSDK	ATP2A2	0.000165	5.39
52670	TVEEVLGHFGVNESTGLSLEQVK	ATP2A2	7.6e-08	-4.46
51934	TQDGVALEIQPLNSQEGIDNEEK	ATP2B4	8.08e-05	3.13
36490	MVTGDNINTAR	ATP2B4;ATP2B3;ATP2B2;ATP2B1	0.00611	2.11
1146	AFAQFGSDLDAATQQLLSR	ATP5A1	0.000691	-2.64
25543	ISVREPMQTGIK	ATP5A1	2.53e-14	-13
31125	LIIYDDLSK	ATP5A1	0.000703	3.21
35121	LYCIYVAIGQK	ATP5A1	0.000681	-2.72
39103	NVQAEEMVEF	ATP5A1	0.00519	2.97
39104	NVQAEEMVEFSSGLK	ATP5A1	0.000757	3.53
39559	PGDVFYLHSR	ATP5A1	6.88e-05	4.88
44383	RSTVAQLVK	ATP5A1	0.0053	3.3
52334	TSVDLEETGR	ATP5A1	2.53e-14	-7.1
7929	DPNIVGSEHYDVAR	ATP5B	0.00608	2.55
15456	FLSQPFQVAEVFTGH	ATP5B	2.53e-14	-5.12
19910	GSEHYDVAR	ATP5B	1.21e-05	2.47
24603	IMELINNVAK	ATP5B	0.000339	-3.1
35842	MIESGVINLK	ATP5B	0.01	2.98
39394	PAVDPLDSTSR	ATP5B	0.00516	-3.48
40186	QAGSEVSALLGR	ATP5B	2.53e-14	-10.4
55529	VLDSGAPIK	ATP5B	0.00696	3.61
45721	SEVATLTAAGK	ATP5C1	8.24e-05	-5.73
3423	AQAELVGTADEATR	ATP5D	8.84e-06	-5.95
29561	LDYHISVQNMMR	ATP5F1	4.83e-05	2
37842	NLIPFDQMTIEDLNEAFPETK	ATP5H	4.92e-05	3.45
50798	TIDWVAFAEIIPQNQK	ATP5H	0.00228	-2.46
59700	YPYWPHQPIENL	ATP5H	2.53e-14	-7.48
56484	VPPVQVSPLIK	ATP5I	9.19e-13	-6.56
44188	RQTSGGPVDASSEYQQELERELFK	ATP5J	2.39e-06	-3.94
16126	FSPLTTNLINLLAENGR	ATP5O	0.000741	2.79
30233	LFQENSVLSSLPLNSLSR	ATP6AP2	0.00406	-2.59
2143	AIYHTLNLCNIDVTQK	ATP6V0A1	1.32e-05	-5.03
22841	IDDLQMVLNQTEDHR	ATP6V0A1	0.000337	-2.98
31752	LLFEGAGSNPGDK	ATP6V0D1	0.000495	-2.97
56571	VQCETLEDLK	ATP6V0D1	0.00046	-3.09
5966	DDFLQQNGYTPYDR	ATP6V1A	1.93e-08	-4.78
11098	EILQEEEDLAEIVQLVGK	ATP6V1A	0.00124	2.8
32734	LPANHPLLTGQ	ATP6V1A	0.000756	5.3
59912	YSNSDVIIYVGCGER	ATP6V1A	0.00633	2.74
4778	AVVQVFEGTSGIDAK	ATP6V1B2	0.000202	-2.6
22833	IDCNLLEFK	ATP6V1C1	2.53e-14	-4.25
33502	LREVLHELYK	ATP6V1C1	6.2e-09	5.46
54825	VGTLDVLVGLSDELAK	ATP6V1C1	0.00836	2.98
56604	VQENLLANGVDLVTYITR	ATP6V1C1	0.00129	2.44
8611	DTTINEIEDTFR	ATP6V1F	0.00236	3.6
38571	NRHPNFLVVEK	ATP6V1F	5.04e-09	2.51
29661	LEEEYQIQK	ATPAF2	0.00209	-2.18
34457	LTVEQAVLLSR	ATPAF2	0.000581	4.32
37008	NEWDPIIEWAEK	ATPAF2	4.97e-05	2.82
19903	GSDQSENVDRGAGSIR	ATPIF1	8.93e-07	-3.56
57278	VTLLDLMIAK	ATXN10	6.82e-05	2.03
12271	ENIKPNETSPSFSK	ATXN2	2.98e-09	3.98
19464	GPPQSPVFEGVYNNSR	ATXN2L	3.15e-05	2.92
56434	VPGLQNEQK	ATXN2L	6.17e-09	2.69
28071	KTALSMGLNGTMGPR	ATXN7L2	4.72e-07	2.77
8180	DRLEGLLAFK	AUH	1.6e-10	4.97
13639	EVLPHVPLGVIQR	AUP1	1.87e-08	-2.84
26169	IYLILEYAPR	AURKB	9.75e-05	2.61
46726	SKEDGEVVQEEEVCAKPSVTEEK	AVEN	8.89e-07	2.65
5592	CYVSGFHPSDIEVDLLK	B2M	4.43e-08	-3.64
35334	LYYTEFTPTEK	B2M	0.000169	-2.25
47590	SNFLNCYVSGFHPSDIEVD	B2M	9.5e-05	-2.8
56929	VSGFHPSDIEVDLLK	B2M	0.00793	3.15
31719	LLESLDQLELR	BAG2	0.00402	-3.21
40959	QISDGEREELNLT	BAG2	0.00305	-2.81
25025	IQGDDWEPRPLR	BAG3	1.55e-09	-4.5
56626	VQGLEQAVDNFEGK	BAG3	4.59e-05	-3.56
59403	YLMIEEYLTK	BAG3	0.00437	2.14
56742	VQYLEQEVEEFVGK	BAG4	1.59e-07	4.86
12990	ESFSLVQVQPGVDIIR	BAG6	2.53e-14	7.03
45825	SFFHQHYLGGQEPTPSNIR	BAG6	0.00393	2.73
33710	LSDSYSNTLPVRK	BAIAP2	3.53e-08	3.52
54647	VGEIFSAAGAAFTK	BAP18	2.53e-14	2.27
57955	VYEDSGIPLPAESPKK	BAP18	2.53e-14	2.27
915	AEGAATEEEGTPK	BASP1	0.000843	-2.28
28081	KTEAPAAPAAQETK	BASP1	0.00714	-2.22
39860	PQAAAEPAEAK	BASP1	0.000423	-2.16
19693	GQSGTYGCRVEDYDAADDVQLSK	BCAM	2.28e-05	2.03
28488	KYMEENDQLKK	BCAP31	2.71e-06	-3.05
29535	LDVGNAEVKLEEENR	BCAP31	0.00272	-3.34
13205	ETDIMRNEFER	BCAS2	2.53e-14	-6.67
44810	RYELPAPSSGQK	BCAS2	1.71e-07	-3.4
3057	ANAEEEFFYEK	BCCIP	9.5e-05	2.84
3403	APVNTAELTDLLIQQNHIGSVIK	BCCIP	9.48e-12	5.28
5578	CYFYLLISK	BCCIP	9.59e-05	2.62
14168	FANAEEEFFYEK	BCCIP	2.69e-05	3.12
20248	GTQCVEQIQELVL	BCCIP	0.00161	-4.2
4310	AVAENQPFLIEAM	BCKDHA	0.00874	2.48
10350	EFIQPNVISGIPIYR	BCKDHA	3.05e-10	4.91
48918	SVDEVNYWDK	BCKDHA	5.58e-08	-5.22
18829	GLLLSCIEDK	BCKDHB	3.2e-06	4.8
53335	VAHFTFQPDPEPR	BCKDHB	1.82e-10	-5.97
35656	MEPTAPSLTEEDLTEVKK	BCL10	5.2e-07	5.79
7244	DLFDYSPPLHK	BCLAF1	0.00428	-4.76
14009	EYSGFAGVSRPR	BCLAF1	1.08e-06	-4.23
14923	FHDDRDDGVDYWAK	BCLAF1	0.00722	2.49
15582	FNDSEGDDTEETEDYR	BCLAF1	0.00994	-2.92
19745	GRAEGEWEDQEALDYFSDK	BCLAF1	0.00265	3.3
46764	SKSQEEPKDTFEHDPSESIDEFNK	BCLAF1	1.69e-08	5.61
47988	SQEEPKDTFEHDPSESIDEFNK	BCLAF1	0.00607	-3.26
48814	STSESFIQHIVSL	BCLAF1	0.00573	2.68
34232	LTFSGLLNALDGVASTEAR	BCS1L	2.53e-14	3.96
39758	PLSDFILALK	BCS1L	6.66e-06	2.09
4608	AVLVTGCDSGFGFSLAK	BDH1	7.24e-05	4.26
22544	IAENNDLLWMDYHQK	BIN1	6e-06	-2.44
32637	LNQNLNDVLVGLEK	BIN1	5.4e-05	3.9
11536	ELEGWEPDDDPIEEHKK	BIRC5	7.44e-06	-4.64
39211	NWPFLEGC	BIRC5	0.000464	3.75
31243	LISTLENLYER	BLM	3.02e-05	-4.1
5569	CWIFSCLNVMR	BLMH	3.66e-05	2.36
38327	NPHPSSAFLNLIGF	BLVRA	2.53e-14	6.25
31976	LLMSDIVFMR	BMS1	0.000331	-4.58
6172	DEYSSSETTGEKPEQNDDDTIK	BOD1L1	1.42e-05	2.23
24727	INHTFRPQVEK	BOD1L1	3.11e-10	-3.57
43820	RNENSEVDTSAGSGSAPSVLHQR	BOD1L1	0.00437	-2.66
57531	VVETELQEGATK	BOD1L1	0.00282	2.33
7490	DLQPFPTCQALVYR	BOP1	0.00518	-3.76
28145	KTTEEQVQASTPCPR	BOP1	0.00027	-3.27
28874	LALPGHAESYNPPPEYLLSEEER	BOP1	0.000434	2.89
45861	SFIPSLVEK	BOP1	4.37e-11	-4.59
14919	FHADFIHK	BPHL	1.07e-05	2.3
56572	VQCPALIVHGEK	BPHL	0.000142	-4.84
3807	ASAYVFASPGCK	BPNT1	0.00288	-3.73
28399	KWDTCAPEVILHAVGGK	BPNT1	0.000856	-3.36
34980	LVVWVDPLDGTK	BPNT1	0.000555	-2.46
38700	NSNPDEIEIDFETLKPSTLR	BRD4	4.99e-08	-4.86
45402	SDPYSTGHLR	BRD4	0.00113	-2.96
45668	SEPFSPSLRPEPPKHPESIK	BRD4	1.38e-05	-4.92
46020	SGCTSLTPGPNCDR	BRE	0.00076	2.67
286	AALVEIGPR	BRIX1	0.00216	-2.63
23367	IFQGSFGGPTLYENPHYQSPNMHRR	BRIX1	2.53e-14	-4.82
23843	IIEEDAALVEIGPR	BRIX1	0.0002	-3.08
48097	SQPFVDHVFTF	BRIX1	0.00622	-4.25
49538	TAEEVEEEERDRIPGPVCK	BRIX1	3.06e-05	5.3
6031	DDSTKPKPEEEVKPVKEPDIKPQ	BROX	1.27e-06	4.21
20947	HAPGLIAALAYETANFYQK	BROX	5.86e-06	4.91
3160	ANTFTITGHAETK	BTF3	4.56e-06	-2.74
3284	APLATGEDDDDEVPDLVENFDEASK	BTF3	0.000212	3.19
20287	GTVIHFNNPK	BTF3L4	0.00756	-3.42
16131	FSPNTSQFL	BUB3	0.000289	-3.08
16132	FSPNTSQFLLVS	BUB3	0.00727	3.74
16133	FSPNTSQFLLVSSWDTSVR	BUB3	4.43e-05	3.04
34914	LVSSWDTSVR	BUB3	0.000292	-3.07
35144	LYDVPANSMR	BUB3	2.42e-08	6.61
54312	VEYLDPSPEVQK	BUB3	0.00273	3.42
395	AATMTAAGHHAEVVVDPEDER	BYSL	6.41e-05	3.23
9446	EALLELLR	BYSL	1.72e-05	-5.09
32334	LMELFPANK	BZW1	3.58e-06	5.48
58869	YFTEAGLK	BZW1	0.00462	2.35
58868	YFTDAGLK	BZW2	1.83e-08	-5.31
46319	SHIMPAEFSSCPLNSDEEVNK	C11orf54	2.77e-11	7.04
57557	VVGAVIDQGLITR	C11orf98	0.00353	-2.59
58435	YALTTTLSAR	C12orf10	0.000143	-2.64
36020	MLQFVLPVATQIQQEVIK	C12orf57	0.000232	-4.14
18302	GILSNSWK	C17orf85	2.09e-05	2.48
50978	TITAEIPGHLDPGFLASDK	C18orf25	1.64e-05	-2.67
43350	RKSASSFFK	C1orf131	0.00917	2.34
60150	YVPPPETYTTEK	C1orf52	2.53e-14	6.41
13728	EVSFQSTGESEWK	C1QBP	2.53e-14	9.76
36294	MSGGWELEL	C1QBP	0.00107	-2.14
19614	GQGAPAREPIISSEEQK	C21orf59	0.00564	-2.07
54969	VHQYFNVELIQPGAVK	C3	0.000162	2.01
24456	ILQELYQFK	C5orf22	0.00566	-2.32
3788	ASAEGPLLGPEAAPSGEGAGSK	C7orf50	0.00778	-2.27
4807	AWCVEQLELGLK	C8orf33	0.000187	-4.43
29419	LDMPDEEFRFNFF	C8orf33	0.0028	2.34
28889	LALTMDLAPLLLAAR	C8orf82	0.00253	3.03
25309	ISEEEDLHLGTSF	C9orf78	0.00693	-2.33
36593	NAEDCLYELPENIRVS	C9orf78	1.14e-07	2.83
54625	VGDTEKPEPERSPPNR	C9orf78	2.23e-08	-2.2
29210	LCQEQLELLSEK	CAAP1	1.31e-05	2.37
8655	DVAQIFNNILR	CAB39	1.07e-05	4.15
43238	RIQEDNRLELQK	CACTIN	0.00505	-2.14
58127	WDYLTQVEK	CACYBP	1.25e-08	6.07
28854	LALGIPLPELR	CAD	0.000828	2.07
738	ADQLTEEQIAEF	CALM1	1.06e-06	5.1
8286	DSEEEIREAFR	CALM1	3.34e-10	5.35
9245	EADIDGDGQVNYEEFVQMM	CALM1	0.000678	2.7
9246	EADIDGDGQVNYEEFVQMMTAK	CALM1	0.000872	2.27
9326	EAFSLFDKDGDGTITTK	CALM1	1.75e-05	3.19
9735	EDEEDEEDKEEDEEEDVPGQAK	CALR	0.000529	-2.9
9987	EEEDVPGQAKDEL	CALR	0.00578	-3.58
12465	EPPVIQNPEYK	CALR	8.99e-08	-5.24
22844	IDDPTDSKPEDWDKPEHIPD	CALR	0.000801	-4.67
22940	IDNSQVESGSLEDD	CALR	0.00679	-3.76
22941	IDNSQVESGSLEDDW	CALR	0.000472	-3.07
26418	KDPDASKPEDWDERAK	CALR	0.00205	3.66
29332	LDGDGWTSR	CALR	0.000675	-3.04
48141	SQVESGSLEDDWDFLPPK	CALR	0.000871	-2.34
46223	SGTIFDNFLIT	CALR3	6.43e-05	4.74
6440	DGFVTEGELK	CALU	0.0086	3.49
10085	EEIVDKYDL	CALU	0.00109	-3.38
10087	EEIVDKYDLFVGSQ	CALU	0.00559	2.91
10088	EEIVDKYDLFVGSQATDFGEALVR	CALU	0.000347	4.76
24432	ILPSDYDHAEAEAR	CALU	0.000627	-4.38
54953	VHNDAQSFDYDHDAFLGAEEAK	CALU	6.97e-05	2.05
13134	ESTESSNTTIEDEDVK	CAMK2D	2.53e-14	-4.35
16221	FTDEYQLFEELGK	CAMK2D	0.00022	-2.41
16554	FYFENALSK	CAMK2D	4.86e-14	-2.53
24926	IPTGQEYAAK	CAMK2D	2.22e-13	-2.53
34395	LTQYMDGSGMPK	CAMK2D	4.86e-14	-2.53
43277	RITASEALK	CAMK2D	4.98e-05	-2.53
57197	VTEQLIEAINNGDFEAYTK	CAMK2D	6.72e-08	-4.64
25613	ITEQLIEAINNGDFEAYTK	CAMK2G	0.00808	2.13
3407	APVPTGEVYFADSFDR	CANX	5.19e-06	5.9
5544	CVNTTLQIK	CAP1	0.00015	5.47
39526	PFSAPKPQTSPSPK	CAP1	0.00199	2.53
58236	WNGQKLVTTVTEIAG	CAP1	0.00168	-2.84
32326	LMDSMVAEFLK	CAP2	0.000256	2.73
10694	EGNPEEDLTADK	CAPG	0.00131	-3
13701	EVQGNESDLFMSYFPR	CAPG	1.62e-05	3.87
3346	APSDLYQIILK	CAPN1	2.24e-06	4.04
39303	NYPATFWVNPQFK	CAPN1	2.69e-05	-4.01
6417	DGELLFVH	CAPN2	0.000134	2.43
14077	FADDQLIIDFDNFVR	CAPN2	1.64e-05	4.6
32885	LPPGEYILVPSTFEPNK	CAPN2	3.15e-05	-2.16
38032	NLTPDTLTSDTYKK	CAPN2	2.53e-14	7.51
50730	THYSNIEANESEEVRQF	CAPNS1	0.00137	2.39
32491	LNEQYEHASIH	CAPRIN1	0.000214	-5.73
52793	TVLELQYVLDK	CAPRIN1	1.85e-05	-6.72
3818	ASDPQPEEADGGLK	CAPZA1	0.00285	2.12
23127	IEGYEDQVLITEHGDLGNSR	CAPZA1	7.32e-05	4.69
23213	IESHQFQPK	CAPZA1	0.00556	-2.17
50781	TIDGQQTIIAC	CAPZA1	0.000167	4.5
59583	YNLDQFTPVK	CAPZA2	0.00037	4.29
6162	DETVSDCSPHIA	CAPZB	2.3e-06	5.52
1409	AGDTLSGTCLLIANK	CARM1	0.00488	2.34
35955	MLESYLHAK	CARM1	0.00195	-2.54
3907	ASKPGEPSWPCPWGK	CARS	0.00256	-2.97
15370	FLNEFFLNVK	CARS	0.00454	3.7
43929	RPEAAQLLEDVQAALKPF	CARS	0.0019	-2.63
43930	RPEAAQLLEDVQAALKPFSVK	CARS	0.0027	2.39
44361	RSPNDFALWK	CARS	2.53e-14	9.93
54298	VEVLLEEAK	CARS	0.00382	3.43
56916	VSEYVPEIVNFVQK	CARS	0.00357	2.01
222	AALADDFDTPR	CARS2	0.00697	2.74
13259	ETGVQVYNSLTGR	CARS2	3.73e-09	-5.82
20958	HASDFALWK	CARS2	0.00326	-3.12
28594	LADDFDTPR	CARS2	0.000341	-2.94
3716	AREGSEEDLDAL	CASP14	0.00233	3.3
35353	MAEAELVQEGK	CASP14	6.46e-05	-2.05
33707	LSDSLGQR	CAST	1.13e-06	-3.51
45692	SESELIDELSEDFDRS	CAST	0.000982	2.53
5797	DAQIFIQK	CAT	9.51e-07	-5.18
7877	DPASDQMQHWK	CAT	2.57e-05	-3.81
15673	FNTANDDNVTQVR	CAT	0.00174	-3.48
37146	NFTEVHPDYGSHIQALLDK	CAT	7.38e-05	-2.54
38761	NTANDDNVTQVR	CAT	0.000103	2.54
59362	YLHIPVNCPYR	CAT	5.79e-05	-2.86
8664	DVCTELLPLIK	CBR1	3.37e-06	-5.79
53226	VADPTPFHIQAEVTMK	CBR1	0.00056	5.09
56200	VNFLVNAAGINR	CBR4	0.000766	-4.57
18532	GKVEYLLK	CBX1	3.57e-08	-3.68
28206	KVEEAEPEEF	CBX3	0.000195	-3.62
28207	KVEEAEPEEFVVE	CBX3	7e-06	4.07
23876	IIGATDSSGELMFLM	CBX3;CBX1	0.00119	2.33
23877	IIGATDSSGELMFLMK	CBX3;CBX1	1.03e-07	5.56
8485	DTDEADLVLAK	CBX5	0.000573	-2.61
11845	ELPDPSQRPLGEPSAGLGEYLK	CBX8	0.00888	-3.19
13087	ESNTDQGFFK	CBX8	3.2e-05	-4.2
18085	GHSVIQLAR	CBX8	0.000832	-2.91
54315	VFAAEALLK	CBX8	0.007	-2.54
33214	LQLLEEKTDEDEK	CCAR1	0.00945	-2.24
45178	SCALAEDPQELR	CCAR1	0.00352	2.34
462	AAYNPGQAVPWNAVK	CCAR2	0.00617	2.6
40483	QEGLDGGLPEEVLFGNLDLLPPPGK	CCAR2	4.16e-05	4.4
52641	TVDSPICDFLELQR	CCAR2	8.9e-06	4.98
43140	RIEGLDSNVWIEFTK	CCBL2	0.00544	2.74
44781	RWSSSDWTLDPQELESK	CCBL2	1.25e-10	-4.37
39329	NYVPEDEDLK	CCDC12	0.0071	-2.93
44268	RRVPQAKPVAVEEK	CCDC12	0.00989	2.78
38857	NTNVEDVLNAR	CCDC43	2.15e-05	2.12
55376	VKKEDEVQAIATLIEK	CCDC43	2.15e-05	2.12
32633	LNQENEHIYNLWCSGR	CCDC47	2.79e-12	-4.83
53595	VCCEGMLIQLR	CCDC47	5.22e-05	5.09
7303	DLHNLMVDLR	CCDC51	7.06e-05	2.17
17276	GEGVSTVGYR	CCDC59	0.00107	2.35
978	AELEQHLEQEQEFQVNK	CCDC6	0.00665	2.35
1058	AEQEEEFISNTLFK	CCDC6	2.53e-14	-4.38
26280	KAEVVQVIR	CCDC86	2.53e-14	-4.28
42304	RAGLGSPERPPK	CCDC86	1.94e-08	3.27
8349	DSKLEMEVLENLQELK	CCDC94	2.52e-09	4.85
31144	LILREEFTSR	CCDC97	0.000182	-3.76
50498	TGLREEHLACFGHVR	CCDC97	0.00238	-3.34
43102	RHWTFSSEEQLAR	CCNH	0.00104	-2.16
15042	FIFDVGTR	CCNK	0.000161	-2.34
5813	DASLMVTNDGATILK	CCT2	0.00513	-3.36
10755	EGTIGDMAILGITESFQVK	CCT2	1.22e-06	5.59
17200	GEACTIVLR	CCT2	0.00812	2.8
27642	KNIGVDNPAAK	CCT2	4.24e-07	-2.32
28894	LALVTGGEIASTFDHPELVK	CCT2	6.55e-05	5.85
37446	NIGVDNPAAK	CCT2	1.42e-06	4.62
42068	QVLLSAAEAAEVILR	CCT2	0.00875	2.56
43769	RMLPTIIADNAGYDSADLVAQLR	CCT2	0.00814	2.41
52991	TVYGGGCSEMLMAHAVTQLANR	CCT2	0.00058	3.18
56573	VQDDEVGDGTTSVTVL	CCT2	2.5e-05	-2.35
11102	EILSEVER	CCT3	0.000427	7.63
11214	EITREEDFTR	CCT3	1.57e-07	-7.53
17374	GESQTDIEITREEDFTR	CCT3	0.00271	3.62
27013	KIGDEYFTF	CCT3	0.00359	-3.16
27015	KIGDEYFTFITDCK	CCT3	0.000649	3.03
36072	MMGHRPVLVLSQNTKR	CCT3	3.83e-06	-2.04
37467	NIINSSITTK	CCT3	7.11e-05	-3.72
6771	DIEREDIEF	CCT4	5.43e-05	-3.39
6772	DIEREDIEFICK	CCT4	0.000987	3.57
13298	ETLLNSATTSLNSK	CCT4	0.000157	2.76
35875	MIQDGKGDVTITNDGATILK	CCT4	0.000159	3.06
6405	DGDVTVTNDGATILSMMDVDHQIAK	CCT5	0.00496	2.33
11283	EKFEEMIQQ	CCT5	2.53e-14	-8.05
22578	IAIATGGR	CCT5	4.99e-06	-4.79
25300	ISDSVLVDIKDTEPLIQTAK	CCT5	0.00971	-3.23
29548	LDVTSVEDYK	CCT5	0.000206	-2.25
31613	LLEEAEQLLDR	CCT5	0.00355	-3.25
41386	QMAEIAVNAVLTVADMER	CCT5	0.000123	3.42
52244	TSLGPNGLDK	CCT5	0.00781	2.82
56163	VNAVLTVADMER	CCT5	0.00323	-3.73
57848	VVYGGGAAEISCALAVSQEADK	CCT5	0.000322	2.29
58328	WVGGPEIELIAIATGGR	CCT5	1.56e-05	3.91
3415	AQAALAVNISAAR	CCT6A	1.87e-05	5.62
3559	AQLGVQAFADAL	CCT6A	2.53e-14	-5.62
3560	AQLGVQAFADALLIIPK	CCT6A	0.0021	3.6
6498	DGNVLLHEMQIQHPTA	CCT6A	3.19e-06	-3.73
19750	GRAQLGVQAFADALLIIPK	CCT6A	1.61e-05	4.47
44584	RVEDAYILTCNVSLEYEK	CCT6A	0.00449	2.3
54886	VHAELADVLTEAVVD	CCT6A	0.00228	3.77
55959	VLTEAVVDSILAIK	CCT6A	0.000128	-2.07
35211	LYISEGLHPR	CCT6A;CCT6B	0.000126	-2.93
5670	DAEVGDGTTSVTLLAAEFLK	CCT7	0.000165	3.56
22602	IALLNVELELK	CCT7	0.00435	2.5
36864	NDSVVAGGGAIEMELSK	CCT7	2.51e-12	-5.81
41063	QLCDNAGFDATNILNKL	CCT7	0.000103	-2.22
44495	RTMMACGGSIQTSVNALSADVLGR	CCT7	2.53e-14	4.95
52654	TVEDYQAIVDAEWNILYDK	CCT7	0.00616	3.95
54993	VHTVEDYQAIVDAEWNILYDK	CCT7	0.00102	3.57
3250	APGFAQMLK	CCT8	7.99e-08	-5.41
13228	ETEGDVTSVK	CCT8	0.00382	-2.32
23568	IGLSVSEVIEGYEIACRK	CCT8	0.00117	-2.86
36443	MVINHLEK	CCT8	4.47e-08	-4.82
1926	AIGDVLGPSINGLASLIR	CD109	2.42e-13	-5.32
11990	ELSYMVVSR	CD109	2.58e-07	4.63
24944	IPVQLVFK	CD109	0.00821	3.32
59765	YQPNIDVQESIHFLESEFSR	CD109	3.07e-05	-4.15
38390	NPVLQQDAHSSVTITPQR	CD276	0.00449	-3.39
9976	EEDSANLKPSELK	CD2AP	3.17e-06	-3.84
14614	FEYIPQNEDELELK	CD2AP	2.53e-14	-7.47
39968	PSVYLSTPSSASK	CD2AP	4.25e-07	-2.29
37257	NGQIDVPGGILFGAT	CD55	7.16e-07	-4
41560	QPYITQNYFPVGTVVEYECRPGYR	CD55	0.00679	3.07
52186	TSFPEDTVITYK	CD55	2.62e-10	6.55
1549	AGLQVYNK	CD59	1.51e-05	-2.6
21402	HHPTTLAVGICSPASR	CD70	1.29e-07	4
41026	QKQCETLSSK	CD72	0.00896	2.94
42114	QVSQQLQQTNR	CD72	1.31e-08	6.58
1957	AIHYALNCCGLAGGVEQFISDICPK	CD9	6.58e-05	-3.85
5059	CCGLAGGVEQFISDICPK	CD9	0.000251	-3.42
8815	DVLETFTVK	CD9	7.06e-06	-4.12
18548	GLAGGVEQFISDICPK	CD9	0.000433	-3.81
26441	KDVLETFTVK	CD9	2.31e-05	-2.2
32429	LNCCGLAGGVEQFISDICPK	CD9	0.00325	-2.96
36729	NCCGLAGGVEQFISDICPK	CD9	6.37e-11	-5.2
17827	GGHWATEGCQVLGSK	CD97	0.000707	-4.9
45163	SAYCPYSHFPVGAALLTQEGR	CDA	4.88e-11	-4.94
55929	VLSLTMSPDGATVASAAADETLR	CDC20	0.00671	2.04
30678	LGPGGLDPVEVYESLPEELQK	CDC37	0.000984	2.41
32981	LQAEAQQLR	CDC37	2.03e-06	-3.39
42215	QYMEGFNDELEAF	CDC37	0.00835	2.21
47528	SMPWNVDTL	CDC37	0.00988	2.3
12213	ENDASNIDGFLGPWAK	CDC40	2.53e-14	5.91
49400	SYLHIPQDVGVNLR	CDC40	0.00825	-2.18
10430	EFSFMDEEEEDEIRV	CDC42EP4	9.54e-05	2.72
11276	EKELQHRYADLL	CDC5L	0.00275	-2.81
11525	ELEEREIDDTYIEDAADVDAR	CDC5L	2.53e-14	-5.99
32737	LPAPQISDAELQEVVK	CDC5L	6.34e-06	-3.31
51876	TPSNGAEGLTPR	CDC5L	1.69e-05	4.25
8081	DQMQPGGTAISVTVPYR	CDC73	0.000144	-5.55
17054	GDEVIFGEF	CDC73	0.00487	2.56
27640	KNIFAILQSVK	CDC73	2.53e-14	10.3
51722	TNYVVWGTGK	CDC73	2.53e-14	-5.15
52039	TQTPAAQPVPR	CDC73	4.86e-14	-3.4
35391	MALNHPYFNDLDNQIK	CDK1	0.000232	4.4
13340	ETPLPIDPSMFPTWPAK	CDK11B;CDK11A	7.25e-05	4.35
15479	FLTYFPGR	CDK11B;CDK11A	0.00985	-2.84
34241	LTGEVVALKK	CDK2	0.00515	-2.54
25263	ISAEEALQHPYFSDFCPP	CDK5	9.99e-06	-2.61
10580	EGFPITALR	CDK9	1.96e-07	-4.41
10574	EGFLDTLVVL	CDKN2A;CDKN2B	9.37e-05	-2.83
2865	ALTVAHELLCNKPEEEK	CEBPZ	0.00748	-3.44
3890	ASHLLETLLCK	CEBPZ	2.76e-05	-3.22
11729	ELLITDLLPDNRK	CEBPZ	0.0064	-3.13
34080	LSVHFHPSVALFAK	CEBPZ	7.98e-08	-4.51
40220	QAMFLNLVYK	CEBPZ	0.000177	2.81
41437	QNIFEFFER	CEBPZ	1.83e-05	5.87
50896	TILQGNYIQYSGDPLQDFTLMR	CEBPZ	3.54e-05	2.62
4172	ATHDGAPELGAGGTR	CECR5	6.61e-05	-4.65
14805	FGHGTFLLCL	CECR5	0.000442	-2.05
35364	MAFPLLDMVDLER	CECR5	8.12e-05	3.08
7497	DLRELFEQYGAVY	CELF1	3.44e-06	-4.79
1055	AEQAFQASQIK	CENPF	0.00197	-2.43
12779	ERFLDVENELSR	CENPF	7.18e-14	5.78
33948	LSPLSLGK	CENPF	2.56e-10	2.95
34028	LSSTQEEVHQLRR	CENPF	0.00165	-2.25
36687	NASLQDTLEVLQSSYK	CENPF	5.45e-10	-4.53
38464	NQIQDQEQLVSK	CENPF	2.84e-07	3.97
49734	TAVEMLQNQLK	CENPF	0.0033	-2.42
47659	SNPGGFGIAPHCLDEGTVR	CENPV	0.00117	2.4
57177	VTEEFNGSDWEK	CENPV	0.000717	2.18
29852	LENPNSEEVEAR	CEP170	5.92e-05	2.76
43786	RMSPKPELTEEQK	CETN2	0.000683	4.16
29275	LDDGWNQIQFNLLDFTR	CFAP20	0.00843	-3.3
11111	EILVGDVGQT	CFL1	0.000287	4.14
11114	EILVGDVGQTVDDPYATF	CFL1	2.53e-14	12.8
17923	GGSAVISLEGKPL	CFL1	2.94e-05	3.9
26348	KAVLFCLSEDKK	CFL1	0.00064	2.18
34244	LTGIKHELQANCYEEVK	CFL1	2.67e-05	-2.23
54626	VGDVGQTVDDPYATFVK	CFL1	8.75e-05	-4.98
54794	VGQTVDDPYATFVK	CFL1	0.00725	-3.13
40924	QILVGDIGDTVEDPYTSF	CFL2	0.000597	3.22
54607	VGDIGDTVEDPYTSFVK	CFL2	0.000905	-2.49
43297	RKAEFEEQNVR	CGGBP1	5.87e-07	-3.46
35946	MLEELECGAPGAR	CHAF1A	4.91e-05	3.11
8170	DRIIFVTK	CHCHD4	0.00859	3.77
14991	FHYSTEEIK	CHCHD4	6.77e-07	-4.92
1261	AFLNAIMR	CHD4	1.8e-13	-3.51
18102	GHVHYLIK	CHD4	9.9e-06	3.43
23646	IGVMSLIR	CHD4	0.00178	2.25
31549	LLDRNQDETEDTELQGMNEYLSSFK	CHD4	0.00191	2.35
31611	LLEDWGMEDIDHVFSEEDYR	CHD4	0.00165	2.62
57804	VVVEPPEGEEK	CHD4	1.17e-05	-4.55
58419	YAILNEPFK	CHD4	7.15e-05	-4.65
22365	HVVFYPTLK	CHID1	0.000991	-3.09
24177	ILDETQEAVEYQR	CHMP6	0.00833	-3.65
11431	ELCELKPK	CHORDC1	0.000423	-3.16
35059	LWGVIDVKR	CHORDC1	4.76e-07	3.68
23940	IINAFFPEGEDQVNFR	CHP1	0.000136	-4.32
3949	ASMQQQQQLASAR	CHTOP	6.22e-05	-3.45
12584	EQLDNQLDAYMSK	CHTOP	6.17e-05	2.47
48904	SVAWAPSGNLLATCSR	CIAO1	6.32e-06	4.15
57210	VTFENIDDAK	CIRBP	0.000121	2.85
30189	LFMDLLDER	CIRH1A	0.000162	4.16
16572	FYHSNSGAQLSHCK	CIZ1	2.53e-14	-3.92
4037	ASVSQVEADLK	CKAP4	0.00535	2.16
41710	QREELGQGLQGVEQK	CKAP4	0.00271	-2.62
56706	VQSLQATFGTFESILR	CKAP4	5.2e-07	3.63
29086	LAVEALSSLDGDLAGR	CKB	8.86e-08	5.64
30490	LGFSEVELVQM	CKB	0.00897	3
31851	LLIEMEQR	CKB	7.1e-08	8.42
49911	TDLNPDNLQGGDDLDPNYV	CKB	0.000119	-3.45
49913	TDLNPDNLQGGDDLDPNYVLSS	CKB	0.000942	3.46
55979	VLTPELYAEL	CKB	0.000501	2.46
55980	VLTPELYAELR	CKB	0.000112	3.73
57923	VWVNEEDHLR	CKB;CKM	0.00442	-2.69
26099	IWVNEEDHTR	CKMT1A	0.000177	-3.92
43034	RGTGGVDTAATGGVF	CKMT1A	1.64e-05	-7.39
51146	TLDQCIQTGVDNPGHPFIK	CKMT1A;CKMT2	0.00952	3.29
889	AEEQPQVELF	CLIC1	0.00702	3.46
10020	EEFASTCPDDEEIELAYEQ	CLIC1	6.88e-07	2.95
10021	EEFASTCPDDEEIELAYEQVAK	CLIC1	0.00148	2.51
29198	LCPGGQLPFLL	CLIC1	0.00697	-3.52
29201	LCPGGQLPFLLYGTE	CLIC1	7e-13	5.69
59459	YLSNAYAR	CLIC1	0.000138	-5.13
9969	EEDKEPLIELFVK	CLIC4	0.00473	3.16
23069	IEEFLEEVLCPPK	CLIC4	4.4e-08	4.3
29316	LDEYLNSPLPDEIDENSMEDIK	CLIC4	0.000497	2.41
10173	EENSGLLQELEELRK	CLIP1	0.00977	2.66
33492	LRENLADMEAK	CLIP1	0.00251	-2.63
33560	LRNEVTVLR	CLIP1	0.00396	-2.14
38199	NNLKNVEELNK	CLIP1	2.53e-14	7.13
31940	LLLNYAVR	CLP1	1.38e-13	4.85
11700	ELLDGGANPLQR	CLPB	0.00825	3.11
4096	ATDIAIQAEEIMK	CLPP	0.00844	-2.77
9515	EAQEFGILDK	CLPP	0.00147	3.44
41820	QSLQVIESA	CLPP	0.00958	3.2
41822	QSLQVIESAMERDR	CLPP	1.38e-09	-5.29
56918	VSFCPLSLWR	CLPTM1	4.47e-07	-5.03
58749	YEQSDEEQDSVK	CLPTM1	3.18e-05	-2.42
28871	LALNVMADNFVFDGSSLPADVHR	CLPTM1L	0.000697	-2.04
5207	CHHFFVVLSEADSKK	CLPX	8.36e-07	-3.67
8763	DVGGEGVQQGLLK	CLPX	0.00273	2.59
32965	LPVVVPLHSLDEK	CLPX	0.000209	-2.48
51522	TLVQILTEPR	CLPX	2.53e-14	-4.07
33339	LQSEPESIR	CLTA	6.07e-05	-2.25
5146	CFAETGQVQK	CLTC	0.000647	-2.69
19568	GQCDLELINVC	CLTC	6e-05	3.12
22146	HSSLAGCQIINYR	CLTC	4.67e-05	4.22
28346	KVSQPIEGHAASFAQFK	CLTC	0.0013	-3.86
46414	SIDAYDNFDNISLAQR	CLTC	0.00429	2.99
47123	SLIELFESFK	CLTC	0.000553	3.12
49119	SVNESLNNLFITEEDYQAL	CLTC	7.28e-05	4.12
49120	SVNESLNNLFITEEDYQALR	CLTC	0.000451	3.24
55752	VLLESNPYR	CLTC	8.52e-09	-4.83
56297	VNPSRLPVVIGGLLDVD	CLTC	0.000269	-2.57
58204	WLLLTGISAQQNR	CLTC	6.23e-05	5.03
695	ADLPNELIELLEK	CLTC;CLTCL1	1.03e-05	3.64
7449	DLPNELIELLEK	CLTC;CLTCL1	3.09e-05	3.79
16169	FSTDELVAEVEK	CLTC;CLTCL1	0.0041	3.66
25923	IVLDNSVFSEHRNLQNLLILTAIK	CLTC;CLTCL1	0.000334	-3.5
36341	MTADLPNELIELLEK	CLTC;CLTCL1	0.000242	3.27
49517	TADLPNELIELLEK	CLTC;CLTCL1	3.52e-06	3.85
54875	VGYTPDWIFLLR	CLTC;CLTCL1	2.53e-14	8.82
48440	SSIIDELFQDR	CLU	0.00222	2.03
5594	DAAAFLLSCQIPGLVK	CLUH	0.00716	2.94
12857	ERPLCPLQPQNR	CLUH	4.88e-05	4.83
15254	FLENALAVSTK	CLUH	7.79e-08	-6.76
15712	FPESCQDEVRDQK	CLUH	3.84e-08	3.46
16822	GAMAVIDGNVMAINPSEETK	CLUH	1.23e-05	-2.68
22008	HQVLNDRDEEVELC	CLUH	0.000989	-2.9
22009	HQVLNDRDEEVELCSSVECK	CLUH	0.00112	3.88
23535	IGIGELITR	CLUH	5.37e-06	6.43
32133	LLSCQIPGLVK	CLUH	1.32e-05	-2.85
36706	NAVDVEGLYTLGTVVVDYR	CLUH	1.18e-07	3.71
39350	PAFTEEDVLNIFPVVK	CLUH	0.00806	2.55
47430	SLVELLNQISPTFK	CLUH	1.57e-05	3.61
21625	HLIEMGYLQGGK	CMAS	2.53e-14	8.53
44623	RVGLSGAPADAC	CMAS	2.88e-06	4.62
4540	AVIVIQDIFGWQLPNTR	CMBL	0.00759	-2.23
42592	REDCSPADKPYIDEAR	CMBL	0.000523	2.37
46192	SGQTHGFVHR	CMBL	4.94e-11	3.45
39781	PLVVFVLGGPGAGK	CMPK1	0.00899	-2.16
48916	SVDEVFDEVVQIF	CMPK1	0.00148	2.72
59056	YGYTHLSAGELLR	CMPK1	0.00106	4.71
15481	FLVFDWNWR	CMSS1	0.00359	-2.04
54700	VGIDDVRDYLFAVNIK	CMTR1	8.04e-05	2.43
33068	LQEDACYNCGR	CNBP	8.01e-05	-3.24
33069	LQEDEACYNCGR	CNBP	9.45e-05	-2.64
29736	LEGMEESGSEGLDELIFAR	CNDP2	8.39e-05	2.36
35129	LYDDIDFDIEEFAK	CNDP2	3.75e-05	2.63
41157	QLGGSVELVDIGK	CNDP2	0.00301	2.78
220	AAISSGIEDPVPTLHLTER	CNOT3	2.89e-07	-2.19
7074	DKPELQFPFLQDEDTVATLL	CNP	0.00538	2.36
17937	GGSRGEEVGELSR	CNP	7.59e-05	-2.5
54173	VELSEQQLQLWPSDVDK	CNP	1.24e-08	5.88
8586	DTSCLAEQWSGK	CNPY3	0.00226	-3.36
37349	NHQEEDLTEFLCANHVLK	CNPY3	0.000401	-3.25
29655	LEEALENLCER	CNPY4	0.00147	3.19
17861	GGLTQDLK	COA7	2.53e-14	4.2
4854	AYAPGGPAYQPVVEAFGTDILHK	COASY	0.00236	2.13
18700	GLGAFVIDSDHLGHR	COASY	0.00932	-2.24
9152	DYSLLPLLAAAPQVGEK	COIL	2.53e-14	-3.67
10168	EENLFSWK	COIL	0.000385	-2.38
2245	ALALGALQNIR	COL12A1	1.19e-08	2.41
6082	DEGVELFAIGIK	COL12A1	1.27e-07	2.41
22273	HVFIVDDFESFEK	COL12A1	2.53e-14	-6.38
50039	TEFNLNQYYQR	COL12A1	0.00093	3.21
53131	TYQIGWDTFCVK	COL12A1	6e-10	-3.06
53996	VEDIIEAINTFPYR	COL12A1	0.0047	2.42
49182	SVSIGYLLVK	COL4A2	0.01	-2.38
7478	DLQLCHPDFPDGEYWVDPNQGCSR	COL5A1	5.01e-10	4.77
12326	ENPGSWFSEFK	COL5A1	1.58e-12	-4.51
1492	AGIEIFVVVVGRQVNEP	COL6A1	6.9e-09	4.39
11312	EKLVDFLSRG	COL6A3	5.26e-06	5.63
8732	DVEREGLDWDLIYVGR	COLGALT1	8.93e-05	3.23
10647	EGLDWDLIYVGR	COLGALT1	3.18e-05	3.16
13870	EWRPAEEPR	COLGALT1	0.00877	-2.28
36016	MLPVDEFLPVMFDK	COLGALT1	0.000147	3.42
47432	SLVFEDDLR	COLGALT1	1.75e-09	-5.93
58286	WSPESPLQAPR	COLGALT1	0.01	3.03
8243	DRYLPDTLLLEECGLLR	COMT	2.53e-14	4.59
20040	GSSCFECTHYQSFLEYR	COMT	0.0018	2.54
20293	GTVLLADNVICPGAPDFLAHVR	COMT	1.41e-09	-5.35
28439	KYDVDTLDMVFLDHWK	COMT	0.0026	2.13
30470	LGEVALLQGNHQIVEMCYQR	COPA	2.94e-07	4.69
31680	LLELGPKPEVAQQ	COPA	1.96e-09	6.2
33793	LSFLYLITGNLEK	COPA	8.08e-06	3.11
51142	TLDLPIYVTR	COPA	0.000206	4.43
9285	EAELLEPLMPAIR	COPB1	2.53e-14	7.21
16820	GALWILGEYCSTK	COPB1	6.05e-11	-4.23
1344	AFYDWDNTELIR	COPB2	0.00047	-4.74
7822	DNNQFASASLDR	COPB2	7.88e-05	-4.41
9332	EAFVVEEWVK	COPB2	2.53e-14	7.83
14536	FELALQLGELK	COPB2	1.23e-07	-3.28
39226	NWVVTGADDMQIR	COPB2	0.0011	3.36
3314	APPAPGPASGGSGEVDELFDVK	COPE	1.47e-05	3.1
8341	DSIVAELDREMSR	COPE	2.53e-14	8.47
34017	LSSPERDVERDVFLY	COPE	0.000264	-2.24
12163	EMSCIAEDVIIVTSSLTK	COPG1	1.05e-05	3.87
51166	TLEEAVGNIVK	COPG1	0.00367	-3.25
10843	EHIEELLR	COPS2	2.13e-06	-5.23
36837	NDPEILAMTNLVSAYQNNDITEFEK	COPS2	0.000118	-2.51
11248	EIYHFTLEK	COPS4	9.44e-14	-7.78
23131	IEHNLLSASK	COPS4	1.25e-05	5.44
40372	QDLAQLMNSSGSHK	COPS4	0.00501	-2.96
50997	TIVHESERLEAL	COPS4	0.00139	3.36
50998	TIVHESERLEALK	COPS4	0.000495	3.02
54716	VGIPLETGQK	COPS4	0.0037	3.46
19930	GSFMLGLETHDR	COPS5	0.00828	-2.72
27950	KQQQEILAAKPWTK	COPS5	0.00358	-2.31
42242	QYYALEVSYFK	COPS5	4.08e-05	2.23
37428	NIEVMNSFELLSHTVEEK	COPS6	0.00531	3.08
49796	TCNTMNQFVNK	COPS6	1.15e-05	-3.61
4900	AYGTYADYLAEAR	COPS7A	0.00819	-2.55
32213	LLTVFAYGTYADYLAEAR	COPS7A	4.88e-07	3.17
41602	QQIESEVANLKK	COPS7A	0.00043	-2.06
21729	HLTIVSLASR	COPS7B	6.12e-06	-4.63
1994	AILILDNDGDR	COPZ1	9.95e-05	2.69
60202	YYDDTYPSVK	COPZ1	0.00413	2.99
15382	FLNYVQSQHQR	COQ5	0.00324	-4.09
34852	LVQLGQAEK	COQ9	8e-05	-2.39
1417	AGEAGKLEEVMQELR	CORO1B	6.23e-05	-2.44
30001	LEVSKCEIAR	CORO1B	9.89e-08	-2.98
44622	RVGIVAWHPTAR	CORO1C	0.000989	3.21
5135	CEPIIMTVPR	CORO1C;CORO6	1.16e-11	6.96
11777	ELLTQREVQ	CORO2A	3.31e-07	3.27
5972	DDGSAVIWVTFK	COTL1	0.00209	3
58177	WIGENVSGLQR	COTL1	2.53e-14	6.7
39600	PGLVDSNPAPPESQEK	COX17	7.01e-05	-2.34
53902	VDSNPAPPESQEK	COX17	0.00757	-2.18
31775	LLGFLDVENTPCAR	COX20	0.000185	3.93
16079	FSLPAYMDR	COX4I1	0.000327	-3.03
59882	YSHGSQETDEEFDAR	COX5A	0.000467	3.28
9856	EDPNLVPSISNK	COX5B	3.91e-10	6.51
17814	GGGVPTDEEQATGLER	COX5B	8.71e-09	-4.61
22034	HRGVYSSDVFDIFPGTY	CP	0.00627	-2.66
28546	LAAGYRRGDPR	CPD	0.000627	-4.4
37073	NFGTDPEVTDLVHNTR	CPD	0.00502	-2.37
48553	SSSNLALALYR	CPD	0.0017	-2.41
3703	ARDIVQFVPYR	CPNE1	0.00126	2.34
9416	EALAQTVLAEVPTQLVSYFR	CPNE1	0.00286	-3.28
45381	SDPFLEFFR	CPNE1	0.00602	2.91
45382	SDPFLEFFRQ	CPNE1	0.000159	2.66
36753	NCLNPQFSK	CPNE3	9.38e-06	4.64
57641	VVLFEMEAR	CPNE3	0.00204	4.33
6469	DGKLPFCAMGVSSVIHPK	CPOX	2.53e-14	4.4
26517	KEGGGGISCVLQDGCVFEK	CPOX	2.53e-14	-5.9
18166	GIEDDLMDLIK	CPPED1	0.000985	-2.16
1070	AEQPDGLIL	CPS1	0.000732	3
1138	AFAISGPFNVQ	CPS1	4.58e-07	-3.1
2475	ALGGLGSGICPNRETLMDLSTK	CPS1	2.79e-06	-4.23
4016	ASTGEVACFGEGIHTAFLK	CPS1	0.000115	-4.87
4170	ATGYPLAFIA	CPS1	2.53e-14	-6.97
9578	EATRVSQEHPVVLTK	CPS1	0.00115	-3.48
11958	ELSEPSSTR	CPS1	0.00495	-3.58
13511	EVEMDAVGKDGR	CPS1	0.000854	-3.47
15390	FLPITPQFVTEVIK	CPS1	5.78e-06	-3.48
17385	GEVACFGEGIHTAFLK	CPS1	2.53e-14	-10.1
19670	GQNQPVLNIT	CPS1	0.00157	3.22
20228	GTMLGKIEFEGQPVDFVDPNK	CPS1	6.31e-05	5.43
24619	IMGTSPLQIDR	CPS1	9.94e-05	-6.71
25364	ISGPFNVQFLVK	CPS1	3.14e-06	-4.04
35172	LYFEELSLER	CPS1	0.00169	4.08
35413	MASTGEVACFGEGIHTAFLK	CPS1	0.000782	2.99
40074	PWNHDFTK	CPS1	0.000354	3.1
40139	QADTVYFLPITPQ	CPS1	0.00197	3.45
42700	REVEMDAVGK	CPS1	0.0022	-3.26
43747	RMCHPSIEGFTPR	CPS1	0.00683	-3.2
45143	SAVLDELK	CPS1	0.000146	-3.04
48979	SVESIMATEDR	CPS1	0.00104	-3.83
49018	SVGEVMAIGRTFEESFQK	CPS1	7.61e-07	5.52
50853	TIGYPVMIR	CPS1	2.3e-06	-5.4
51364	TLNEALEFAK	CPS1	1.92e-08	-6.08
52990	TVYFLPITPQFVTEVIK	CPS1	2.79e-06	-4.23
55241	VINLPNNNTK	CPS1	4.94e-06	-5.28
56375	VPAIYGVDTR	CPS1	3.23e-08	-9.99
12263	ENGTMEIYQLPDWR	CPSF1	0.00633	2.72
55314	VITLCLYR	CPSF1	0.000185	-4.35
6140	DEQLLTNVLETLR	CPSF2	0.00548	3.97
21714	HLSLCHGLSDLAR	CPSF2	5.01e-08	-3.58
41703	QRDEQLLTNVLETLR	CPSF2	2.53e-14	5
43863	RNNPFQFR	CPSF2	1.24e-06	-4.36
2552	ALKPPHVILVHGEQNEMAR	CPSF3	0.00155	-3.33
27277	KLEMHVYSK	CPSF3	1.54e-05	-3.88
34236	LTGDVEELEIQEK	CPSF3	5.19e-08	5.44
45017	SAIPAEESDQLLIRPL	CPSF3	0.000345	2.35
45209	SCIILEFK	CPSF3	4.06e-08	-5.35
52649	TVECEEGSEDDESLREMVELAAQR	CPSF3	0.000224	2.23
2891	ALVGVGSEASSK	CPSF6	2.71e-05	-5.37
17431	GFALVGVGSEASSK	CPSF6	0.00335	-3.58
51838	TPLSEAEFEEI	CPSF6	0.000223	-2.86
8319	DSGPPPSTVSEAEFEDIMK	CPSF7	2.53e-14	-9.14
17085	GDINPNIPYPTR	CPT1A	0.00849	2.52
59282	YLAVESPFLK	CPT1A	0.00324	2.56
11653	ELHEQLVALDK	CPT2	2.53e-14	-10.1
32395	LMSSGNEESLR	CPT2	0.000272	-3.85
39729	PLLNDGQFR	CPT2	3.07e-07	-4.98
46685	SIVPTMHYQDSLPR	CPT2	1.23e-05	-3.85
5479	CTEPEDQLYYVK	CPVL	0.000197	2.25
23986	IIRSENFEELLK	CRABP2	3.9e-10	4.14
39396	PAVEIKQEGDTFYIK	CRABP2	4.86e-14	5.14
39810	PNFSGNWK	CRABP2	0.00173	2.55
16481	FVTHVSDWGAL	CREG1	1.61e-05	-3.98
3309	APNLPTAEDNLEYVR	CRKL	2.01e-13	6.59
23477	IGDQEFDHLPALLEFY	CRKL	5.37e-08	4.38
51537	TLYDFPGNDAEDLPFK	CRKL	0.00762	-2.47
34936	LVTLLQEVDTIEQETIKPLDDCQK	CRLF3	1.24e-05	2.05
35625	MELEPELLLQEAR	CRLF3	1.24e-05	2.05
29420	LDMPEVLWK	CRNKL1	1.61e-07	4.78
52230	TSITDMELALPDFFK	CRTAP	2.53e-14	-5.44
9825	EDLPVTEDNFVK	CRYZL1	0.0052	2.64
15919	FRGFSIPECQK	CS	0.00805	-2.3
52338	TSVLDPDEGIR	CS	0.000246	-2.98
60178	YWELIYEDSMDLIAK	CS	2.53e-14	5.83
7754	DNFGFIETANHDK	CSDE1	3.31e-05	-2.43
9263	EAEDGIIAY	CSDE1	0.000116	5.78
12128	EMGVIAAMR	CSDE1	0.00445	-2.86
13307	ETLQPGDDVEFTIK	CSDE1	0.000158	-3.14
15620	FNISTDRR	CSDE1	0.00503	-3.23
32046	LLPQGTVIFEDISIEHFEGTVTK	CSDE1	0.000542	-2.66
38490	NQNDPLPGR	CSDE1	7.05e-07	-4.33
35638	MELSDANLQTLTEYLK	CSE1L	0.00277	3.55
55661	VLGTEDLYDYIDK	CSNK2A1	1.38e-05	4.25
54357	VFEAINITNNEK	CSNK2A1;CSNK2A3	0.000232	-2.8
16578	FYMYELLK	CSNK2A2	0.00185	3.87
41382	QLYQILTDFDIR	CSNK2A2	1.11e-06	3.22
55665	VLGTEELYGYLKK	CSNK2A2	2.39e-07	5.39
10310	EFFCEVDEDYIQDK	CSNK2B	2.11e-06	2.92
14256	FCEVDEDYIQDK	CSNK2B	0.00283	-3.35
14624	FFCEVDEDYIQDK	CSNK2B	0.000173	-2.64
19174	GNEFFCEVDEDYIQDK	CSNK2B	7.27e-05	3.82
36067	MMCGAPSATQPATAETQHIADQVR	CSTB	0.00698	-2.34
6793	DIFSEVGPVVSFR	CSTF2	0.000335	-2.42
25819	IVDPEIALK	CSTF2	0.000143	-6.58
6165	DEVDRKPEYPKPDTQQMIPFQPR	CSTF3	0.00545	2.67
32652	LNRSNSELED	CTAGE5;CTAGE4;CTAGE6;CTAGE8;CTAGE15	6.71e-05	3.88
16542	FYDPYLSDGVER	CTBP1	0.00171	2.6
42411	RATWLHQALR	CTBP1	0.00677	-2.36
46373	SHTGERPFQCSLCSYASR	CTCF	1.44e-05	-3.24
34079	LSVGLEDEEDLLEDLDQALK	CTH	0.00753	-2.26
37233	NGMAVAQFLESNPWVEK	CTH	6.51e-09	-4.09
49025	SVGLEDEEDLLEDLDQALK	CTH	0.00753	3.56
31700	LLEPLVTQVTTL	CTNNA1	8.86e-11	-2.53
37891	NLMNAVVQTVK	CTNNA1;CTNNA3	0.000652	-2.39
17265	GEGLQLMNLMLR	CTNNBL1	0.00299	-2.41
24076	IKFPDNPEK	CTNNBL1	0.000291	-3.39
41	AAALVLQTIWGYK	CTNND1	0.0011	2.01
14964	FHPEPYGLEDDQR	CTNND1	6.77e-10	2.41
21444	HIEWESVLTNTAGCLR	CTNND1	4.37e-06	2.67
16006	FSDSYASVIK	CTPS1	0.0088	-4.13
16394	FVGQDVEGER	CTPS1	1.7e-06	4.33
18246	GIIASSVGTILK	CTPS1	0.000192	-2.95
22030	HRFEVNPVWK	CTPS1	0.00789	3.31
35180	LYGDADYLEER	CTPS1	0.0026	3.08
56465	VPLLLEEQGVVDYFLR	CTPS1	0.000536	2.59
22807	ICSIALVGK	CTPS2	3.36e-09	-4.72
9462	EALQINQDHPDAWSLIGNLHLAK	CTR9	1.29e-07	-5.04
9563	EATADISDVWLNLAHIYVEQK	CTR9	0.00072	2.61
10878	EHPNYVDCYLR	CTR9	0.0078	-2.58
10435	EFSHIAFL	CTSA	0.00434	-2.23
37036	NFEALQDFFR	CTSA	0.00671	2.56
58915	YGDSGEQIAGFVK	CTSA	2.53e-14	-6.72
495	ACFPYTGTDSPCK	CTSC	0.000594	-3.69
3456	AQDFGLVEEACFPYTGTDSPCK	CTSC	0.00632	2.36
6218	DFGLVEEACFPYTGTDSPCK	CTSC	1.78e-05	2.73
19030	GLVEEACFPYTGTDSPCK	CTSC	6.86e-06	-6.77
29821	LELVHHGPMAV	CTSC	9.46e-07	-5.41
39192	NWACFTGK	CTSC	0.00373	3.82
58460	YAQDFGLVEEACFPYTGTDSPCK	CTSC	0.0002	3.28
7879	DPDAQPGGELMLGGTDSK	CTSD	0.000984	-2.89
10506	EGCEAIVDTGTSLMVGPVDEVR	CTSD	3.52e-11	4.47
25539	ISVNNVLPVFDNL	CTSD	1.75e-11	-4.38
25540	ISVNNVLPVFDNLMQQK	CTSD	0.000882	2.68
38750	NSWGEPWGER	CTSZ	5.63e-06	-3.91
40013	PVEAVTSK	CTTN	0.00158	-3.25
52886	TVQGSGHQEHINIH	CTTN	2.78e-07	2.66
58981	YGLFPANYVELRQ	CTTN	0.000125	4.29
7184	DLEASHQHSSPNEQLK	CTTNBP2NL	1.16e-13	-5.8
16204	FTAFYASR	CUL1	0.00527	-2.84
16611	FYTQQWEDYR	CUL1	0.0089	2.56
21584	HLEIFHTEFQNLLDADK	CUL1	2.16e-09	4.15
40888	QIGLDQIWDDLRA	CUL1	0.00923	2.56
43712	RLVHQNSASDDAEASMISK	CUL1	0.000587	-3.12
54159	VELGLNEDDAFAK	CUL1	0.000697	3.22
56738	VQVYLHESTQDELAR	CUL1	0.00482	2.21
16669	GADYMDCLYR	CUL2	3.97e-11	6.56
47636	SNLTQENMPTLFVESVLEVHGK	CUL2	0.000141	-3.54
55987	VLTTGYWPTQSATPK	CUL3	6.54e-08	-5.41
59991	YTFEEIQQETDIPER	CUL3	5.01e-08	4.49
24788	INTCWQDHCR	CUL4A	0.0062	-2.12
50780	TIDGILLLIER	CUL4B;CUL4A	5.28e-05	3.31
60101	YVEQLLTLFNR	CUL5	0.00304	2.65
31191	LIPQITSIYEWK	CUTA	0.00371	-2.99
41947	QTTQDAPEEVR	CWC15	8.94e-06	-3.11
5199	CGSALVSSLATGLKPR	CWF19L1	2.53e-14	3.26
15000	FIALANVGNPEK	CWF19L1	0.00011	-3.3
26304	KAPIQTYVLGANNQETVK	CWF19L1	0.00017	2.35
40329	QDADGCELAENITYLGR	CWF19L1	6.62e-05	3.1
19857	GRVHFTSNDLK	CXADR	0.00283	2.3
6830	DIILREDLEELQAR	CYB5R1	2.53e-14	-6.78
56403	VPEDPTQCFLLFANQTEK	CYB5R1	5.77e-06	4.81
2014	AIMKDPDDHTVCHLLFANQTEK	CYB5R3	0.00169	-2.63
48787	STPAITLESPDIKYPLR	CYB5R3	7.65e-05	-3.95
21274	HGGEDYVFSLL	CYC1	0.00596	-3.26
18262	GIIWGEDTL	CYCS	0.0007	-2.71
18263	GIIWGEDTLMEYLENPK	CYCS	3.99e-05	4.62
26803	KGIIWGEDTLMEYLENPK	CYCS	2.22e-13	4.61
32376	LMNFMYFQR	CYFIP1	0.003	2.46
41306	QLQVVPLFGDMQIELAR	CYFIP1	0.00136	3.24
45871	SFLDDPIWR	CYFIP1	0.00703	2.32
48456	SSLEGPTILDIEK	CYFIP1	8.98e-05	-4.6
23660	IGYTEVQFRPYR	CYHR1	2.53e-14	5.45
22837	IDDILQTLLDATYK	CYP51A1	0.00186	2.93
50351	TFTYLLGSDAAALLFNSK	CYP51A1	0.00773	2.5
31080	LIGIDDVPDAR	DAB2	6.72e-05	2.66
4352	AVDAFEIHVHR	DAG1	1.95e-08	5.42
16384	FVGDPALVLNDIHK	DAG1	1.24e-05	-3.07
17855	GGLSAVDAFEIH	DAG1	0.000167	2.46
18510	GKLTLEDQATFIK	DAG1	2.53e-14	-4.46
21693	HLQFIPVVPPR	DAG1	0.0074	2.34
25245	IRTTTSGVPR	DAG1	2.2e-05	-2.46
10568	EGFDALDPFIPILVSNYNPK	DAP3	1.96e-05	4.57
23988	IISAASEGGANVFTVSYFK	DARS	0.00219	3.08
6188	DFDGLVQVIIPQDESAASVK	DARS2	0.000106	2.54
20634	GVVLRDPTLFSFL	DARS2	0.000281	2.81
30992	LICLVTGSPSIRDVIAFPK	DARS2	9.34e-07	-2.28
36183	MPTGEIEIK	DARS2	0.000114	2.55
39210	NWNSPVANFIMESQR	DARS2	0.00012	2.49
45918	SFQMQYNLR	DARS2	0.000877	-3.73
35326	LYVYINELCTVLK	DAXX	0.00983	2.26
51054	TKPSDEEMLFIY	DBI	6.29e-06	4.17
47895	SPSDSSTASTPVAEQIER	DBN1	2.09e-07	-3.67
60131	YVLINWVGEDVPDAR	DBN1	2.96e-10	4.96
16645	GACASHVSTMASFLK	DBNL	5.22e-05	-2.65
41346	QLTQPETHFGREPAAAISRPR	DBNL	0.000645	2.24
4090	ATDDLINVTGR	DBR1	0.00272	-2.93
14063	FAALMQHQAK	DBR1	0.00167	2.95
41525	QPIDIFLSHDWPR	DBR1	7.72e-10	-4.93
10534	EGDTVSQFDSICEVQ	DBT	0.000544	4.38
39773	PLVDIETEALK	DBT	0.000166	-3.95
49396	SYLENPAFMLLDLK	DBT	0.0089	3.16
9605	EAVFATCGQQVDIWDEQR	DCAF13	0.00237	2.38
14263	FCGTSFFTVGDDK	DCAF13	0.00709	2.04
52995	TVYTGIDHHWK	DCAF13	0.00396	-2.66
59172	YIMCGSDEMNIR	DCAF13	0.000759	-2.12
13820	EVYDIAFSR	DCAF7	5.65e-12	3.3
21583	HLEHSTIIYEDPQHHPLLR	DCAF7	4.05e-12	8.39
33158	LQHGLEGHTGCVN	DCAF8	2.87e-07	3.31
58257	WQALPALR	DCAF8	3.32e-05	3.78
32302	LMADVVEEETRR	DCP1A	0.000309	-3.71
1110	AEVIENLECDPR	DCPS	0.00107	2.73
25903	IVIDFDSINSRPSQK	DCTD	7.99e-06	4.7
7136	DLAVLDQVEAR	DCTN2	0.0023	-2.98
31830	LLHEVQELTTEVEK	DCTN2	0.00544	-3.28
34369	LTPVLLAK	DCTN2	0.000681	-5.15
39297	NYMPLAFSDK	DCTN4	0.00594	2.02
45941	SFSPEPTLEDIRR	DCTPP1	0.000796	-2.25
6375	DFYQFTFNFAK	DCUN1D1	0.000155	2.73
10382	EFMDGMTELGCDSIEK	DCUN1D1	0.00802	2.31
29530	LDVATDNFFQNPELYIR	DCUN1D1	9.48e-05	2.85
49924	TDNFFQNPELYIR	DCUN1D1	4.04e-07	3.63
14115	FAEVEHVVNAILF	DCXR	7.04e-05	-5.12
35626	MELFLAGR	DCXR	0.000232	3.27
44517	RTQADLDSLVR	DCXR	3.83e-08	-6.44
46152	SGMTTGSTLPVEGGFWAC	DCXR	0.00645	2.53
56164	VNAVNPTVVMTSMGQATWSDPHK	DCXR	3.29e-05	-2.55
9040	DYAVSTVPVADGLHLK	DDAH1	2.53e-14	-5.57
9562	EATADDLIK	DDB1	0.000151	-5.25
10197	EEQMDGTVTLK	DDB1	0.00123	-2.19
24554	ILVGDLMR	DDB1	9.33e-05	-3.22
50119	TEPATGFIDGDLIESF	DDB1	8.41e-06	2.69
50120	TEPATGFIDGDLIESFLDISRPK	DDB1	0.0071	3
59541	YNACILEYK	DDB1	6.33e-06	-3.7
17737	GGDIMLWNFGIK	DDB2	2.71e-07	3.95
7694	DMLLANPHELSLLK	DDI2	0.00123	2.27
371	AASILGKPADR	DDT;DDTL	0.00156	-2.24
8562	DTNLPANRVPAGLEK	DDT;DDTL	5.13e-05	-3.27
1944	AIGSDGLCCQSR	DDX1	0.000282	-3.12
15487	FLVLDEADGLLSQ	DDX1	0.000799	2.48
15601	FNFGEEEFK	DDX1	0.000513	-3.36
18143	GIDIHGVPYVIN	DDX1	0.00508	3.21
22829	IDCDNLEQYFIQ	DDX1	5.4e-07	3.3
22830	IDCDNLEQYFIQQ	DDX1	3.4e-05	2.8
22831	IDCDNLEQYFIQQGGGPDK	DDX1	0.00953	2.57
33391	LQVIVCSATLHSFDVK	DDX1	2.84e-13	4.67
43651	RLQVIVCSATLHSFDVK	DDX1	0.00183	3.39
57926	VWYHVCSSR	DDX1	0.000285	-2.3
9135	DYPNSSEDYVHR	DDX17	6.18e-06	4.82
32331	LMEEIMAEK	DDX17	1.72e-06	5.85
32385	LMQLVDHR	DDX17	0.00703	-2.71
48095	SQPERDWVLNEF	DDX17	1.32e-06	3.43
3064	ANATVDGLEQGYVVCPSEKR	DDX18	5.74e-09	-4.14
12119	EMGFTNMTEIQHK	DDX18	0.000425	-2.36
37279	NGTGVLILSPTR	DDX18	2.53e-14	-7.89
51096	TLAFLIPAVEL	DDX18	0.000409	-2.25
52542	TTTFFQFCNADSGTLLCTDVAAR	DDX18	2.53e-14	3.9
56471	VPLSEFDFSWSK	DDX18	1.15e-10	7.84
5801	DAQSLHGDIPQK	DDX21	0.00525	-2.77
8281	DSEDNPQTLLF	DDX21	4.16e-10	4.81
34062	LSVACFYGGTPYGGQFER	DDX21	0.00993	-2.13
41365	QLVQVEQK	DDX21	0.000297	-2.34
8738	DVESYIHR	DDX21;DDX50	0.00224	2.85
12802	ERHQVQLLGR	DDX23	2.23e-08	-3.16
22971	IDRIEESDQGPYAIILAPTR	DDX23	0.000704	-2.67
52603	TVAVIGGISR	DDX23	2.53e-14	-9.57
21652	HLLSQPLFTESQK	DDX24	4.01e-10	-4.81
41055	QLAQFCNITTCLAVGGLDVK	DDX27	2.37e-06	2.75
50344	TFTDHVMLFTQTK	DDX27	3.95e-06	3.01
52765	TVINFTMPNTIK	DDX27	0.00239	-3.43
11393	ELALQSFDTVQK	DDX31	3.93e-06	-4.36
21228	HFVLDECDK	DDX39A	0.00998	3.46
5215	CIALAQLLVEQNFPAIA	DDX39B	0.00557	2.43
15547	FMQDPMEIFVDDETK	DDX39B	7.36e-05	3.62
26684	KFMQDPMEIFVDDETK	DDX39B	4.22e-06	5.22
36198	MQDPMEIFVDDETK	DDX39B	3.56e-05	2.6
20105	GSYVSIHSSGFR	DDX39B;DDX39A	8.01e-10	-5.62
41251	QLLVEQNFPAIAIHR	DDX39B;DDX39A	4.34e-07	-5.51
45887	SFLLDLLNAT	DDX3X	0.0025	2.09
7357	DLLDLLVEAK	DDX3X;DDX3Y	0.000203	3.23
8368	DSLTLVFVETK	DDX3X;DDX3Y	0.00492	2.72
16659	GADSLEDFLYHEGY	DDX3X;DDX3Y	0.00279	2.9
16661	GADSLEDFLYHEGYACT	DDX3X;DDX3Y	0.0046	2.04
26407	KDLLDLLVEAK	DDX3X;DDX3Y	2.53e-14	4.39
26731	KGADSLEDFLYHEGYACTSIHGDR	DDX3X;DDX3Y	5.96e-05	2.13
8379	DSNFAGDLVR	DDX42	1.71e-07	-6.05
23826	IIDPLPPIDHSEIDYPPFEK	DDX42	0.00449	-3.61
37171	NFYNEHEEITNLTPQQLIDLR	DDX42	0.00138	-3.23
41907	QTLLFSATFR	DDX42	0.00694	2.73
46402	SIASHVRPDR	DDX42	1.14e-05	-4.05
46940	SLEEGEGPIAVIMTPTR	DDX46	3.79e-05	5.04
59836	YSCPNHYEDYVHR	DDX46	0.000493	-4.33
33331	LQQYYIFIPSK	DDX47	0.000128	3.13
59492	YLVMDEADRILNMDFETEVDK	DDX47	0.0053	2.46
33720	LSEDPYGIFCLVLTPTR	DDX49	2.53e-14	3.56
42933	RGGFNTFR	DDX5	1.28e-08	-3.68
44543	RTTYLVLDEADR	DDX5	0.01	2.64
18624	GLDVEDVK	DDX5;DDX17	0.0025	-3.68
16909	GAVDALAAALAHISGASSFEPR	DDX50	0.00036	-3.7
34063	LSVACFYGGTSYQSQINHIR	DDX50	2.42e-10	4.43
2094	AITFFTEDDKPLLR	DDX52	9.68e-05	2.14
38623	NSAVETVEQELLFVGSETGK	DDX52	0.00356	2.92
12095	EMDLVGLGLHPLFSSR	DDX54	2.53e-14	-4.51
14485	FEEEELQR	DDX54	0.00997	-2.83
15349	FLLPMFER	DDX54	5.79e-11	-4.04
32809	LPGGHQTVLFSATLPK	DDX54	0.0089	2.27
47402	SLTLARPLKEPSGVAGVDGMLGR	DDX54	3.5e-08	-3.32
56868	VSCAHIYSALDPTAR	DDX54	1.55e-05	2.9
11387	ELAIQIDEVLSHFTK	DDX55	1.03e-05	-4.79
52044	TQTQEVENLVR	DDX55	2.11e-09	-5.7
2041	AIPLALEGK	DDX56	2.53e-14	-3.55
4580	AVLMEKPDVVVGTPSR	DDX56	4.49e-06	-2.7
23076	IEELLSGENRGPILLPY	DDX56	0.00185	-2.26
32061	LLQAVTDLGWSRPTLIQEK	DDX56	2.64e-07	-3.95
59344	YLGFNDLANSLDPTLIGDDK	DDX60L	8.56e-08	5.47
4059	ATAEQISSQTGNK	DECR1	4.16e-05	2.28
26913	KHLLLMGEFFSYGTK	DECR1	9.07e-07	7.24
53308	VAGHPNIVINNAAGNFISPTER	DECR1	2.53e-14	-5.43
45066	SANLEEVTMK	DEK	1.43e-05	-5.02
4729	AVTFIDLTTLSGDDTSSNIQR	DERA	1.16e-05	2.73
52478	TTLSGDDTSSNIQR	DERA	0.000155	-2.49
32257	LLVSGFWGVAR	DHCR7	0.000336	-2.64
34196	LTEQPELANK	DHFR	0.00343	2.31
31177	LINTQAIFAK	DHPS	0.00619	2.5
51107	TLAIELAPR	DHRS4;DHRS4L2;DHRS4L1	0.00445	2.28
8797	DVIIDLLCYR	DHTKD1	1.76e-05	2.93
36283	MSAYSGITDVIIGMPHR	DHTKD1	1e-09	5.97
29397	LDLGEDYPSGK	DHX15	1.41e-08	-6.26
41433	QNHESVQWCYDNF	DHX15	0.000183	-2.83
54244	VESLLVTAISK	DHX15	1.85e-05	-5.11
55326	VIVMSATLDAGK	DHX15	0.000455	-5.23
44557	RVAAMSVAAR	DHX16	0.000517	-2.34
178	AAGFSSSTTSTSWEGNR	DHX29	6.68e-05	-2.43
2325	ALDPPQLQVISNAMNLLRK	DHX29	3e-07	4.43
49164	SVQSDFLLIILK	DHX29	0.000381	2.49
55031	VIALHSILSTQDQAAAF	DHX29	0.00906	-2.25
5303	CLHPLLVVVSCLTR	DHX30	4.46e-07	3.51
7900	DPFSSSLQNR	DHX30	0.00274	-3.11
13975	EYLTTLGQR	DHX30	0.00838	-2.66
34737	LVLMSATGDNER	DHX30	0.00592	-3.33
40108	PYVPLLEAEEVR	DHX30	2.53e-14	-6.97
48285	SRWLTYFMAVK	DHX30	4.7e-08	-4.1
48983	SVEVEGYGSK	DHX30	0.00388	2.21
15120	FISSEGDHMTLLNIYR	DHX33	0.000313	-2.42
12905	ERWPDYVR	DHX36	1.25e-10	4.44
49388	SYIDRDSEYLLQENEPDGTLDQK	DHX36	0.000311	2.4
52522	TTQVTQFILDNYIER	DHX36	9.76e-05	2.59
11850	ELPEFVVYQEIVETTK	DHX37	4.6e-06	3.64
23572	IGMDALQIYPISQANANQR	DHX38	8.9e-05	-2.14
31298	LIVTSATMDAEK	DHX38	4.46e-06	-5.16
51860	TPQEDYVEAAVK	DHX38	2.53e-14	-4.61
30587	LGLDILEVVPISK	DHX40	2.37e-05	4.81
51498	TLTTDILFGLLK	DHX40	0.000231	2.52
12625	EQLVQAVHDNQILIVIGETGSGK	DHX8	2.53e-14	5.22
53674	VCTELDNHLGINDK	DHX8	0.00659	-3
1194	AFERGEEPGK	DHX9	0.0012	-2.37
2288	ALDANDELTPLGR	DHX9	0.00611	-3.49
5364	CNIVVTQPR	DHX9	0.000481	-2.73
6898	DINTDFLLVVLR	DHX9	0.00088	2.59
10565	EGETVEPYK	DHX9	0.00581	-2.17
15075	FILDDFIQNDR	DHX9	2.02e-05	3.1
19139	GMTLVTPLQLLLFASK	DHX9	0.000122	3.74
22779	ICGDEYGPETR	DHX9	0.000491	-2.71
24002	IISQLDPVNER	DHX9	0.000354	-3.21
25650	ITINDVVYVIDSCK	DHX9	2.54e-06	4.64
37368	NIAETSITINDVVYVIDSCK	DHX9	0.000263	-3.42
42087	QVPQFILDDFIQNDR	DHX9	2.07e-05	3.67
51527	TLVTPLQLLLFASK	DHX9	0.000751	3.57
52521	TTQVPQFILDDFIQNDR	DHX9	5.11e-05	4.02
4804	AVYTLTSLYR	DIABLO	3.69e-05	2.67
28643	LAEAQIEELR	DIABLO	1.1e-07	-5.36
38637	NSEEEDEVWQVIIGAR	DIABLO	5.41e-09	3.99
45669	SEPHSLSSEALMR	DIABLO	2.62e-05	-2.74
31033	LIEECISQIVLHK	DIAPH1	5.25e-07	-3.45
17862	GGLVGQAPMPVPEEK	DIDO1	0.000211	-4.43
44127	RQLEEQEEALR	DIDO1	0.00121	-2.43
44128	RQLEEQEEALRQQ	DIDO1	2.53e-14	-4.57
39000	NVHLFITGEK	DIEXF	6.04e-07	-2.68
51692	TNSQFLSGPQK	DIEXF	4.31e-07	4.36
33393	LQVLVGDVLK	DIMT1	6.15e-05	-3.27
26036	IVVVAEQRPDASEEDSFQWMSR	DIP2B	2.73e-09	4.82
39024	NVIVLQTVLQEVR	DIS3	0.00233	2.32
46236	SGTYLQGTFR	DIS3	1.21e-05	-3.71
2437	ALETLTGALFQRPPLIAA	DKC1	0.00239	-2.55
13771	EVVAEVVK	DKC1	0.00532	-2.2
21295	HGKPTDSTPATWK	DKC1	3.2e-06	-4.43
30557	LGIFWVSCEAGTYIR	DKC1	0.000654	2.52
52443	TTHYTPLACGSNPLKR	DKC1	1.8e-07	-5.03
8874	DVPIGAIIC	DLAT	0.00543	-2.7
50750	TIANDVVSLATK	DLAT	0.000291	-2.58
57470	VVDGAVGAQWLAEFR	DLAT	0.00582	-2.82
604	ADGGTQVIDTK	DLD	0.000153	-5.12
1927	AIGDVVAGPMLAHK	DLD	0.000808	-2.62
20471	GVIGVELGSVWQR	DLD	0.00389	-2.57
24900	IPNIYAIGDVVAGPMLAH	DLD	0.000446	-2.96
20984	HCILDVSGNAIK	DLG1;DLG2;DLG3	0.00035	-2.76
2182	AKPAEAPAAAAPK	DLST	0.00518	2.55
2740	ALQEQPVVNAVIDDTTK	DLST	1.58e-08	-4.49
3015	AMNFADIER	DLST	0.000305	-2.53
4470	AVGDTVAEDEVVCE	DLST	0.000255	-2.8
4471	AVGDTVAEDEVVCEIETDK	DLST	3.75e-05	3.07
36938	NEIDMSNIQEMR	DLST	0.000599	-3.06
24131	ILADLEEENRNLQAEYDR	DMD	0.00173	2.67
30264	LFSILSTVLLR	DNAAF5	5.66e-11	2.71
11169	EISAETEVQINSAR	DNAH5	0.0021	2.79
34047	LSTIINSTK	DNAH5	0.0021	2.79
41522	QPGLLETFQNNNALLDQIQK	DNAH6	6.64e-06	4.65
13500	EVEETDEMDQVELVDFDPNQER	DNAJA1	8.27e-05	2.74
25624	ITFHGEGDQEPGLEPGDIIIVLDQK	DNAJA1	7.86e-05	3.25
8890	DVQFPENNWINPDK	DNAJA2	0.000136	-2.62
44225	RRGEDMMHPLK	DNAJA2	0.000317	3.15
6538	DGSDVIYPAR	DNAJB1	1.87e-05	-2.42
10528	EGDQTSNNIPADIVFVLK	DNAJB1	8.41e-05	3.16
27883	KQDPPVTHDLR	DNAJB1	3.31e-09	-2.72
42645	REIFDRYGEEGLK	DNAJB1	0.00138	2.4
36393	MTQEVVCDECPNVK	DNAJB11	0.000373	3.69
56387	VPDDLALGLELSR	DNAJB2	0.00951	2.72
6551	DGSNIIYTAK	DNAJB4	1.36e-05	-2.83
11243	EIYDQFGEEGLK	DNAJB4	0.00166	4.86
20948	HAPHCLSEEEGEQDRPR	DNAJB6	2.7e-06	-2.89
58929	YGEVLNLVLSSK	DNAJC17	0.00719	3.37
7752	DNFFEVFTPVFER	DNAJC2	0.000148	2.71
14607	FEVFTPVFER	DNAJC2	0.000428	-2.38
20117	GTAITHALTSASTLCQVEPVGR	DNAJC2	0.000106	2.16
40864	QIEEINEQIRK	DNAJC2	6.17e-08	5.41
53124	TYPVNTPERWEK	DNAJC2	0.00299	2.94
17768	GGFDGEYQDDSLDLLR	DNAJC21	6.3e-05	-3.05
37024	NFAWKEEYDTR	DNAJC21	0.000502	-2.45
58874	YFTVTCYSGYGDDEK	DNAJC21	0.00843	2.22
47967	SQALNAFGSGDYTAAIAFLDK	DNAJC3	0.00311	-2.58
60260	YYQLGDHELSLSEVR	DNAJC3	0.000987	-2.29
11127	EINNAHAILTDATKR	DNAJC5	1.16e-13	-5.38
9125	DYNEAYNYYTK	DNAJC7	5.61e-08	-4.39
29118	LAYELYTEALGIDPNNIK	DNAJC7	0.000377	2.44
35528	MDSTNADALYVR	DNAJC7	8.74e-09	4.15
35554	MEALIPVINK	DNM1L	0.000223	-3.34
1970	AIILAAAPGEK	DNMT1	3.31e-09	-5.72
7523	DLSLENGA	DNMT1	0.000161	3.86
34136	LTCFSVYCK	DNMT1	4.22e-08	-5.32
34754	LVMAGETTNSR	DNMT1	5.36e-07	2.79
20509	GVLQTLTLFK	DNPEP	0.0057	-2.1
7145	DLDEDANGITDEGK	DNTTIP2	0.00683	-2.23
47349	SLSEINKPNFYNNDFDDDFSHR	DNTTIP2	4.29e-12	-3.7
47415	SLTQTFATVEVGR	DNTTIP2	2.34e-06	2.07
50993	TIVEELLADSEFR	DNTTIP2	0.008	2.03
43198	RILEPDDFLDDLDDEDYEEDTPK	DPF2	0.000193	2.49
25183	IRGEEPAVTEETLCVGLAR	DPH5	2.49e-07	4.17
55167	VIHNASIMNAVGCCGLQLYK	DPH5	2.53e-14	4.63
28964	LAQDFLDSQNLSAYNTR	DPP3	7.26e-05	-2.32
49086	SVLGSEPSLDSEVTSK	DPP3	2.53e-14	6.8
49429	SYRDPFGSR	DPP3	1.25e-07	5.32
55749	VLLEAGEGLVTITPTTGSDGRPDAR	DPP3	0.00546	-3.44
7573	DLTQLFMFAR	DPP7	4.23e-05	2.7
27238	KLEATIIGEWVK	DPP7	0.000156	4.76
47608	SNIIFSNGNLDPWAGGGIR	DPP7	2.53e-14	-5.06
4927	AYLDQTVVPILL	DPY30	3.98e-09	-3.37
41030	QKVDLQSLPTR	DPY30	0.00219	-2.01
2102	AITIANQTNCPLYITK	DPYSL2	0.00155	-2.5
6637	DHGVNSFLVYMAFK	DPYSL2	6.69e-10	2.49
20307	GTVVYGEPITASLGTDGSHYWSK	DPYSL2	2.27e-05	-3.13
27737	KPFPDFVYKR	DPYSL2	9.08e-08	-3.02
17835	GGINLTATCPQSELDAETVK	DRG1	1.52e-11	4.7
19651	GQLPDYTSPVVLPYSR	DRG1	0.00631	-2.96
22960	IDQISMEEVDR	DRG2	0.00113	3.83
45951	SFTILLSNTENQ	DSC2	2.53e-14	4.85
7631	DMAGAQAAAVALNEEFLR	DSG2	0.00957	2.58
17670	GFTPIPGTIEMLHPWNNEGAPPEDK	DSG2	4.54e-11	-5.48
25785	IVAISEDYPR	DSG2	2.02e-07	5.28
27658	KNMNRDSTFIVNK	DSG3	8.57e-07	-7.57
4735	AVTGYNDPETGNIISLF	DSP	1.17e-07	-3.14
7420	DLNLKKSLLATMK	DSP	0.00612	3.43
12762	ERENLRQEIEK	DSP	3.67e-12	-3.37
13344	ETQTECEWTVDTSK	DSP	0.000721	3.89
20783	GYFNEELSEIL	DSP	0.00572	2.49
49455	SYTSGLETLLNIPIK	DSP	1.79e-05	2.2
11800	ELMVSVLGPLSIDPNMLNTQ	DST	0.0089	3.23
13110	ESRKEELMFF	DSTN	5.4e-05	2.49
54627	VGDVGVTITDPFK	DSTN	3.87e-11	-5
12980	ESFASEFQK	DTX3L	0.00179	2.07
33139	LQGFEFWSR	DUS1L	0.000728	2.94
42335	RALEEEEGGTEVLSK	DUS1L	3.25e-08	3.4
58520	YCLCQMLR	DUS2	0.000664	-2
29628	LEDGQTADGQTEEAAEPGEQLQTQK	DUS3L	2.53e-14	3.74
7256	DLFQVAFNR	DYNC1H1	0.00259	2.47
15854	FQSISTEFLALMK	DYNC1H1	0.002	2.41
16558	FYFVGDEDLLEIIGNSK	DYNC1H1	8.48e-08	4.28
34799	LVPLLLEDGGEAPAALEAALEEK	DYNC1H1	2.53e-14	-3.93
56724	VQVALEELQDLK	DYNC1H1	0.00392	2.25
3319	APPHELTEEEK	DYNC1I2	1.08e-06	-3.14
14444	FDYSGRDLEDK	DYNC1I2	0.00596	3.1
52825	TVLSNVQEELDR	DYNC1LI2	0.0091	3.56
27617	KNEIMVAPDK	DYNLRB1	3.08e-06	-3.45
10220	EETAFVVDEVSNIVK	DYNLT1	6.07e-05	2.61
16491	FVVDEVSNIVK	DYNLT1	2.24e-07	-3.82
4620	AVNDVNGLK	EBNA1BP2	0.00328	-2.4
40312	QCLAEFKR	EBNA1BP2	0.000388	-2.45
44028	RPTDYFAEMAK	EBNA1BP2	2.53e-14	-8.51
40550	QETFNVIER	ECH1	4.21e-05	-5.88
54826	VGTLQRLPK	ECH1	0.00443	-3.17
55142	VIGNQSLVNELAF	ECH1	4.58e-11	-5.48
3497	AQFAQPEILIGTIPGAGGTQ	ECHS1	1.83e-05	3.41
3597	AQPEILIGTIPGAGGTQR	ECHS1	0.000467	-2.48
10683	EGMTAFVEK	ECHS1	0.000106	-4.94
13156	ESVNAAFEM	ECHS1	0.000138	-3.94
22797	ICPVETLVEEAIQ	ECHS1	1.22e-05	2.61
22798	ICPVETLVEEAIQC	ECHS1	4.58e-05	4.27
22799	ICPVETLVEEAIQCA	ECHS1	2.52e-05	3.27
23632	IGTIPGAGGTQR	ECHS1	0.00022	-3.84
26941	KHWDHLTQVK	ECHS1	8.61e-06	-4.3
46812	SLAMEMVLTGDR	ECHS1	6.2e-06	3.08
54015	VEEAIQCAEK	ECHS1	0.000875	-3
5635	DADVQNFVSF	ECI1	2.39e-05	4.2
5636	DADVQNFVSFISK	ECI1	5.01e-05	4.48
20477	GVILTSDRPGVFSAGLDL	ECI1	0.000366	-2.79
37159	NFVSFISK	ECI1	1.16e-13	-9.78
56672	VQNFVSFISK	ECI1	0.00042	-2.6
4118	ATEMLIFGK	ECI2	0.000965	-2.02
48699	STGFETLVVTSEDGITK	ECI2	0.00993	-3.04
57785	VVTSEDGITK	ECI2	6e-10	-4.76
25784	IVAISCAADILK	ECM29	3.12e-05	-2.76
30891	LHLVESLLSR	ECM29	0.00316	2.06
25844	IVELPAPADFLSL	EDC4	0.000328	2.1
25845	IVELPAPADFLSLS	EDC4	0.000233	2.16
52232	TSKKWAAGQNK	EDF1	0.000163	-2.73
12555	EQHGLQLQSEINQLHSK	EEA1	3.27e-08	-4.71
13362	ETSVNELNSQLNESK	EEA1	0.000383	-2.41
37330	NHLDTAQNALQDK	EEA1	1.51e-06	-3.14
41260	QLNTDLELR	EEA1	2.87e-07	-5.28
50081	TELLQRPGIEDVAVLK	EEA1	1.61e-12	-4.5
50082	TELLQRPGIEDVAVLKK	EEA1	0.00272	-2.36
57040	VSQLDIQIK	EEA1	0.00629	-2.4
35325	LYVWDLEVEDPHK	EED	6.23e-06	3.28
27578	KMDSTEPPYSQK	EEF1A1;EEF1A1P5	0.00324	2.27
39602	PGMVVTFAPVNVTTEVK	EEF1A1;EEF1A1P5	0.00996	3.49
46779	SKYYVTIIDAPGHR	EEF1A1;EEF1A1P5	0.000456	-2.47
22822	IDAPGHRDFIK	EEF1A1;EEF1A1P5;EEF1A2	0.00308	3.78
41196	QLIVGVNKM	EEF1A1;EEF1A1P5;EEF1A2	0.000343	-3.41
52545	TTTGHLIYK	EEF1A1;EEF1A1P5;EEF1A2	1.61e-07	4.75
55135	VIGHVDSGK	EEF1A1;EEF1A1P5;EEF1A2	0.00185	2.3
14869	FGSDDEEESEEAK	EEF1B2	5.29e-06	-7.46
46538	SILLDVKPWDDETDMAKLEECVR	EEF1B2	4.4e-06	5.48
16549	FYEQMNGPVAGAS	EEF1D	0.00761	3.11
20265	GTSGDHGELVVR	EEF1D	3.52e-09	-4.39
34815	LVPVGYGIRK	EEF1D	1.49e-10	-4.59
13926	EYFSWEGAFQH	EEF1G	2.29e-06	2.61
15709	FPEELTQTFMSCNLITGMFQR	EEF1G	1.72e-07	5.8
18802	GLLDAYLK	EEF1G	0.000595	4.39
19589	GQELAFPLSPDWQVD	EEF1G	9.6e-05	-3.13
19590	GQELAFPLSPDWQVDYESY	EEF1G	0.000213	5.28
38248	NNSSSISGVWVFR	EEF1G	0.00567	2.85
48551	SSSISGVWVFR	EEF1G	4.98e-05	4.39
49784	TCINQPQFR	EEF1G	0.000596	-4.18
60053	YTYPENWR	EEF1G	2.13e-05	-4.42
2582	ALLELQLEPEEL	EEF2	1.75e-07	-4.91
2585	ALLELQLEPEELYQTFQR	EEF2	0.000211	4.57
4941	AYLPVNESF	EEF2	0.00153	2.92
4942	AYLPVNESFGF	EEF2	0.000447	-7.47
8450	DSVVAGFQ	EEF2	4.07e-09	5.22
9965	EEDHACIPIK	EEF2	0.000161	6.26
10627	EGIPALDNF	EEF2	0.000978	-3.45
19790	GRFYAFGR	EEF2	3.17e-06	-7.65
24617	IMGPNYTPGKKEDLYLK	EEF2	2.53e-14	7.37
27562	KLWGDRYFDPANGK	EEF2	9.3e-11	6.47
36337	MSVIAHVDHGK	EEF2	2.53e-14	-4.65
42440	RCELLYEGPPDDEAAMGIK	EEF2	5.07e-07	4.23
42694	RETVSEESNVLCLSK	EEF2	0.0048	-3.77
48640	STAISLFYELSENDLNFIK	EEF2	0.00627	3.31
54333	VFDAIMNFKKEETAK	EEF2	2.69e-05	-3.9
6434	DGFIDLMELK	EFHD2;EFHD1	3.44e-05	3.06
5141	CETVVETSSLK	EFTUD2	0.000235	-2.32
14630	FFDDPMLLELAK	EFTUD2	0.000474	2.89
14631	FFDDPMLLELAKQ	EFTUD2	0.000525	2.06
15994	FSDEVTAGLR	EFTUD2	0.00262	3.08
18109	GHVTQDAPIPGSPLYTIK	EFTUD2	0.00299	3.08
30442	LGEFFQTK	EFTUD2	0.00569	-3.12
36539	MYSTDDGVQFHAF	EFTUD2	0.00899	2.35
44806	RYDQDLCYTDILFTE	EFTUD2	2.19e-05	2.9
44807	RYDQDLCYTDILFTEQER	EFTUD2	4.09e-05	3.63
45959	SFVEFILEPLYK	EFTUD2	0.000194	3.58
54056	VEESGEHVILGTGELYLDCVMHDLR	EFTUD2	4.8e-05	4.2
56372	VPAGNWVLIEGVDQPIVK	EFTUD2	5.56e-05	3
4165	ATGQVCHALCSPEGCWGPEPR	EGFR	0.00365	-2.32
34385	LTQLGTFEDHFLSLQ	EGFR	2.53e-14	-6.04
7083	DKPTYDEIFYTL	EHD1	0.00227	2.97
12407	EPELFQTVAEGLR	EHD1	0.00787	-3.09
21626	HLIEQDFPGMR	EHD1	0.000181	-3.62
1456	AGGADAVQTVTGGLR	EHD4	2.4e-06	-3.46
13996	EYQISAGDFPEVK	EHD4	0.00567	-3.05
5345	CLYSLINEAFR	EHHADH	6.74e-07	3.35
17891	GGPMFYASTVGLPTVLEK	EHHADH	0.00509	2
22572	IAHAEAQVGLPEVTLGLLPGAR	EHHADH	0.000208	2
34260	LTGVPAALDLITSGR	EHHADH	0.000196	2
44109	RQHPGCLAQEACVR	EHHADH	0.000192	2
49678	TASARPVSSVGVVGLGTMGR	EHHADH	0.000334	2
50970	TISQDEILER	EHHADH	0.00602	2
59187	YISENCETSTMNIDR	EHMT2	8.87e-06	2.76
6831	DIILVGLR	EIF1AX;EIF1AY	0.000324	-2.63
9140	DYQDNKADVILK	EIF1AX;EIF1AY	2.09e-05	-3.25
9141	DYQDNKADVILKY	EIF1AX;EIF1AY	8.51e-07	5.19
12040	ELVFKEDGQEYAQ	EIF1AX;EIF1AY	1.24e-07	4.75
57895	VWINTSDIILVGLR	EIF1AX;EIF1AY	0.000343	2.61
14073	FACNGTVIEHPEYGEVIQLQGDQR	EIF1B;EIF1	0.00214	-2.84
3370	APSTPLLTVR	EIF2A	6.82e-06	3.29
36568	NAAYYSPHGHILVLAGFGNLR	EIF2A	0.000258	4.42
47750	SPDLAPTPAPQSTPR	EIF2A	2.83e-06	5.45
49320	SWQPFLDGIFPAK	EIF2A	0.000139	-2.27
14716	FFTDLRDGIISDIFDK	EIF2AK2	3.77e-06	-2.15
55442	VLALELFEQITK	EIF2AK2	0.00014	3.29
59730	YQELPNSGPPHDR	EIF2AK2	0.00436	2.07
706	ADLVIVGAEGVVENGGIINK	EIF2B1	4.88e-12	4.81
2282	ALCHLNVPVTVVLDAAVGYIMEK	EIF2B1	8.98e-05	-2.32
4864	AYDASLAMLMR	EIF2B3	0.00916	2.09
29452	LDPILCDCILEK	EIF2D	0.000575	4.92
33274	LQPAYQVTLPGQEPIVK	EIF2D	0.00661	2.65
6139	DEQLESLFQR	EIF2S1	0.00477	3.51
49754	TAWVFDDK	EIF2S1	1.54e-05	-2.42
9167	DYTYEELLNRVF	EIF2S2	2.34e-05	2.84
27009	KIFDIDEAEEGVK	EIF2S2	0.00828	3.15
27736	KPFMLDEEGDTQTEETQPSETK	EIF2S2	0.00355	2.84
39027	NVKFPDEDEILEK	EIF2S2	0.000597	5.42
47754	SPDTILQK	EIF2S2	5.24e-05	-5.2
52189	TSFVNFTDICK	EIF2S2	1.23e-05	4.16
14104	FAEHNDLQYAAPGGLIGVGTK	EIF2S3;EIF2S3L	0.00385	4.27
36463	MVNIGSLSTGGR	EIF2S3;EIF2S3L	7.22e-05	-3.71
7645	DMDLWEQQEEER	EIF3A	8.34e-05	3.04
10102	EELDPDFIMAK	EIF3A	0.00103	-3.11
11539	ELEIEERER	EIF3A	0.00189	2.56
23562	IGLINDMVR	EIF3A	5.36e-05	3.83
32103	LLQQVSQIYQSIEFSR	EIF3A	3.28e-05	6.25
34414	LTSLVPFVDAFQLER	EIF3A	0.00444	3.87
42269	RADDDRFPR	EIF3A	2.81e-07	-3.77
59315	YLELCVDLRK	EIF3A	1.62e-10	-6.64
6331	DFSWSPGGNIIAF	EIF3B	0.000621	2.97
41566	QQANTIFWSPQGQFVVLAGLR	EIF3B	0.00087	4.23
668	ADLEDYLNELWEDK	EIF3C;EIF3CL	8.71e-06	3.6
40777	QGTYGGYFR	EIF3C;EIF3CL	2.53e-14	-5.38
5731	DAILATLMSCTR	EIF3D	1.38e-13	-3.85
10803	EHDGVMTGANGEVSFINIK	EIF3D	0.000252	2.07
30416	LGDDIDLIVR	EIF3D	4.7e-05	3.88
38118	NMLQFNLQILPK	EIF3D	3.21e-08	-2.76
51365	TLNEWDSR	EIF3D	0.00388	-2.48
59332	YLEVSEPQDIECC	EIF3D	2.46e-05	2.91
59562	YNFPNPNPFVEDDMDK	EIF3D	7.29e-08	-3.76
23741	IHQCISINMLADK	EIF3E	2.53e-14	7.18
30151	LFIFETFCR	EIF3E	0.00348	3.25
45438	SDTNMVDFAMDVYK	EIF3E	5.94e-05	2.21
5001	AYVSTLMGVPGR	EIF3F	7.28e-05	-3.27
9818	EDLNCQEEEDPMNK	EIF3G	6.28e-05	4.88
11371	ELAEQLGLSTGEK	EIF3G	0.000182	3.82
13211	ETDLQELFRPF	EIF3G	3.9e-05	3.2
13212	ETDLQELFRPFGSIS	EIF3G	0.0066	-2.72
18328	GIPLATGDTSPEPELLPGAPLPPPK	EIF3G	0.0021	2.48
52941	TVTEYKIDEDGK	EIF3G	0.00567	2.81
52942	TVTEYKIDEDGKK	EIF3G	0.00111	-2.74
22454	HYQEEGQGTEVVQGVLL	EIF3H	7.18e-14	-9.13
37962	NLQLLMDR	EIF3H	0.00511	-2.06
10522	EGDLLFTVAK	EIF3I	0.00627	2.2
36720	NAVYGIDAMNPSSR	EIF3J	8.42e-08	-5.35
2853	ALTNLPHTDFTLCK	EIF3K	0.0042	3.82
15009	FICHVVGITYQHIDR	EIF3K	1.26e-05	5.79
28038	KSEEEIDFLR	EIF3L	0.00249	-3.97
35972	MLGYFSLVGLLR	EIF3L	2.05e-05	2.85
37090	NFIQYFHK	EIF3L	1.34e-05	-6.92
52566	TTYKYEMINK	EIF3L	2.53e-14	5.41
58068	VYTSGGDPESVAGEYGR	EIF3L	0.000167	-2.95
22902	IDISEEDQAAELR	EIF3M	0.000646	-3.9
25308	ISEEDQAAELR	EIF3M	0.000324	-3.23
30738	LGSYTEDNASQAR	EIF3M	8.51e-05	-3.01
32187	LLTFMGMAVENK	EIF3M	2.39e-08	-5.39
41694	QQWQQLYDTLNAWK	EIF3M	0.00326	2.99
6354	DFTVSAMHGDMDQK	EIF4A1	0.00913	-2
17194	GDYMGASCHACIGGTNVR	EIF4A1	6.43e-05	-3.29
26870	KGVAINMVTEEDKR	EIF4A1	0.0058	-3.01
51428	TLRDIETFYNT	EIF4A1	0.00623	3.2
20333	GVAINFVTEEDKR	EIF4A2	0.000841	3
32687	LNTSIQVVLLSATMPTDVLEVTKK	EIF4A2	0.00392	2.73
32979	LQAEAPHIVVGTPGR	EIF4A2	9.97e-05	-5.13
29520	LDTLCDLYETL	EIF4A2;EIF4A1	2.61e-05	2.95
54347	VFDMLNRR	EIF4A2;EIF4A1	0.000873	-4.13
23960	IINYDLPNNR	EIF4A3	0.000104	-3.46
31117	LIINYDLPNNR	EIF4A3	0.00291	3.13
42490	RDELTLEGIK	EIF4A3	7.45e-05	-4.13
53543	VAVEREEWK	EIF4A3	0.000119	-2.96
28197	KVDWLTEK	EIF4A3;EIF4A2;EIF4A1	1.51e-08	7.08
38540	NRDSDKTDTDWR	EIF4B	0.00232	-2.47
4774	AVVPGPAEHPLQYNYTFWYSR	EIF4E2	0.00204	-2.32
2712	ALPSEELNR	EIF4G1	0.000506	5.49
17898	GGPPGPPISR	EIF4G1	7.63e-06	-2.87
25660	ITKPGSIDSNNQLFAPGGR	EIF4G1	6.72e-08	4.22
31324	LKEELEEAR	EIF4G1	1.06e-05	2.48
33144	LQGINCGPDFTPSFANLGR	EIF4G1	0.00127	-3.32
34364	LTPQMFQQLMK	EIF4G1	0.00299	3.24
35517	MDQYFNQMEK	EIF4G1;EIF4G3	2.55e-05	3.7
7294	DLGVFIPAPMAQGMR	EIF4G2	3.44e-07	2.85
7670	DMGEDLECLCQIMR	EIF4G2	0.000439	2.32
12328	ENPLLPEEEEQR	EIF4G2	0.00212	-2.6
34210	LTETVVTEYLNSGNANEAVNGVR	EIF4G2	3.27e-05	-2.22
59933	YSSLYAQLCLR	EIF4G2	0.00561	-2.07
46504	SIIDEFLHINDFK	EIF4G3	0.00715	2.59
15891	FRDGPPLR	EIF4H	0.000307	-2.97
51833	TPLNQVANPNSAIFGGARPR	EIF4H	6.16e-05	-2.38
52598	TVATPLNQVANPNSAIFGGAR	EIF4H	0.00146	-2.71
53051	TYDGALLGDR	EIF4H	3.75e-06	-5.98
2994	AMGPLVLTEVLFNEK	EIF5	6.58e-05	3.02
33049	LQDMLDGFIK	EIF5	6.51e-07	5.95
33050	LQDMLDGFIKK	EIF5	0.00221	-2.08
43806	RNDFQLIGIQ	EIF5A	0.0023	3.54
43807	RNDFQLIGIQD	EIF5A	4.87e-06	6.36
50007	TEEAAVAIK	EIF5A;EIF5AL1	2.53e-05	-6.9
58550	YDCGEEILITVL	EIF5A;EIF5AL1	0.00162	2.69
27160	KKQDFDEDDILK	EIF5B	2.77e-05	-3.58
45519	SEDSTKDDIDLDALAAEIEGAGAAK	EIF5B	6e-10	-3.72
38686	NSLPDTVQIR	EIF6	4.78e-05	4.25
5542	CVLSGPPQLEK	ELAC2	0.00486	-3.42
19490	GPSGCSGGPNTVYLQVVAAGSR	ELAC2	0.00481	2.41
48335	SSDSESNENEPHLPHGVSQR	ELAC2	6.57e-05	2.23
8713	DVEDMFSRF	ELAVL1	5.16e-05	2.71
38914	NVALLSQLYHSPAR	ELAVL1	2.15e-05	2.03
44670	RVLVDQTTGLSR	ELAVL1	0.00938	3.22
51657	TNLIVNYLPQNMTQDELR	ELAVL1	2.53e-14	-6.09
24144	ILALVPPWTR	ELP3	1.08e-09	3.51
9853	EDPANILQELPAPLLDDK	ELP4	4.22e-06	-2
30130	LFGIESSSGTILWK	EMC1	1.17e-05	-5.09
41165	QLHELAPSIFFYLVDAEQGR	EMC1	6.35e-11	6.72
55761	VLLLIDDEYK	EMC1	0.000255	5.24
38645	NSEQIVEVGEELINEY	EMC2	3.99e-06	3.03
56902	VSELYDVTWEEMRDK	EMC2	0.00294	-3.68
56428	VPFPLTLR	EMC3	2.53e-14	-6.31
53081	TYGEPESAGPSR	EMD	0.00879	-2.16
12055	ELVPSSDPIVFVVGAFAH	EMG1	0.00952	-2.51
34424	LTTAFEEVWGVI	EMG1	0.0058	3.18
54829	VGTSFSIPVVSDVR	EMG1	0.004	-3.23
22442	HYLGHNDDIK	EML2	4.17e-11	-3.73
7713	DMSIIQWK	EML4	3.29e-10	-4.08
8798	DVIINQEGEYIK	EML4	8.05e-06	5.21
30004	LEWAYGYR	EML4	7.32e-06	4.69
46315	SHIFFWTWSGNSLTR	EML4	2.53e-14	4.58
56694	VQQQEDEITVLK	EML4	0.00839	-2.19
3438	AQANGWGVMVSHR	ENO1	0.00957	-2.72
4221	ATNVGDEGGFAPNILENK	ENO1	0.0062	2.49
9138	DYPVVSIEDPFDQDDWGAWQ	ENO1	0.00642	4.6
9139	DYPVVSIEDPFDQDDWGAWQK	ENO1	0.000147	4.31
18352	GIQVVGDDLTVTNPK	ENO1	0.00139	4.03
19243	GNPTVEVDLFTSK	ENO1	0.000377	2.58
24438	ILPVGAANFR	ENO1	0.00781	-3.95
28903	LAMQEFMILPVGAA	ENO1	0.000355	4.17
28904	LAMQEFMILPVGAAN	ENO1	0.000673	2.89
28905	LAMQEFMILPVGAANFR	ENO1	0.00195	2.28
39917	PSGASTGIYEALELRDNDK	ENO1	1.07e-07	4.97
43135	RIEEELGSKAK	ENO1	0.00153	-2.4
51705	TNVGDEGGFAPNILENK	ENO1	2.53e-14	-9.89
56311	VNQIGSVTESLQACK	ENO1	0.000355	4.66
14738	FGANAILGVSL	ENO1;ENO3;ENO2	3.44e-09	-5.09
19241	GNPTVEVD	ENO1;ENO3;ENO2	0.00197	-3.06
28902	LAMQEFMILPVGA	ENO1;ENO3;ENO2	5.17e-05	4.34
46062	SGETEDTFIADLVVGLCTGQIK	ENO1;ENO3;ENO2	0.00062	3.09
2746	ALQFLQIDSCR	ENOSF1	3.22e-07	4.61
31495	LLDASEYECEVEK	EPB41L1	0.00993	2.56
60245	YYLCLQLR	EPB41L1;EPB41	3.04e-07	3.04
9078	DYFGLLFQESPEQK	EPB41L2	5.02e-05	2.76
10192	EEQEYEEEVEEEPRPAAK	EPB41L2	0.00502	2.17
13685	EVPIVQTETK	EPB41L2	0.000458	-2.04
18976	GLSPAQADSQFLENAK	EPB41L2	0.000238	-4.72
25910	IVITGDGDIDHDQALAQAIR	EPB41L2	0.00769	-2.08
38688	NSLRVEGDNIYVR	EPB41L2	0.00103	-3.78
43833	RNFMESTPEPRPNEWEK	EPB41L2	1.64e-05	-5.67
48426	SSHETLNIVEEK	EPB41L2	0.00928	2.2
33910	LSMYGVDLHHAK	EPB41L2;EPB41L1	0.00112	-3.72
14638	FFDIQLGIK	EPDR1	0.000944	-2.57
6413	DGEFSVLQLVGMLR	EPHA2	0.000401	3.02
37504	NILVNSNLVCK	EPHB2;EPHA6;EPHA4;EPHA7;EPHA2;EPHB3;EPHB4	2.87e-11	-5.11
32443	LNDGQFTVIQLVGMLR	EPHB3;EPHB4	0.00174	2.12
16181	FSTWTNTEFR	EPHX1	2.41e-05	3.57
58078	VYVPTGFSAFPFELLHTPEK	EPHX1	0.00354	2.47
7284	DLGMVTILVQDTDTALK	EPHX2	0.00128	2.93
12274	ENILHVSENVIFTDVNSILR	EPRS	0.00149	-3.72
17508	GFFICDQPYEPVSPYSCK	EPRS	0.00763	2.23
27345	KLGVENCYFPMFVSQSALEK	EPRS	0.00184	-2.65
40619	QFIAAQGSSR	EPRS	0.000929	-3.67
40939	QIPFCGEIDCEDWIK	EPRS	7.17e-10	3.56
45230	SCQFVAVR	EPRS	7.08e-05	-2.48
47460	SLYDEVAAQGEVVR	EPRS	0.00171	-3.2
47461	SLYDEVAAQGEVVRK	EPRS	1.33e-05	-2.8
56737	VQVVIIPCGITNALSEEDK	EPRS	0.000174	-2.59
57599	VVIIPCGITNALSEEDK	EPRS	0.000867	-3.07
58142	WFGFLEAQQAFQSVGTK	EPRS	0.000793	-2.09
37458	NIIGSSPVADFSAIK	EPS15	1.16e-05	-2.11
46138	SGLPDLILGK	EPS15	1.41e-09	4.05
50495	TGLPSTLLAHIWSLCDTK	EPS15	5.04e-11	-4.22
55207	VILLDTPGIISPGK	ERAL1	0.000421	-2.57
5546	CVQQTIETIEENIGWMDK	ERAP1	1.24e-07	4.24
10404	EFPQILTLIGR	ERAP1	3.9e-05	2.62
14543	FELGSSSIAHMVMGTTNQFSTR	ERAP1	1.18e-07	-4.75
36902	NEDLWDSMASICPTDGVK	ERAP1	9.13e-05	2.02
48039	SQHSSSSSHWHQEGVDVK	ERAP1	0.000222	-3.93
51944	TQEFPQILTLIGR	ERAP1	0.000295	2.89
21579	HLEEVLEMK	ERC1	4.26e-06	-3.08
38776	NTDTALTTLEEALAEK	ERC1	0.000398	3.78
44215	RREDNLNDSSQQLQDSLR	ERC1	0.000671	-4.63
23962	IIPAIWFR	ERGIC1	0.0029	2.54
25971	IVPTVYEDK	ERGIC1	0.000172	-4.39
13159	ESVNECMEGVCK	ERH	0.0005	-2.98
46478	SIFVTCGDWDLK	ERI3	2.88e-05	5.15
42477	RDCAVKPCQSDEVPDGIK	ERO1L	1.39e-07	-5.03
55824	VLPFFERPDFQL	ERO1L	0.000221	-2.64
20660	GVYLGMPGCLPVYDALAGEFIR	ERP29	7.68e-07	-4.89
43377	RLAENSASSDDLL	ERP29	0.000169	-3.5
53282	VAEVGISDYGDK	ERP29	0.00143	-3.56
11207	EITFENGEELTEEGLPF	ERP44	0.00055	2.8
30908	LHPIFEEASDVIK	ERP44	9.26e-07	-4.21
51726	TPADCPVIAIDSFR	ERP44	2.53e-14	-6.29
45101	SASEHGLVVIAPDTSPR	ESD	1.84e-06	4.57
23769	IHVLEAQDLIAK	ESYT1	9.73e-07	-2.65
25793	IVAQVWPFLGQY	ESYT1	0.0003	-2.31
27557	KLVSIVHGCR	ESYT1	2.53e-14	-5.66
34267	LTHVDSPLEAPAGPLGQVK	ESYT1	0.000118	-2.83
34366	LTPRPTAAELEEVLQVNSLIQTQK	ESYT1	2.38e-10	3.88
44135	RQLLDDEEQLTAK	ESYT1	0.00239	-4.26
37828	NLIAFSEDGSDPYVR	ESYT2	0.00329	2.9
53277	VAETAVQLFISGDK	ETF1	2.53e-14	5.41
3269	APIFQVADYGIVADLFK	ETFA	4.45e-06	2.12
45417	SDRPELTGAK	ETFA	0.000993	-2.01
45772	SFDAAATSGGSASSEK	ETFA	5.51e-06	-4.1
55993	VLVAQHDVYK	ETFA	0.000375	-5.18
57708	VVPEMTEILK	ETFA	2.63e-05	4.33
27007	KIEVIKPGDLGVDLT	ETFB	0.00363	-2.31
32743	LPAVVTADLR	ETFB	7.32e-10	6.05
39876	PQQIDFAVPANMR	ETHE1	4.98e-05	5.04
58259	WQCPNPGCGNQNFAWR	EWSR1	0.000312	-2.83
52808	TVLNFPLDKSLLLR	EXD2	7.63e-12	4.6
22101	HSLDHLLK	EXOSC10	2.53e-14	-5.88
22939	IDNSNTPFLPK	EXOSC10	0.0074	-3.18
31983	LLNCQEFAVDLEHHSYR	EXOSC10	0.007	2.36
54409	VFHGADSDIEWLQK	EXOSC10	1.81e-05	-5.45
29508	LDSVLLLSSMNLPGGELR	EXOSC2	2.53e-14	-4.26
21525	HKEPGSGSGGGVYWVDSQQK	EXOSC3	0.00905	-2.17
35246	LYPLEIVFGMNGR	EXOSC3	0.00758	-2.91
2332	ALDSDGTLVLDPTSK	EXOSC5	1.61e-05	2.78
55473	VLCAVSGPR	EXOSC6	5.9e-06	-3.22
19974	GSLDPESIFEMMETGK	EXOSC7	0.000144	2.93
22355	HVVDATLQEEACSLA	EXOSC7	0.000408	-4.5
33676	LSDDPYDCIR	EXOSC7	0.000214	-2.9
54256	VETDVVSNTSGSAR	EXOSC7	0.000227	-2.79
14173	FANHSVNPNCYAK	EZH2	0.000163	-2.6
21643	HLLLAPSDVAGW	EZH2	6.28e-05	4.5
38794	NTETALDNKPCGPQCYQHLEGAK	EZH2	0.000155	-2.18
55710	VLIGTYYDNFCAIAR	EZH2	0.00015	2.1
11959	ELSEQIQR	EZR	2.07e-06	-4.08
16585	FYPEDVAEELIQDITQK	EZR	0.000143	2.94
22650	IAQDLEMYGINYFEIK	EZR	2.62e-05	3.38
48001	SQEQLAAELAEYTAK	EZR	4.18e-10	-6.95
43340	RKPDTIEVQQMK	EZR;MSN;RDX	0.000252	3.33
57370	VTTMDAELE	EZR;MSN;RDX	0.000122	-3.03
45675	SEQDGSPPSEYTWFK	F11R	0.00887	2.5
4291	ATVQQLEGRW	FABP5	0.000642	-3.53
12201	ENATVAHLVGALR	FADD	3.03e-05	3.34
23639	IGVAIGDQILDLSIIK	FAH	4.67e-05	2.98
45947	SFTASCPVSAFVPK	FAHD1	0.000402	3.41
26740	KGDEVQCEIEELGVIIN	FAHD2A	0.00301	2.54
51603	TMTQFLEQGEATLSVAR	FAHD2A	9.44e-14	-6.82
9450	EALLQISIPFLLK	FAM129B	0.0017	2.99
7617	DLYIDRPLPYLIGSK	FAM21C;FAM21A	6.1e-05	-4.87
34148	LTDEDFSPFGSGGGLFSGGK	FAM21C;FAM21A	1.55e-08	-3.66
48715	STGVFQDEELLFSHK	FAM21C;FAM21A	0.00128	2.63
5653	DAEGILEDLQSYR	FAM49B	0.00822	3.06
5654	DAEGILEDLQSYRGA	FAM49B	2.53e-14	2.78
[truncated: 4,978 more rows]

## Sheet: 1937-EV_30h
Index	Peptide	Protein	p.adj	Log2FC
34552	LVDVVVQSLGDAFPELKK	AARS	0.00521	-7.43
159	AAFLNFFR	AARS2	1.04e-12	-4.38
18894	GLPDDHAGPIR	AARSD1	0.00155	3.89
46316	SHIGVVPQDTVLFNDTIADNIR	ABCB6	6.72e-05	-5.19
7481	DLQLLEDGDLTVIGDR	ABCC4	1.47e-08	-7.23
34583	LVEHLHNFILFR	ABCD3	1.15e-13	-6.36
20281	GTVGSILDR	ABCE1	0.00122	-5.86
14829	FGLESHAHTIQIC	ABCF1	0.00383	-5.88
43757	RMEETPTEYLQR	ABCF1	9.45e-12	7.82
47515	SMLLSAIGKR	ABCF2	0.00406	-4.86
40412	QDTFALASQQK	ACAA1	2.85e-05	3.79
41717	QREPGLGFSFEFTEQQK	ACADM	9.7e-07	5.64
60197	YYASEIAGQTTSK	ACADSB	0.00393	-4.48
29035	LASGETVAAFCLTEPSSGSDAASIR	ACADVL	0.00819	5.93
43153	RIFEGTNDILR	ACADVL	1.77e-08	-6.42
33744	LSEGSQPAEEEEDQETPSR	ACIN1	0.00183	-4.55
24760	INPVCPADLVIDHSIQVDFNR	ACO1	0.00191	6.72
18841	GLLPLTFADPADYNK	ACO2	0.000173	5.56
21159	HFEPNEYIHYDLLEK	ACO2	0.000679	-6.09
57338	VTQEFGPVPDTAR	ACO2	5.23e-11	-9.27
1096	AESTFLFLVGQDDHNWK	ACOT1;ACOT2	0.000973	6.04
5012	AYYNYEDLPK	ACOT1;ACOT2	0.000419	-7.58
51099	TLAFTSVDLTNK	ACOT13	0.00612	7.66
53082	TYGESMLYLDGQR	ACOT9	0.00477	5.48
27558	KLVTDQNISENWR	ACP1	0.00265	-4.57
9232	EACSYTIHAEGDER	ACSF3	0.00172	3.51
18404	GITLHPELF	ACSL1	8.08e-05	-7.18
20516	GVMISHSNIIAGITGMAER	ACSL3	7.5e-13	6.79
28511	KYSVWIGGSIL	ACTBL2;ACTB;ACTG1;ACTC1;ACTA2;ACTA1	4.82e-08	-8.47
50311	TFQQMWISK	ACTBL2;ACTB;ACTG1;ACTC1;ACTA2;ACTL6A;ACTL6B	5.62e-07	-7.09
5644	DAEDIVGTARPDEK	ACTN1	0.00441	-4.22
5743	DALGSLTHSR	ACTN4	0.0001	-4.03
9066	DYETATLSDIK	ACTN4	4.01e-05	-6.51
23165	IENIDEDFRDGLK	ACTN4	6.43e-07	-6.63
56308	VNQENEHLMEDYEK	ACTN4	8.32e-05	4.98
46745	SKKEYEEDGSR	ACTR1B	0.00107	4.51
7703	DMNLTLEPEIMPAATDNR	ACY1	0.00233	6.05
52894	TVQPKPDYGAAVAFFEETAR	ACY1	0.00507	5.41
12906	ERYFDRVDENNPEYLR	ADD1	0.000477	-5.71
30307	LFVGEPVWTAYNRPADHFEAR	ADI1	0.000657	7.93
35725	MFQLPVNNLGSLR	ADNP	1.61e-11	-4.93
2912	ALVQSLLAK	ADPRHL2	0.000403	3.55
1239	AFIITGQTYTR	ADSL	1.38e-05	5.71
29779	LEIMEFVNFLK	AFG3L2	3.36e-05	2.67
31178	LINYHQEQAVNC	AGL	0.00162	-7.12
31179	LINYHQEQAVNCLLGNVF	AGL	0.00107	-7.16
37464	NIILAFAGTLR	AGL	1.12e-05	6.1
58241	WNPEALPSNTGEVNFQSGIIAAR	AGL	0.00515	4.02
13013	ESGYCTGHEPDSLEFSTVGGWVSTR	AGPS	5.9e-07	8.29
6245	DFLALALLDGR	AGRN	0.00342	7.05
45096	SAQQEASADVATPK	AHCTF1	1.82e-08	-4.66
53212	VADIGLAAWGR	AHCY	0.000625	9.99
10963	EIDPICALQACMDGFR	AHCYL1	0.00108	-6.04
38624	NSCIVCNMGHSNTEIDVTSLR	AHCYL1	0.00383	4.51
829	AEASIQAGAGDGEWEESEVK	AHNAK	0.000411	8.43
11737	ELLLPNWQGSGSHGLTIAQR	AHNAK	0.000256	6.65
25434	ISMPDVDLNLK	AHNAK	6.12e-09	8.14
29366	LDIDTPDVNIEGPEGK	AHNAK	2.09e-05	6.31
29726	LEGGEVDLK	AHNAK	0.00742	-4.24
32698	LNVGAPDVTLR	AHNAK	0.000376	-10.6
47771	SPEPGQTWTR	AHNAK	6.18e-05	-6.66
48394	SSGCDVNLPGVNVK	AHNAK	1.66e-06	6.03
18240	GIHSAIDASQTPDVVFASIL	AK2	0.000213	-3.18
49133	SVPAAEPEYPK	AK2	0.00384	-5.06
17338	GENPFTDSPEEEK	AKAP8L	0.00875	-4.25
19058	GLVQALGLSNFNSR	AKR1A1	0.00731	5.04
37114	NFNHLQVEMILNKPGLK	AKR1B1	0.000305	-4.44
53591	VCALLSCTSHK	AKR1B1	0.00104	3.76
18598	GLDGAVDMGAR	ALDH16A1	0.00216	6.08
287	AALWALQGGTSVVIANGTHPK	ALDH18A1	2.87e-11	7.11
5145	CEYPAACNALETLLIHR	ALDH18A1	0.00925	-3.57
31005	LIDIFYPGDQQSVTFGTK	ALDH18A1	1.76e-05	5.03
45725	SEVKPAGPTVEQQGEMAR	ALDH18A1	0.00218	-5.58
20233	GTNDKPGGPHYILR	ALDH4A1	1.15e-13	-4.49
4536	AVITPWNFPSAMITR	ALDH5A1	6.8e-06	-4.85
55316	VITPWNFPSAMITR	ALDH5A1	0.000263	-2.7
40253	QASVADYEETVKK	ALDH7A1	0.00679	-4.45
41227	QLLLTADDR	ALDOA	0.00598	5.32
7626	DMAAAGLHSNVR	ANAPC7	0.00019	3.13
42456	RCSDNTEVEVS	ANLN	1.15e-13	3.92
17885	GGPGSAVSPYPTFNPSSDVAALHK	ANXA1	8.99e-11	7.53
2639	ALLYLCGGDD	ANXA2	1.15e-05	5.6
22436	HYGYSLYSAIK	ANXA3	0.00063	8.24
16730	GAGTDEGCLIEILASR	ANXA4	8.12e-05	7.59
31273	LIVALMKPSR	ANXA5	0.00356	5.27
42146	QVYEEEYGSSLEDDVVGDTSGYYQR	ANXA5	0.000122	8
9719	EDAQVAAEILEIADTPSGDK	ANXA6	1.69e-05	3.7
45619	SELDMLDIR	ANXA6	2.29e-05	4.69
9967	EEDIQADTSGYLER	ANXA8L2;ANXA8	3.35e-10	-6.87
290	AAMIWIVGEYAER	AP2B1	6.7e-05	-3.62
28270	KVIAAMTVGK	AP2B1	4.21e-06	3.6
3832	ASENAIVWK	AP2M1	9.17e-10	-7.65
13097	ESQISAEIELLPTNDK	AP2M1	0.00391	-5.69
33179	LQILNLGAK	AP3B1	0.00965	-2.73
42069	QVLLSEPEEAAALYR	APEH	1.15e-13	6.88
21065	HEEIDLRNPK	APEX1	0.00469	-3.13
28657	LAEFLSEHPNVTLTISAAR	APOBEC3B	0.000753	7.52
15229	FLDLVPSLQLDPAQIYR	APOBEC3B;APOBEC3A	0.00016	4.67
48062	SQLEESISQLR	APOO	0.00163	-4.39
28954	LAPVPFFSL	APRT	5.25e-09	-6.31
20566	GVQLQTHPNVDK	ARCN1	0.00451	4.18
23117	IEGLLAAFPK	ARCN1	9.09e-05	-3.11
30446	LGEIVTTIPTIGF	ARF5;ARF1;ARF3;ARF4	0.002	-4.21
23197	IEQSQHLFQAHK	ARFIP1	0.00773	-3.91
29006	LAQTLSTQLFQMVHTQR	ARFIP1	5.74e-05	6.39
6957	DISQDSLQDIK	ARIH1	5.46e-08	-8.3
55772	VLLQHVHEGYEK	ARIH1	0.000396	-4.72
31971	LLMLGLDNAGK	ARL2	1.15e-13	-6.7
54090	VEGAETLAYLIEPDVELQR	ARMC8	0.0024	-2.78
37078	NFHTEQMYK	ARPC4	4.58e-08	-6.06
40752	QGNMTAALQAALK	ARPC5	7.33e-05	-5.71
1009	AEMDQILHGLDK	ASL	0.00902	-4.83
32669	LNSNDEDIHTANER	ASL	6.12e-05	2.65
31527	LLDICAAMGLLEK	ASMTL	0.00093	3.68
19323	GPDAFRFENVNGYTNCCFGFHR	ASNS	0.00995	5.16
53516	VASVEMVK	ASNS	1.76e-05	4.02
13261	ETGYTELVK	ASPH	7.1e-05	-4.67
5586	CYSLAPQIK	ASS1	0.00561	4.86
58649	YEAGILENPK	ASS1	0.00401	-5.8
4196	ATLNAFLYR	ATAD3A;ATAD3C	0.00185	4.46
1316	AFTHTAQYDEAISDYFR	ATIC	0.00431	-4.7
57225	VTGDGVNDSPALK	ATP1A1;ATP1A3;ATP1A4;ATP12A	0.00684	-5.57
26269	KAEIGIAMGSGTAVAK	ATP2A2	0.000135	4.83
52669	TVEEVLGHFGVN	ATP2A2	5.09e-05	-7.88
35121	LYCIYVAIGQK	ATP5A1	1.94e-06	7.15
39104	NVQAEEMVEFSSGLK	ATP5A1	0.000257	7.57
40616	QFGSDLDAATQQLLSR	ATP5A1	0.00427	-5.73
15456	FLSQPFQVAEVFTGH	ATP5B	0.000156	-3.45
22833	IDCNLLEFK	ATP6V1C1	1.23e-05	-4.31
19464	GPPQSPVFEGVYNNSR	ATXN2L	2.27e-13	9.04
8180	DRLEGLLAFK	AUH	3.44e-07	7.71
5592	CYVSGFHPSDIEVDLLK	B2M	4.75e-06	-5.96
45312	SDFTIDLK	B3GALTL	0.000865	-5.85
15856	FQSIVIGCALEDQKK	BAG2	5.05e-06	5.8
10841	EHIAASVSIPSEK	BAG6	0.000186	4.96
12990	ESFSLVQVQPGVDIIR	BAG6	1.15e-13	7.3
39860	PQAAAEPAEAK	BASP1	4.25e-05	-4.86
29535	LDVGNAEVKLEEENR	BCAP31	0.000422	-7.72
3403	APVNTAELTDLLIQQNHIGSVIK	BCCIP	3.35e-05	6.57
46028	SGDLFNCGSLTIR	BCKDHB	3.62e-05	5.57
43460	RLEEETEYLNSQLEDAIR	BICD2	0.0013	3.63
32656	LNSDPQFVLAQNVGTTHDLLDICLK	BLMH	1.92e-06	4.13
34222	LTFGESLMTHAMTFTAVSEK	BLMH	0.00676	3.64
19146	GMVHGEYQNQEIHNLGR	BMS1	0.000321	-7.1
28145	KTTEEQVQASTPCPR	BOP1	0.00591	-5.3
45861	SFIPSLVEK	BOP1	0.00243	-4.64
43622	RLQDVSGQLNSTK	BRD2	0.00436	-3.86
38700	NSNPDEIEIDFETLKPSTLR	BRD4	1.94e-05	-7.57
23367	IFQGSFGGPTLYENPHYQSPNMHRR	BRIX1	0.000105	-4.68
37456	NIHTLAELK	BRIX1	0.00108	-5.6
50347	TFTITGHAETK	BTF3	0.00657	-3.76
37371	NIAGIEEVNMIK	BTF3L4	0.000404	4.78
16133	FSPNTSQFLLVSSWDTSVR	BUB3	0.00867	4.26
10780	EGVSAAFAVK	BZW1	1.15e-13	9.42
19691	GQSELTLLLK	BZW1	0.00642	-3.26
32334	LMELFPANK	BZW1	0.00088	8.13
10153	EELVAEQALK	BZW2	0.00634	-4.87
31464	LLAQLLGTSEEDSMVGTLYDK	C12orf10	0.000228	6.31
36020	MLQFVLPVATQIQQEVIK	C12orf57	0.00546	-6.68
13728	EVSFQSTGESEWK	C1QBP	1.68e-05	9.87
3788	ASAEGPLLGPEAAPSGEGAGSK	C7orf50	0.00215	-5.27
2296	ALDEGIPITSASYYATVTLDQVR	C9orf64	0.000699	5.88
41830	QSPVDIDTHTAK	CA2	0.000252	-5.74
21924	HPQPGAVELAAK	CAD	0.00223	3.46
24066	IKDPDASKPED	CALR	0.00163	-5.04
16221	FTDEYQLFEELGK	CAMK2D	0.0038	-4
16554	FYFENALSK	CAMK2D	0.00865	-2.04
34395	LTQYMDGSGMPK	CAMK2D	0.00865	-2.04
59726	YQEGGVESAFHK	CAPG	1.2e-08	5.09
2363	ALEEAGFK	CAPN2	0.00311	4.24
38032	NLTPDTLTSDTYKK	CAPN2	1.79e-05	4.36
32492	LNEQYEHASIHLWDLLEGK	CAPRIN1	0.00276	5.38
2280	ALCDNVDTR	CARS	0.00843	-3.89
44361	RSPNDFALWK	CARS	1.15e-13	9.87
36632	NAIHTFVQSGSHLAAR	CAT	1.15e-13	5.95
14977	FHSETLTEGDLVDLMK	CBR3	0.00954	4.39
30775	LGVTVLSR	CBR3	5.34e-06	10.2
18532	GKVEYLLK	CBX1	1.15e-13	-9.07
8485	DTDEADLVLAK	CBX5	6.36e-05	5.87
40727	QGILGAQPQLIFQPH	CCAR2	0.00839	-4.43
23695	IHFKPPKNE	CCDC58	0.00482	-4.01
1058	AEQEEEFISNTLFK	CCDC6	6.85e-06	-4.43
33242	LQLVGTAAMLLASK	CCNA2;CCNA1	2.46e-06	3.56
43102	RHWTFSSEEQLAR	CCNH	0.000764	4.46
9453	EALLSSAVDHGSDEVK	CCT2	0.00725	7.13
6405	DGDVTVTNDGATILSMMDVDHQIAK	CCT5	3.18e-07	7.65
11283	EKFEEMIQQ	CCT5	4.89e-06	-5.22
41607	QQISLATQMVR	CCT5	6.67e-05	5.29
57848	VVYGGGAAEISCALAVSQEADK	CCT5	2.34e-12	7.86
3559	AQLGVQAFADAL	CCT6A	1.15e-13	-5.46
39528	PFSLDALSK	CCT6A	0.00891	3.05
13673	EVNSGFFYK	CCT6A;CCT6B	8.02e-05	-6.22
44495	RTMMACGGSIQTSVNALSADVLGR	CCT7	7.28e-09	6.56
9762	EDGAISTIVLR	CCT8	1.48e-05	12.2
47624	SNLIQQWLSQQSDLGVISK	CD109	0.00319	-3.85
49446	SYSQSILLDLTDNR	CD109	0.000331	4.88
27065	KINGEVSSISSK	CD2AP	0.000561	4.68
2812	ALSIGFETCR	CD44	0.000104	7.08
17571	GFIEGHVVIPR	CD44	3.48e-05	-4.05
52186	TSFPEDTVITYK	CD55	0.00824	6.21
38768	NTDETFFGVQWVRP	CD70	0.000275	5.66
5059	CCGLAGGVEQFISDICPK	CD9	0.00106	-6.26
32429	LNCCGLAGGVEQFISDICPK	CD9	9.19e-05	-7.53
36729	NCCGLAGGVEQFISDICPK	CD9	2.61e-06	-7.43
53259	VAEHHVATLSGHSQEVCGLR	CDC20	1.15e-13	-2.46
12213	ENDASNIDGFLGPWAK	CDC40	0.00888	4.36
57886	VWEWDIPVDFK	CDC40	0.00383	4.88
11276	EKELQHRYADLL	CDC5L	0.00718	-5.31
49895	TDLDDDITALK	CDC73	2.69e-06	4.74
51722	TNYVVWGTGK	CDC73	0.000555	-4.93
51813	TPIIIIPAATTSLIT	CDC73	0.00369	-3.07
54562	VFVVHIPR	CDKN2A	1.15e-13	-6.42
39185	NVVTVDELR	CECR5	0.00802	-6.74
53135	TYQYAEDLIR	CECR5	4.48e-06	-5.72
55390	VKPFICTMPMR	CFAP20	9.19e-05	-5.51
11114	EILVGDVGQTVDDPYATF	CFL1	1.15e-13	13
4564	AVLFCLSDDKR	CFL2	0.000653	3.16
58439	YALYDATYETK	CFL2;CFL1	0.000311	10
29616	LECDHCSFR	CHAMP1	0.00137	-2.53
1261	AFLNAIMR	CHD4	0.000544	-3.53
1304	AFSQFVRPLIAAK	CHD4	0.000307	-4.51
23646	IGVMSLIR	CHD4	0.00675	4.13
22365	HVVFYPTLK	CHID1	0.00677	-5.4
2829	ALSTMDLQK	CHMP1A	0.00464	3.92
24479	ILRPGGCLFLK	CIAPIN1	0.00464	6.6
16572	FYHSNSGAQLSHCK	CIZ1	0.000748	-2.6
57786	VVTSEDQVQEGTK	CKAP2	5.91e-05	4.97
38199	NNLKNVEELNK	CLIP1	1.34e-05	6.31
31940	LLLNYAVR	CLP1	0.000147	5.22
5729	DAIFIMTSNVASDEIAQHALQLR	CLPB	0.00633	4.41
17006	GCTALHYAVLADDYR	CLPB	0.000407	4.8
33339	LQSEPESIR	CLTA	0.00181	-3.65
5146	CFAETGQVQK	CLTC	0.0053	-4.67
15571	FNALFAQGNYSEAAK	CLTC	0.00653	6.42
54942	VHLGEYQAAVDGAR	CLTC	1.34e-06	-2.8
54875	VGYTPDWIFLLR	CLTC;CLTCL1	3.16e-12	8.99
19784	GRESYIETELIFALAK	CLTCL1	0.0029	6.47
237	AALDSGAFQSVWVSTDHDEIENVAK	CMAS	0.000282	5.06
16771	GAIREFAEHICLLMEK	CMAS	0.000686	-4.55
59057	YGYTHLSAGELLRDER	CMPK1	0.00185	5.66
8430	DSTFDLPADSIAPFHIC	CMTR1	0.000137	-6.25
8431	DSTFDLPADSIAPFHICYYGR	CMTR1	0.000131	6.53
5047	CASQVGMTAPGTR	CNN2	0.00286	4.67
220	AAISSGIEDPVPTLHLTER	CNOT3	3.25e-08	-4.44
32521	LNGPPQFSTAPEIK	CNOT3	7.31e-05	-5.12
35942	MLDNDSILVDAIRK	CNOT3	1.17e-05	-6.87
54173	VELSEQQLQLWPSDVDK	CNP	0.00444	6.48
8586	DTSCLAEQWSGK	CNPY3	0.0087	-6.14
4853	AYAPGGPAYQPVVEAF	COASY	0.000385	4.56
9152	DYSLLPLLAAAPQVGEK	COIL	0.000183	-3.52
10168	EENLFSWK	COIL	0.00348	-4.12
22273	HVFIVDDFESFEK	COL12A1	0.00257	-3.91
53131	TYQIGWDTFCVK	COL12A1	0.00491	-3.09
1765	AHNQDLGLAGSCLAR	COL4A2	1.15e-13	-8
12326	ENPGSWFSEFK	COL5A1	1.3e-08	-7.01
8243	DRYLPDTLLLEECGLLR	COMT	2.1e-05	4.36
20040	GSSCFECTHYQSFLEYR	COMT	0.000384	5.7
30470	LGEVALLQGNHQIVEMCYQR	COPA	0.00569	5.55
1344	AFYDWDNTELIR	COPB2	0.00649	-7.9
8341	DSIVAELDREMSR	COPE	1.15e-13	8.53
4900	AYGTYADYLAEAR	COPS7A	3.23e-05	-7.49
5972	DDGSAVIWVTFK	COTL1	0.00475	5.76
58177	WIGENVSGLQR	COTL1	9.03e-06	6.91
17814	GGGVPTDEEQATGLER	COX5B	0.00482	-4.99
6469	DGKLPFCAMGVSSVIHPK	CPOX	3.86e-12	7.13
1138	AFAISGPFNVQ	CPS1	1.15e-13	-8.89
4170	ATGYPLAFIA	CPS1	2.8e-10	-10.5
17385	GEVACFGEGIHTAFLK	CPS1	3.85e-06	-5.98
18351	GIQQSFRPR	CPS1	0.00443	-5.26
49730	TAVDSGIPLLTNF	CPS1	0.00669	-4.61
56017	VLVIECNLR	CPS1	0.000264	-6.48
30616	LGLNCAIYATIPVYK	CPSF2	0.0058	-5.96
13906	EYEDNDEVHIE	CPSF3	0.000375	-6.03
59485	YLVGFCPEGPSCK	CPSF4	0.00108	-5.98
11653	ELHEQLVALDK	CPT2	1.43e-07	-10.2
23986	IIRSENFEELLK	CRABP2	0.00483	4.15
39396	PAVEIKQEGDTFYIK	CRABP2	0.00122	4.83
16481	FVTHVSDWGAL	CREG1	0.000106	-7.08
21267	HGFDPQSPLCVHIM	CREG1	7.23e-05	-6.74
17297	GEIQSLKQERDESL	CROCC2	3.42e-05	-6.92
52230	TSITDMELALPDFFK	CRTAP	0.000163	-5.48
1430	AGESVLVHGASGGVGLA	CRYZ	0.00318	-6.61
38490	NQNDPLPGR	CSDE1	8.42e-05	-6.87
19227	GNLVYIIDFGLAK	CSNK1D;CSNK1E	4.06e-06	3.13
27256	KLEENPYDLDAWSILIR	CSTF3	0.00486	4.24
14250	FCDAQSTQEIHEK	CTBP1;CTBP2	0.00365	-3.84
5787	DAPNLICTPHTAWYSEQASLEMR	CTBP2	1.27e-05	5.14
40325	QCTGCTGMVTFYIK	CTH	1.65e-06	5.62
31700	LLEPLVTQVTTL	CTNNA1	0.00929	-2.32
40212	QALQDLLSEYMGNAGRK	CTNNA1	1.05e-07	-6.4
37891	NLMNAVVQTVK	CTNNA1;CTNNA3	0.00527	-4.15
34074	LSVELTSSLFR	CTNNB1	0.00607	4.88
17265	GEGLQLMNLMLR	CTNNBL1	0.00682	-4.61
35180	LYGDADYLEER	CTPS1	6.95e-06	8.56
45200	SCGLHVTSIK	CTPS1	2.27e-05	-5.19
10435	EFSHIAFL	CTSA	0.00688	-4.41
12713	EQWPQCPTIK	CTSB	1.93e-05	-6.53
10506	EGCEAIVDTGTSLMVGPVDEVR	CTSD	0.00355	4.37
17410	GEYMIPCEK	CTSD	0.00919	-8.21
25539	ISVNNVLPVFDNL	CTSD	0.00297	-4.29
57075	VSTLPAITLK	CTSD	8.04e-06	-2.93
38454	NQHIPQYCGSCWAHASTSAMADR	CTSZ	5.01e-06	4.63
55165	VIHGVINSFVHVEQYK	CUL2	3.93e-06	5.16
25445	ISNAQLQTELVEILK	CUL5	0.000817	4.14
18487	GKIEEDSEVLMM	CUTA	2.94e-07	-7.75
31191	LIPQITSIYEWK	CUTA	0.00133	-6.63
43370	RLAACVNLIPQITSIYEWK	CUTA	0.00868	6.37
26033	IVVMPGGGITDR	CUTC	0.000938	-6.69
5199	CGSALVSSLATGLKPR	CWF19L1	1.15e-13	5.84
26304	KAPIQTYVLGANNQETVK	CWF19L1	1.82e-09	6.81
19857	GRVHFTSNDLK	CXADR	0.00658	4.4
36670	NAPVTFIVDGAVVKF	CXorf56	0.00644	-4.73
26803	KGIIWGEDTLMEYLENPK	CYCS	3.58e-07	6.32
45871	SFLDDPIWR	CYFIP1	0.00913	4.72
52705	TVEVLEPEVTK	CYFIP1	0.00465	-3.75
56064	VMAGSLLLDKR	CYFIP1	0.00558	3.12
18510	GKLTLEDQATFIK	DAG1	0.00104	-4.1
21569	HLDNQVPVESPR	DAP3	0.00693	-4.63
38148	NNAYLAQSPQLYK	DARS	0.00669	4.85
41525	QPIDIFLSHDWPR	DBR1	0.00957	-4.72
7725	DMTVPILVSKPPVFTGK	DBT	4.57e-08	-2.08
8120	DQWYNVLEFSR	DCUN1D5	0.00831	5.17
56164	VNAVNPTVVMTSMGQATWSDPHK	DCXR	0.000113	4.69
45418	SDRPTVIYSSNHK	DDB1	0.000158	-4.37
50119	TEPATGFIDGDLIESF	DDB1	6.15e-05	-4.78
33391	LQVIVCSATLHSFDVK	DDX1	3.25e-06	5.98
43651	RLQVIVCSATLHSFDVK	DDX1	0.00284	6.7
54870	VGWSTMQASLDLGTDK	DDX1	0.00634	5.24
12119	EMGFTNMTEIQHK	DDX18	3.16e-05	5.38
27339	KLGNGINIIVATPGR	DDX18	1.01e-07	-4.64
37946	NLQCLVIDEADR	DDX18	8.68e-05	-5.93
52542	TTTFFQFCNADSGTLLCTDVAAR	DDX18	1.15e-13	6.89
55050	VIDEADRILDVGFEEELK	DDX18	1.59e-12	-7.53
5801	DAQSLHGDIPQK	DDX21	0.00365	5.91
15983	FSATCPHWVFNVAK	DDX21	0.000423	-7.3
16916	GAVEALAAALAHISGAT	DDX21	3.63e-05	-6.24
49802	TCPHWVFNVAK	DDX21	9.42e-07	-5.46
53525	VATEQPELEGPR	DDX21	0.00079	-5
10273	EFALSNLK	DDX23	0.00693	5.78
41055	QLAQFCNITTCLAVGGLDVK	DDX27	0.00399	3.61
50344	TFTDHVMLFTQTK	DDX27	0.0001	-5.05
47743	SPDEPLPVVR	DDX28	0.00972	3.94
32232	LLVEQNFPAIAIHR	DDX39B;DDX39A	0.00399	-3.18
41251	QLLVEQNFPAIAIHR	DDX39B;DDX39A	0.00237	-7.09
46521	SIKKDEEVLK	DDX39B;DDX39A	1.24e-05	-4.44
35833	MIDMLAANSGR	DDX46	0.000207	4.53
11425	ELAYQIAEQFR	DDX49	5.02e-05	4.66
18624	GLDVEDVK	DDX5;DDX17	0.00733	-6.89
15349	FLLPMFER	DDX54	0.00641	-3.8
50926	TIPVILDGK	DDX54	0.00902	-3.75
56868	VSCAHIYSALDPTAR	DDX54	0.00814	3.88
52044	TQTQEVENLVR	DDX55	0.00115	-6.6
2041	AIPLALEGK	DDX56	0.000483	-3.32
36555	NAAGNFISPTER	DECR1	0.000159	-7.79
31177	LINTQAIFAK	DHPS	0.00556	5.24
43991	RPLTSCTIFLGYTSNLISSGIR	DHPS	1.21e-09	6.04
46124	SGITDVIIGMPHR	DHTKD1	1.15e-13	-7.12
40108	PYVPLLEAEEVR	DHX30	5.9e-05	-6.93
41256	QLNPESIRPGGPGGL	DHX30	0.001	-5.2
56871	VSCLETVWVSR	DHX30	0.0057	-6.01
23218	IESPHPVDWNDTK	DHX36	0.000257	-5.53
52998	TWAGQGASLK	DHX37	4.89e-09	5.57
51860	TPQEDYVEAAVK	DHX38	0.000291	-4.54
15515	FMCEVQVEGYNYTGMGNSTNKK	DHX9	1.15e-13	7.43
19138	GMTLVTPLQLL	DHX9	0.00145	-6.2
46662	SITINDVVYVIDSCK	DHX9	1.15e-13	-6.35
38637	NSEEEDEVWQVIIGAR	DIABLO	0.00678	4.13
45669	SEPHSLSSEALMR	DIABLO	5.08e-05	-5.18
44128	RQLEEQEEALRQQ	DIDO1	0.000229	-4.39
51692	TNSQFLSGPQK	DIEXF	6.54e-05	6.89
26036	IVVVAEQRPDASEEDSFQWMSR	DIP2B	0.00245	5.34
2437	ALETLTGALFQRPPLIAA	DKC1	0.00736	-4.75
8874	DVPIGAIIC	DLAT	0.00908	-5.34
1927	AIGDVVAGPMLAHK	DLD	1.17e-08	-8.06
20471	GVIGVELGSVWQR	DLD	1.11e-06	-7.91
24900	IPNIYAIGDVVAGPMLAH	DLD	0.00129	-5.55
20984	HCILDVSGNAIK	DLG1;DLG2;DLG3	0.00711	-4.46
30261	LFSGLSVSSEGPSQR	DLGAP5	4.84e-08	-9
2740	ALQEQPVVNAVIDDTTK	DLST	2.31e-06	-7.34
36938	NEIDMSNIQEMR	DLST	8.08e-05	-6.84
50287	TFNEIDMSNIQEMR	DLST	7.35e-09	-7.09
52417	TTFNEIDMSNIQEMR	DLST	0.00791	-5.07
18024	GHETQTTCWDHPK	DMD	0.00519	-2.54
29934	LESEERGELER	DMD	1.15e-13	-4.99
51207	TLEVEIEPGVR	DNAJB11	0.00596	7.1
10513	EGDETPNSIPADIVFIIK	DNAJB4	0.000622	6.53
41976	QVAEAYEVLSDAK	DNAJB6;DNAJB3	0.00424	4.15
27759	KPGTAVVEFATVK	DNAJC17	0.000906	4.14
1277	AFNSVDPTFDNSVPSK	DNAJC2	0.000921	8.05
58874	YFTVTCYSGYGDDEK	DNAJC21	0.0051	4.84
35528	MDSTNADALYVR	DNAJC7	0.00192	4.82
2617	ALLQMVQQFGVDFEK	DNM2	0.00821	-3.79
53493	VARPLPAEEPERAK	DNMT1	0.00937	-2.75
20509	GVLQTLTLFK	DNPEP	0.000137	-5.52
47349	SLSEINKPNFYNNDFDDDFSHR	DNTTIP2	0.000651	-3.89
55167	VIHNASIMNAVGCCGLQLYK	DPH5	4.54e-12	7.59
49086	SVLGSEPSLDSEVTSK	DPP3	4.96e-06	4.98
2102	AITIANQTNCPLYITK	DPYSL2	0.00358	4.79
6637	DHGVNSFLVYMAFK	DPYSL2	1.52e-08	4.35
5236	CIGNLKSELLLNILK	DST	0.00749	-3.45
54627	VGDVGVTITDPFK	DSTN	0.00372	-4.88
33139	LQGFEFWSR	DUS1L	0.0036	5.31
24433	ILPSLEDTLSLVK	DUS2	0.0041	-5.96
34799	LVPLLLEDGGEAPAALEAALEEK	DYNC1H1	0.000249	-2.76
22810	ICSWSLDMLSHPQDSMELVHK	DYNC1I2	0.000219	6.84
10220	EETAFVVDEVSNIVK	DYNLT1	5.01e-11	7.65
45168	SAYGFHTASSCFWDTTSDGTCTVR	DYNLT3	6.45e-06	6.85
3496	AQFAQPEILIG	ECHS1	5.67e-06	5.8
46812	SLAMEMVLTGDR	ECHS1	0.000957	4.65
20476	GVILTSDRPGVFSA	ECI1	0.000548	-7.82
58518	YCIGLNETQLGIIAPF	ECI1	0.00767	-4.07
30891	LHLVESLLSR	ECM29	0.00794	3.91
31949	LLLQGLMDSVEAK	ECM29	1.15e-13	5.43
341	AAQLATEIADIK	EEA1	1.15e-13	7.06
698	ADLQNHLDTAQNALQDK	EEA1	0.00976	-2.86
33657	LSASETSLHR	EEA1	0.000219	-3.22
50081	TELLQRPGIEDVAVLK	EEA1	3.63e-08	-6.82
46604	SIQADGLVWGSSK	EEF1B2	2.15e-06	9.3
5342	CLYASVLTAQPR	EEF2	2.15e-05	8.34
24617	IMGPNYTPGKKEDLYLK	EEF2	5.35e-05	7.7
27562	KLWGDRYFDPANGK	EEF2	0.000291	7.57
36337	MSVIAHVDHGK	EEF2	1.75e-05	-4.24
59254	YLAEKYEWDVAEARK	EEF2	0.000222	5.4
26649	KFFGEFTGF	EFTUD2	0.00142	-4.98
50970	TISQDEILER	EHHADH	0.00686	4.1
6831	DIILVGLR	EIF1AX;EIF1AY	0.00302	-4.56
14716	FFTDLRDGIISDIFDK	EIF2AK2	1.55e-11	-5.65
23634	IGTNQMAVCAK	EIF2B1	1.39e-05	4.01
3383	APVAIGVAAMSTAEMLTSGLK	EIF2D	0.00028	4.5
6139	DEQLESLFQR	EIF2S1	0.00224	7.7
29920	LERENAEVDGDDDAEEMEAKAED	EIF2S1	0.00464	4.1
7645	DMDLWEQQEEER	EIF3A	6.16e-12	9.44
12825	ERLESLNIQR	EIF3A	0.00308	4.91
32476	LNEILQAR	EIF3C;EIF3CL	1.15e-13	8.4
4086	ATDAILATLMSCTR	EIF3D	0.00175	-5.06
5731	DAILATLMSCTR	EIF3D	3.52e-08	-5.6
16922	GAVIATELK	EIF3D	0.000666	5.3
59179	YINHNFSQQCLR	EIF3D	0.00251	-5.19
59333	YLEVSEPQDIECCGALEYYDK	EIF3D	0.00486	5.09
23741	IHQCISINMLADK	EIF3E	0.01	5.23
10522	EGDLLFTVAK	EIF3I	0.00204	4.99
18032	GHFGPINSVAFHPDGK	EIF3I	0.00199	3.45
27105	KITNSLTVLCSEK	EIF3J	0.00643	4.98
40473	QEESDLELAK	EIF3J	5.75e-09	-6.8
53134	TYQVIPEVIK	EIF3L	0.000732	-6.9
56137	VMVELLGSYTEDNASQAR	EIF3M	2.67e-05	6.15
17194	GDYMGASCHACIGGTNVR	EIF4A1	9.76e-10	-9.11
36254	MREANFTVSSMHGDMPQK	EIF4A3	1.07e-07	4.78
55858	VLQCLDIQVR	EIF4A3	0.000947	-2.28
18881	GLNISAVR	EIF4B	4.97e-05	4.71
33767	LSEQQIVSNTLVR	EIF4G1	0.00418	-7.62
7294	DLGVFIPAPMAQGMR	EIF4G2	0.00649	3.35
33033	LQDEFENR	EIF4G2	0.00329	3.69
52777	TVIVNMVDVAK	EIF5	0.00046	4.48
9853	EDPANILQELPAPLLDDK	ELP4	0.000195	-3.25
50258	TFIGIFLIDGVTGR	EMC1	2.95e-05	2.8
1707	AHDGSVFTLCQMR	EML4	1.15e-13	8.14
8798	DVIINQEGEYIK	EML4	0.000201	8.71
35862	MILPVGAANFR	ENO1	7.07e-06	-5.83
40017	PVGAANFR	ENO1	0.00672	4.35
14737	FGANAILGVS	ENO1;ENO3;ENO2	0.00465	-5.17
59195	YITDVLTEEDALEILQK	ENOSF1	0.000448	8.03
25221	IRPGEQEQYESTIGFK	EPB41	1.15e-13	-7.9
58831	YFLCLQLR	EPB41L2	0.000882	4.59
37504	NILVNSNLVCK	EPHB2;EPHA6;EPHA4;EPHA7;EPHA2;EPHB3;EPHB4	0.00832	-4.62
17816	GGHFAAFEEPELLAQ	EPHX1	4.39e-05	-6.73
40939	QIPFCGEIDCEDWIK	EPRS	0.00258	3.81
45230	SCQFVAVR	EPRS	0.00245	-3.97
50852	TIGVMTMVHGDNMGLVLPPR	EPRS	0.00731	5.82
50909	TINELNHCLSLR	EPRS	1.35e-08	-7.18
57599	VVIIPCGITNALSEEDK	EPRS	5.42e-09	-9.67
58142	WFGFLEAQQAFQSVGTK	EPRS	0.00821	3.54
53710	VDCDQHSDIAQR	ERP44	0.00489	2.17
21718	HLSPYATLTVGDSSHK	ESYT1	0.00258	-4.82
27557	KLVSIVHGCR	ESYT1	0.00501	-3.75
34366	LTPRPTAAELEEVLQVNSLIQTQK	ESYT1	1.8e-07	6.2
37828	NLIAFSEDGSDPYVR	ESYT2	0.00398	5.88
53277	VAETAVQLFISGDK	ETF1	1.26e-05	6.35
32743	LPAVVTADLR	ETFB	0.00457	6.19
51299	TLLDILADGTILK	EXD2	0.00889	-3.32
22101	HSLDHLLK	EXOSC10	5.21e-11	-5.88
2903	ALVNCQYSSATFSTGER	EXOSC4	4.14e-05	5.87
55473	VLCAVSGPR	EXOSC6	0.00313	-4.48
20560	GVQEDLRVDGR	EXOSC7	0.00499	-3.01
22356	HVVDATLQEEACSLASLL	EXOSC7	0.00659	-6.94
34075	LSVENVPCIVTL	EXOSC7	0.00111	-5.55
14173	FANHSVNPNCYAK	EZH2	1.27e-06	-6.3
57166	VTDPVGDIVSFMHSFEEK	FAF2	2.91e-06	6.43
54468	VFLQNLLSVSQAR	FAH	1.15e-13	9.01
1040	AEPDYIEDDNPELIRPQ	FAM107B	0.000501	3.86
56138	VMVGVIILYDHVHPVGAFAK	FAM49B	0.00398	-4.34
26319	KAQEGGGSEVFQELK	FAM98A	0.00338	-5.23
52459	TTISVAHLLAAR	FAM98A	4.86e-09	8.98
52462	TTITMAHLLAAR	FAM98B	0.00141	6.23
30373	LGANILLETFK	FANCI	0.00453	3.54
47185	SLLNLLSSQEEDFNSK	FANCI	0.00682	5.05
40547	QETELSPEMISSGSWR	FARSA	0.00491	4.62
56263	VNLQMVYDSPLCR	FARSA	0.00928	4.86
18794	GLKPSCTIIPLMK	FASN	0.00267	-5.25
22129	HSQDLAFLSML	FASN	4.33e-10	-4.63
42972	RGLKPSCTIIPLMK	FASN	0.000232	6.7
49603	TAIHIDPATHR	FASN	2.23e-06	4
10826	EHGGQDSVYWK	FBXO2	7.52e-06	3.28
300	AANIPEHNTIGFMFACVGR	FBXO22	0.000532	4.17
2391	ALEIPGEELPGVCSAR	FDXR	0.00361	5.4
17130	GDPYPQEVSATVQK	FECH	0.000611	4.13
58275	WSEPNEEELIK	FEN1	6.74e-07	8.1
42155	QWHNDCFNCK	FHL2	0.00182	4.53
2397	ALELDSNNEK	FKBP4	0.00953	6.21
20374	GVDLSGNDFK	FLII	0.00123	-5.07
820	AEAGVPAEFSIW	FLNA	0.00702	4.6
19617	GQGLHEGHTFEPAEFIIDTR	FLNA	0.00677	4.99
24841	IPEISIQDMTAQ	FLNA	7.27e-06	6.14
41411	QMQLENVSVAL	FLNA;FLNB	0.000334	-6.37
16719	GAGIGGLGITVEGPSESK	FLNB	0.00427	6.95
23321	IFFAGDTIPK	FLNB	3.82e-05	-3.39
24953	IPYLPITNF	FLNB	0.000241	-6.29
50420	TGEEVGFVVDAK	FLNB	0.0062	-7.83
53140	TYSVEYLPK	FLNB	0.000491	-8.53
21418	HIALETLEGHQR	FLOT1	0.00091	-6.62
27408	KLNQALLDLHAL	FTL	2.37e-05	-5.5
2569	ALLDLCAAPGGWLQVAAK	FTSJ3	9.37e-12	8.78
49154	SVQAGNPGGPGPGGR	FUBP1	2.02e-08	-3.26
23437	IFYHPETTQLMILSASEATVK	FXR1	6.98e-05	7.93
26141	IYGETPEACR	FXR2	0.00117	-3.49
4779	AVVSEEPIYIVTEYMNK	FYN	2.04e-06	-5.19
24038	IIVEKPFGR	G6PD	0.00241	4.72
51974	TQILSPNTQDVLIFK	GALK2	7.36e-05	2.9
21779	HMDLCLTVVDRAPGSLIK	GALNT2	1.41e-12	6.74
36682	NASCTTNCLAPLAK	GAPDH	1.59e-12	-9.36
56544	VPYFNAPVYLENK	GAR1	0.00769	7.16
11392	ELALQPKDDIVDR	GARS	0.00128	3.8
31634	LLEFNQGKLPFAAA	GARS	0.00124	-6.38
14510	FEGAIYRK	GART	0.00138	4.1
12275	ENINDEPVDMSAR	GATAD2B	2.43e-06	-7.42
5448	CSILNYLK	GCLC	1.4e-08	6.15
20167	GTFVHSTWTCPMEVLR	GDA	1.29e-09	7.65
60009	YTLFSASSEGQNHSR	GEMIN5	0.00674	4.34
53297	VAFRETITAPVPFDFTHK	GFM1	2.61e-06	-4.28
42646	REILETLIK	GFPT1	0.00437	-7.48
45284	SDASAVIEHTNR	GFPT1	0.000406	-5.78
7869	DNYTCPTEEEYK	GGPS1	3.43e-05	4.26
50755	TIAPLVASGAVQLI	GINS4	2.89e-06	4.3
31691	LLELQYFISR	GLG1	0.000143	5.52
39446	PDVYSACK	GLO1	7.54e-06	2.9
57807	VVVFIKPTCPYCR	GLRX	3.65e-06	-6.57
48665	STDVSVDEVK	GLUD1;GLUD2	1.15e-13	-7.44
27566	KLYGAQFHPEVGLTENGK	GMPS	2.55e-08	7.3
6451	DGGVQACFSR	GNAI3	4.2e-06	8.87
50559	TGSWDSFLK	GNB1;GNB2	2.07e-06	-5.57
32256	LLVSASQDGK	GNB4;GNB1;GNB2	0.00535	6.59
56872	VSCLGVTDDGMAVAT	GNB4;GNB1;GNB2	0.00591	-6.54
26537	KELPTVVFR	GNL3	0.00661	-2.9
29972	LETNPDIKPSNVEPMEK	GNL3	0.00662	-3.71
55648	VLGQLTETGVVSPEQFMK	GNPNAT1	7.31e-10	8.84
48734	STLDPELMLNPENLPR	GOLGA3	0.00163	6.6
27410	KLNQQAEELQEIHEIQLQEK	GOLGA4	0.000797	-3.4
46797	SLADVESQVSAQNK	GOLGB1	0.00346	-5.58
4018	ASTLSNPELFEEWTGNVK	GOT1	1.04e-05	3.92
38868	NTPVYVSSPTWENHNAVFSAAGFK	GOT1	0.000108	9.29
51803	TPGTWNHITDQIGMFSFTGLNPK	GOT1	0.00314	5.76
54693	VGGVQSLGGTGALR	GOT1	0.000546	6
27591	KMNLGVGAYR	GOT2	0.000203	7.97
28852	LALGENSEVLK	GOT2	5.12e-06	-6.5
38997	NVGYLAHAIHQVTK	GOT2	5.46e-06	-6.34
27500	KLTDIINNDHENVK	GPD1L	0.00366	4.27
14068	FAAYFQQGDMESNGK	GPI	0.00882	2.57
40045	PVQTQHPIRK	GPI	4.69e-06	6.41
7030	DKEDQPQGLVPGGAVVVLSGPHR	GPKOW	8.34e-05	4.91
3100	ANIGDAQAMGQQPITFLR	GPT2	0.00839	-5.36
53123	TYPNLLDSPSFPEDAK	GPT2	1.87e-07	5.48
55303	VISTMSVGIDHLALDEIKK	GRHPR	0.00176	6.74
43578	RLLWEQLQGLESSK	GRIPAP1	2.94e-05	-3.89
10017	EEEVDDVFLIR	GRSF1	0.00138	7.84
42866	RGDALIEMESEQDVQK	GRSF1	2.69e-06	4.16
52945	TVTIPSGSTLAFR	GSDMD	5.62e-05	-3.66
52718	TVFLGLNR	GSS	0.00753	-3.15
22249	HVDGQTHMLFGSDR	GSTK1	1.99e-06	7.66
47820	SPISVAAAAIYMASQASAEK	GTF2B	0.000681	5.19
45229	SCQFSVDEEFQK	GTF2E2	0.000128	4
28107	KTGLSSEQTVNVLAQILK	GTF2F1	1.82e-06	5.49
59460	YLSQQWAK	GTF2F2	2.45e-06	4.69
7698	DMLTQTYDLIER	GTF3C1	4.58e-09	3.98
48234	SRKPVSIVSPEPGTTR	GTPBP3	0.00124	-4.46
2087	AISSYFVSTMSSSIK	H2AFY	0.00361	5.49
52817	TVLQNYLPR	HACL1	1.27e-10	7.87
11707	ELLDYVGLDTTK	HADH	1.15e-13	-7.81
40090	PYLMEAIR	HADH	6.83e-05	2.85
21538	HLAILGAGLMGAGIAQVSVDK	HADHA	7.5e-13	7.64
30122	LFGDDETAFGYK	HAT1	4.22e-06	5.12
7081	DKPSVEPVEEYDYEDLK	HBS1L	0.00988	5.1
39630	PHAFKPGDLVFAK	HDGFRP2	4.37e-05	6.48
1727	AHGLEVEPSALEQGFR	HDHD3	5.24e-06	8.43
10815	EHFDFVLTS	HDHD3	7.64e-06	4.45
22281	HVGDNYLCDYQGPR	HDHD3	6.49e-13	-6.48
3740	ARHEVLLISAEQDK	HDLBP	0.000374	-3.99
6486	DGLSCLIVLLQR	HEATR1	1.15e-13	6.99
15684	FNVELIVQCIR	HEATR1	7.7e-06	-7.86
37877	NLLSCVYSCPSYIAK	HEATR1	0.00664	5.47
50944	TIQQLETVLGEPLQSYF	HEATR1	8.91e-07	-5.64
17414	GEYVDNTNLVPR	HEXA	0.00224	-7.98
3154	ANRVWGALR	HEXB	0.000138	-4.41
30377	LGAPAAGGEEEWGQQQR	HEXIM1	2.13e-05	4.87
40258	QATPGGAAPTIFSR	HINT2	1.12e-07	-7.28
52931	TVTAMDVVYAL	HIST1H4A	0.000564	-2.53
25097	IQTDSVVATLK	HMBS	0.000261	6.87
36327	MSSYAFFVQTCR	HMGB2;HMGB1;HMGB1P1	0.000279	3.55
17544	GFGFVYFQNHDAADK	HNRNPA0	0.000909	5.43
42924	RGFGFVYFQNHDAADK	HNRNPA0	4.86e-05	5.52
8500	DTEEHHLRDYFEEYGK	HNRNPA2B1	0.000657	-6.55
27990	KRGFGFVTFDDHDPVDK	HNRNPA2B1	4.13e-05	5.8
17424	GFAFVTFDDHDTVDK	HNRNPA3	0.00207	5.74
17682	GFVFITFKEEEPVK	HNRNPAB	0.0054	5.2
17683	GFVFITFKEEEPVKK	HNRNPAB	0.000276	5.15
16468	FVQYVNER	HNRNPC	0.00414	-5.32
23583	IGNLNTLVVKK	HNRNPC;HNRNPCL4;HNRNPCL1;HNRNPCL3;HNRNPCL2	4.87e-05	-4.02
17444	GFCFITYTDEEPVK	HNRNPDL	6.41e-05	4.27
47606	SNIEEFAEGSK	HNRNPDL	0.000473	-6.51
23922	IILDLISESPIK	HNRNPK	1.13e-06	6
24706	INEILSNALK	HNRNPM	0.000233	8.49
35775	MGLAMGGGGGASFDR	HNRNPM	4.18e-09	7.61
10395	EFNEEGALSVLQQFK	HNRNPR	0.00259	4.5
30440	LGEEEFSYGYSLK	HNRNPU	0.00274	-4.71
53667	VCPKDEDYK	HNRNPU	6.21e-08	-5.95
43900	RNYILDQTNVYGSAQ	HNRNPUL1	2.63e-05	5.6
2607	ALLPHVLCK	HNRNPUL2	6.45e-06	-6.51
32352	LMHGILTEQK	HSD17B11	8.66e-10	-4.38
49205	SVTGEIVLITGAGHGIGR	HSD17B11	3.16e-12	-6.88
16819	GALVVVNDLGGDFK	HSD17B4	7.11e-05	-11.2
55885	VLQQFADNDVSR	HSD17B4	7.62e-05	6.14
11963	ELSGEDGGTWFLDLK	HSDL2	0.00806	3.65
28242	KVESTGAVPEFKEEK	HSDL2	0.000171	-5.99
35499	MDLPVGPGAAGPSNVPAFLTK	HSF1	0.000272	-4.49
21302	HGLEVIYMIEPIDEYCVQQLK	HSP90AA1	9.08e-05	8.38
50122	TEPIDEYCVQQLK	HSP90AB1;HSP90AB3P	5.88e-05	-9.54
50649	THLGGEDFDNR	HSPA1B;HSPA1A;HSPA1L;HSPA2;HSPA8	0.00684	-2.9
39173	NVVFVDMGHSAY	HSPA4	0.00265	-4.54
4612	AVMEQANLQR	HSPA4L	0.000263	6.96
56229	VNIHGIFSVASASVIEK	HSPA4L	0.000291	5.73
18185	GIETIANEYSDR	HSPA4L;HSPA4	0.0078	6.7
39965	PSVQQDIK	HSPA5	9.53e-05	-4.83
41941	QTQTFTTYSDNQPGVLIQVYEGER	HSPA8	2.7e-05	9.06
28064	KSQVFSTAADGQTQVEIK	HSPA9	3.08e-08	10.1
30100	LFEMAYKK	HSPA9	0.0062	6.73
39822	PNNTFYATK	HSPA9	0.000498	-6.48
46716	SKDDIENMVK	HSPA9	0.00114	-6.2
20339	GVASLLTTAEVVVTEIPK	HSPD1	1.42e-07	-11.5
25494	ISSIQSIVPALEIA	HSPD1	0.00572	-4.57
34833	LVQDVANNTNEEAGDGTTT	HSPD1	0.000114	-2.56
47206	SLLTTAEVVVTEIPK	HSPD1	6.5e-12	-2.62
49624	TALLDAAGVA	HSPD1	6.67e-06	-8.76
54661	VGEVIVTK	HSPD1	0.000109	10.9
7388	DLLNMYIETEGK	HSPH1	0.00736	5.35
6574	DGTTDYQVEETSR	HTATSF1	0.00645	-6.43
42689	RESVELALK	HTATSF1	0.00274	-7.26
13491	EVEEEPGIH	HYOU1	0.00999	4.62
33633	LSAASTWLEDEGVGATTVMLK	HYOU1	6.39e-05	7.66
33651	LSALDNLLNHSSMFLK	HYOU1	0.00649	-4.04
40387	QDLTLRDLEK	HYOU1	0.00294	5.23
50346	TFTHSYPFCWR	IARS	0.000528	-2.36
53651	VCMDFNIIR	IARS	1.55e-07	9.12
15324	FLINLEGGDIR	IARS2	1.1e-05	-5.16
44054	RPYWCISR	IARS2	0.00195	10.5
35244	LYPESQGSDTAWR	ICT1	1.15e-13	-6.5
5049	CATITPDEARVEEFK	IDH2	3.45e-05	4.47
54508	VFREPIICK	IDH2	0.000206	-5.01
19935	GSFVNGVFEVHKK	IFI16	0.000656	-3.6
18671	GLEVINDYHFR	IFI16;PYHIN1	4.24e-05	5.05
50234	TFFSPVNSGQPPNYEMLK	IFITM3	1.15e-13	-8.09
347	AAQQQEEQEEKEEEDDEQTLHR	IGBP1	7.29e-10	-5.87
2088	AISVHSTPEGCSSACK	IGF2BP1	0.00902	-2.55
46529	SILEIMHK	IGF2BP3	0.00893	-3.91
15313	FLHQDIDSGQGIR	IGF2R	1.57e-05	-7.65
20914	HAEPEQNWEAVDGSQTETEKK	IGF2R	3.03e-06	6.86
48756	STLQEVVGIR	IGSF8	3.11e-06	5.45
50860	TIHLTSPVVREEMEK	ILF3	1.34e-05	10.3
53223	VADNLAIQLAAVTEDK	ILF3	0.00207	4.79
58714	YEILQSVDDAAIVIK	ILF3	3.61e-05	4.54
18183	GIEQAVQSHAVAEEEARK	IMMT	6.88e-05	4.79
25816	IVDLDNVVK	IMMT	0.00103	-9.39
18507	GKLPIVNDCDELVAIIAR	IMPDH1	1.84e-05	-3.78
22657	IAQGVSGSIQ	IMPDH1	0.00901	-2.86
22658	IAQGVSGSIQDK	IMPDH1	2.96e-06	-5.98
23116	IEGGVHGLHSYEK	IMPDH1	1.79e-05	-4.82
42777	RFGVPIIADGGIQTVGHVVK	IMPDH1	0.000193	5.63
16458	FVPYLIAGIQHS	IMPDH2	0.00793	-4.49
41205	QLLCGAAIGTHEDDKYR	IMPDH2	0.000548	4.49
13657	EVMPLLLAYLK	IPO4	0.0024	4.33
6382	DGALHMIGSLAEILLKK	IPO7	0.000764	-3.84
14153	FALGIFAINEAVESGDVGK	IQGAP1	0.000297	4.81
16992	GCNGLSYTLEYTK	ISCA1	7.59e-06	7.27
23643	IGVHAFQQR	ISG15	2.46e-06	-7.57
34392	LTQTVAHLK	ISG15	0.00914	-3.04
56453	VPLASQGLGPGSTVLLVVDK	ISG15	0.00884	-3.04
517	ACILNTTLDLLDR	ISOC2	0.000719	-5.24
24885	IPLLYDAEIHLTR	ITGA2	0.00449	4.91
56213	VNGWATLFLR	ITGA3	0.00902	2.8
60040	YTQVLWSGSEDQRR	ITGA3	0.00626	-6.26
45502	SEDEVGSLIEYEFR	ITGA6	0.0031	-3.82
30102	LFENFLVDICR	ITPR1	0.00157	-3.66
6964	DITAEFLVK	KDM1A	0.000488	4.8
11255	EKDEMVEQEFNR	KDM1A	0.00657	-5.87
38120	NMLTEELYGNTFQLYK	KIAA0020	0.000309	5
55592	VLEVQPEKLELIMDEMK	KIAA0020	0.00513	-5.73
31683	LLELILLDQTVR	KIAA1429	7.98e-07	4.92
58033	VYRDDTFVGR	KIAA1522	0.000972	-2.7
41614	QQLELLEEDKK	KIAA1598	0.000715	4.01
22899	IDILTELRDK	KIF2A	0.00489	-3.48
45258	SCVSVEWAEGGATK	KIF2C	0.00286	3.97
18799	GLLCLGNVISALGDDKK	KIF4A;KIF4B	1.15e-13	4.95
31251	LITDLQDQNQK	KIF5B	1.15e-13	-8.67
37202	NGETVPIDEQFDK	KIF5B	0.00293	4.35
45032	SALDEIMEIEEEK	KIN	6.73e-09	6.46
36936	NEHNSILQSLLETLK	KLC1	0.000344	-2.48
38225	NNQGTVNWSVDDIVK	KPNA2	9.03e-05	3.54
47807	SPHQNVCEQAVWALGNIIGDGPQCR	KPNA3	0.00234	4.51
24971	IQAVIDSGVCR	KPNA6;KPNA5	3.87e-05	-7.87
16153	FSSCGGGGGSFGAGGGFGSR	KRT1	1.14e-09	9.23
45411	SDQSRLDSELK	KRT1	0.000557	2.23
47440	SLVNLGGSK	KRT1	0.001	-7.58
19981	GSLGGGFSSGGFSGGSFSR	KRT10	4.11e-06	8.55
5652	DAEEWFFTK	KRT14	3.03e-06	4.7
31644	LLEGEDAHLSSSQFSSGSQSSR	KRT14	0.00106	9.11
52102	TRLEQEIATYR	KRT14;KRT20;KRT16;KRT13;KRT15;KRT17	1.15e-13	8.37
23787	IIAATIENAQPILQIDNAR	KRT16	2.15e-08	7.4
42271	RADLEMQIENLK	KRT17	0.002	-3.83
3682	AQYDELARK	KRT18	0.000882	-3.76
3919	ASLENSLREVEAR	KRT18	0.00802	-6.22
17658	GFSSGSAVVSGGSRR	KRT2	0.00359	4.79
49480	TAAENDFVTLKK	KRT2	0.00211	5.76
28669	LAELEEALQK	KRT5	0.00234	5.67
33416	LRAEIDNVK	KRT5	1.43e-05	-5.17
28837	LALDVEIATYR	KRT6A;KRT2;KRT5	5.38e-06	5.73
41451	QNLEPLFEQYINNLRR	KRT6A;KRT5	0.000129	5.24
29573	LEAAIAEAEERGELALK	KRT7	1.15e-13	8.14
59744	YQIKYEELQSLAGK	KRT8	0.000698	-5.99
28826	LALDIEIATYRK	KRT8;KRT7;KRT80;KRT4	6.1e-05	2.41
40571	QEYEQLIAK	KRT9	0.00172	7.53
45354	SDLEMQYETLQEELMALKK	KRT9	7.71e-06	8.96
11152	EIQNGNLHESDSESVPR	KTN1	0.00234	-4.13
17316	GELTTLIHQLQEK	KTN1	1.71e-06	3.56
35731	MFSEDEALCVVDLLK	KTN1	1.19e-05	4.92
48012	SQFEELEIVLK	KTN1	7.32e-05	5.05
57221	VTFTCQASFDPSLQPSITWR	L1CAM	0.00289	4.56
58592	YDIEFEDK	L1CAM	1.15e-13	-6.39
24050	IIYKNTPENL	LACTB2	8.78e-05	6.37
46485	SIGLWNYIER	LAMA1	2.9e-05	3.71
6851	DILAQSPAAEPLK	LAMB1	2.54e-05	4.94
45262	SCYQDPVTLQLACVCDPGYIGSR	LAMB1	4.72e-05	6.52
5261	CIYNTAGFYCDR	LAMC1	0.000687	4.46
42128	QVVDCQLADVNNIGK	LAP3	0.000159	-6.22
7479	DLQLEFDEK	LARS	8.93e-05	-6.38
58059	VYTISDTIAR	LARS2	0.000446	9.77
53232	VADTPENLR	LASP1;NEBL	3.55e-06	5.8
5034	CAISILMK	LDHA	5.69e-06	-9.59
25762	ITVVGVGAVGMACAISIL	LDHA	0.00336	-4.8
40011	PVDILTYVAWK	LDHA;LDHAL6B	3.17e-07	7.08
28597	LADELALVDVLEDK	LDHB	0.000113	5.55
40810	QHGSLFLQTPK	LDHB	0.00451	-7.59
46787	SLADELALVDVLEDK	LDHB	2.62e-05	4.64
16214	FTCACPDGMLLAR	LDLR	0.000638	-5.07
40352	QDENRVPSGVNVEGAEVH	LEPREL1	0.00758	-5.16
32754	LPDGYEFK	LGALS1	0.000614	-3.51
10342	EFHTVPFQLLAR	LGALS3BP	0.00603	-3.49
55088	VIEGDVVSALNK	LIMS1	0.00834	5.34
30235	LFQLMVEHTPDEESIDWTK	LMAN2	2.37e-05	7.69
29575	LEAALGEAKK	LMNA	9.53e-05	-3.29
37184	NGDDPLLTYR	LMNA	0.00672	5.32
37613	NIYSEELR	LMNA	0.00466	7.85
52783	TVLCGTCGQPADK	LMNA	0.00217	-3.2
10116	EELEQTYHAK	LMNB1	1.55e-09	-4.82
12758	EREMAEIRDQMQQQ	LMNB1	0.00646	-4.84
28836	LALDMEISAYRK	LMNB1	0.000738	6.37
24164	ILCFYGPPGVGK	LONP1	0.000797	-10.6
22598	IALGGVCDQSDIR	LONP2	1.15e-13	8.06
25618	ITFADFHR	LPCAT1	0.00155	-4.73
46858	SLDGIPFTVDAGGLIH	LPP	0.00717	-5.06
41187	QLILVLCSEENMQK	LRPPRC	0.0021	4.87
53990	VEDALNLK	LRPPRC	0.00216	-6.52
55100	VIEPQYFGL	LRPPRC	0.00177	-6.09
58405	YAGEPVPFIEPPESFEFYAQQLRK	LRPPRC	6.88e-06	3.95
30237	LFQNWLDQDAVTAR	LRRC41	0.00016	5.08
662	ADLATAPPHVTVVR	LRRC47	1.15e-13	6.1
24308	ILGVGPDDPDLVR	LSS	0.000101	-7.11
51481	TLTGTAALTVQSQEDNLR	LTA4H	5.81e-10	9.34
58131	WEDAIPLALK	LTA4H	0.00384	4.44
33624	LRVCEVCSAYLGLHDNDRR	LUC7L	2.65e-05	6.37
45170	SAYLGLHDNDRR	LUC7L	0.00328	6.05
54954	VHNESILDQVWNIF	LYAR	8.45e-11	-5.39
53060	TYEGMMHSSCQQEMMDVK	LYPLA1	1.07e-11	6.25
2730	ALQDLQLDQGNQK	LZTFL1	0.000789	-5.96
7259	DLFSTFTITR	MAN2B1	0.00228	3.68
40859	QIDLSTVDLK	MANF	0.000229	6.94
49968	TDYIPLLDVDEK	MAP4	4.19e-05	-4.4
42166	QWNTLYLCGTDEYGTATETK	MARS	1.15e-13	6.25
27046	KIIVDTYGGWGAHGGGAFSGK	MAT2A;MAT1A	0.00205	8.73
7599	DLVSACDLLGVGAEYAR	MAU2	0.00626	-3.58
50659	THLQLGSVLYHHTK	MAU2	0.00325	-3.98
27892	KQEELVQQVR	MBD3	0.00565	-4.12
45679	SEQEFQEQLESARR	MCCC1	0.000813	4.98
45902	SFNDDAMLIEK	MCCC1	0.00906	-4.71
25537	ISVMGGEQAANVLATITK	MCCC2	3.48e-05	-4.88
56958	VSGVECMIIANDATVK	MCCC2	4.22e-05	5.84
38151	NNDGYIDYAEFAK	MCFD2	5.68e-05	-5.06
32000	LLNNAFEELVAFQ	MCM3	0.000295	-4.44
45130	SATYIAEEYSR	MCM3	0.00559	-3.18
59845	YSDLTTLVAFPSSSVYPTK	MCM3	0.00538	4.68
20039	GSSAVGLTAYVMKDPETR	MCM4	0.00259	4.73
28148	KTTIENIQLPHTL	MCM4	0.000948	-4.22
33724	LSEEASQALIEAYVDMRK	MCM4	6.56e-05	4.73
37656	NKVEAIDVEEAK	MCM4	2.58e-07	8.14
45372	SDNGICCIDEFDK	MCM4	1.04e-12	-6.65
53963	VEAIDVEEAK	MCM4	0.00355	-6.76
4701	AVSPQEEEEFRR	MCM5	0.00306	-4.07
50684	THPVHPELVSGTFLCL	MCM6	6.91e-05	-5.83
53741	VDECNEVTDYAIAR	MCM6	0.000225	-5.49
26676	KFLQEFYQDDELGKK	MCM7	0.00147	-2.34
19436	GPLTVEETPR	MDC1	2.74e-08	-7.28
53557	VAVLGASGGIGQPLSLL	MDH2	0.00443	-3.54
9047	DYDQILPDCYSWPEEVQK	ME1	6.85e-05	3.88
43553	RLLEQWEK	MESDC2	0.00483	-5.65
21210	HFQSCSQCLSAPPFVQCGWCHDK	MET	3.93e-05	5.55
34278	LTICGWDFGFRR	MET	0.00707	3.17
44278	RSAQFEHTLLVTDTGCEILTR	METAP1	0.000363	7.47
37900	NLNGHSIGQYR	METAP2	4.59e-05	-3.95
46738	SKGPSAAGEQEPDKESGASVDEVAR	METAP2	0.00152	-4.07
48818	STSHKPDEIYGMIER	METTL3	0.00895	-4.57
59999	YTHLVDQDTTSFDSAWGQESAQNTK	MFAP1	0.00354	5.3
28247	KVFANPEDCVAFGK	MGST1	1.48e-05	-7.8
58576	YDFFAQQTR	MIER1	0.00883	-4.25
48793	STPLEENVVDREQIDFLAAR	MISP	8.2e-05	7.22
3981	ASQPDLVDTPTSSKPQPK	MKI67	1.51e-05	-6.81
25051	IQLPVVSK	MKI67	0.00934	-5.79
29402	LDLLGNLPGSK	MKI67	2.68e-06	8.22
18092	GHTFAEELQK	MMAB	0.00613	-3.72
25142	IRDQAWDDVVRK	MPHOSPH10	0.000471	-3.48
22523	IAEENGAAFAGGTSLIQK	MRPL1	4.41e-13	7.43
53742	VDEERENFLQTK	MRPL1	0.00232	5.36
10922	EIAAVFQDNR	MRPL10	0.00384	6.19
59760	YQNLLPLFVGHN	MRPL10	2.79e-07	-5.33
11176	EISDLNELLKK	MRPL12	0.000328	4.28
29780	LEISDLNELLK	MRPL12	1.15e-13	-8.95
42118	QVTAAQLHLRDPVAIVK	MRPL13	0.000197	4.23
29292	LDDSLLYLR	MRPL19	0.00458	5.54
47640	SNLYIAESTSGR	MRPL22	0.00109	6.49
6136	DEPWPIHPWEPGSFR	MRPL3	0.0041	-4.38
48696	STGELVVQWHLKPVEQK	MRPL30	0.00682	-3.78
29375	LDILHQVAMWQK	MRPL4	0.00275	6.36
19737	GQWHPFTNKPTTFR	MRPL43	0.00802	-3.86
39837	PNWDYHAEIQAFGHR	MRPL44	0.0091	3.87
12846	ERNMLLTLEQEAK	MRPL47	8.62e-05	6.3
28223	KVEGDIWALQK	MRPL49	0.0014	4.8
13541	EVFGSSLPSNWQDISLEDSR	MRPL50	0.00879	4.39
50277	TFLQTVSSEK	MRPL53	6.48e-09	7.51
6636	DHGLLIYHIPQVEPR	MRPS18B	0.000505	6.17
59323	YLESEEYQER	MRPS18B	7.64e-05	-6.54
11790	ELMAWNQAENR	MRPS26	0.00987	-4.73
32165	LLSSAYVDSHKWEAR	MRPS27	4.71e-05	5.06
47751	SPDLLMYQGPPDTAEIIK	MRPS36	0.000569	-3.81
58719	YELALILK	MRPS6	0.00141	-3.65
16269	FTNMMMIGGNK	MRPS7	0.00017	5.45
34563	LVEDIINLEEVNEEMK	MRRF	6.75e-10	8.78
17390	GEVGLLFTNR	MRTO4	0.000336	6.3
48896	SVAPAAPTSCDFSPGDLVWAK	MSH6	3.02e-11	7.93
13813	EVWFFGLQYQDTK	MSN	0.00304	2.23
9721	EDCFFYSLVFDPVQK	MTA2	0.00486	4
31989	LLNETDILSQYLEK	MTA2	0.00238	5.28
57875	VWDPNSPLTDR	MTA3	0.00816	-5.06
9349	EAGICYASIAMATDYDCWK	MTAP	8.06e-07	5.76
10081	EEIQPGDIVIIDQFIDR	MTAP	0.000386	4.86
8823	DVLHSWAVPTLGLK	MT-CO2	0.00371	-4.59
47995	SQEPIPDDQKVSDDDK	MTDH	0.000278	-4.27
21889	HPEAANLLLR	MTERF3	0.00934	-5.49
34892	LVSIPDEIFCEEIAK	MTERF3	0.00817	-5.89
11038	EIGLLSEEVELYGETK	MTHFD1	7.44e-05	5.45
55773	VLLSALER	MTHFD1	0.00245	8.25
11037	EIGLLADEIEIYGK	MTHFD1L	0.00545	5.15
58636	YDVQVPIVDK	MTHFD1L	0.00342	-5.04
46633	SISEEELLNLINK	MTHFD2	4.33e-06	-9.68
7453	DLPSAGEEILEVESEPR	MTIF2	7.3e-06	7.59
8386	DSNVLSVIIK	MTIF2	0.000805	4.41
21380	HHKDDISIVK	MTIF2	0.0067	-2.95
60153	YVQDNIQLHGQQVAR	MTRR	0.00554	4.37
1704	AHCQTSGWSLTEQDPYNNIVR	MUT	0.00963	5.72
38871	NTQIIIQEESGIPK	MUT	0.00178	5.22
36031	MLSEVLLVSAPGK	MVK	0.0054	-2.62
19778	GRELPGFVNYR	MX1	3.18e-05	-7.78
45507	SEDGTPAEDGTPAATGGSQPPSMGR	MYBBP1A	9.56e-06	4.18
22538	IAELQEDFESEK	MYH10	0.002	3.62
25597	ITDVIIGFQACCR	MYH9	0.00024	8.27
37538	NIQELEEQLEEEESAR	MYH9	0.00152	8.94
49909	TDLLLEPYNK	MYH9	0.000966	-9.92
1741	AHLEEERDLK	MYH9;MYH11;MYH10	0.00446	-4.37
38365	NPQSYLYLVK	MYO1C	0.000454	-8.48
40784	QGVLHLLQSVNMDSDQFQLGR	MYO1E	0.00412	5.69
58804	YFEIQFSPGGEPDGGK	MYO1E	1.15e-13	7.93
29670	LEELILEDTSLSPEER	NAA25	0.00547	5.36
14779	FGFEIIETKK	NAA50	0.000839	9.57
25450	ISNESAIDFYRK	NAA50	3.48e-07	-7.79
25659	ITKPDVYK	NACA;NACAP1	5e-05	-3.88
53532	VATQAVEDVLNIAK	NADK2	1.15e-13	7.74
40279	QAVQELVSLYYEEAR	NAGLU	0.00579	6.44
20591	GVSSQETAGIGASAHLVNFK	NAMPT	0.000201	7.03
55414	VKYEETVFYGL	NAMPT	0.00307	4.91
5382	CPFGGAFALAAGLR	NAPRT	0.000779	5.93
28471	KYGETANECGEAFFFYGK	NASP	6.7e-06	7.35
47316	SLQENEEEEIGNLEL	NASP	0.00074	-6.33
13950	EYIIRGDDEEWNEVLNK	NAT10	0.000144	-4.5
15038	FIEGISEK	NAT10	0.00171	-6.42
15083	FILSLASCK	NAT10	4.21e-11	7.21
40354	QDFEALTPNLLAR	NAT10	3.76e-06	-6.93
41930	QTPNDLTGEHSCIMLK	NAT10	8.2e-05	-3.79
6591	DGVLEEQIER	NCBP1	0.00756	-6.51
16407	FVIEENLHCIIK	NCBP1	0.00673	-5.48
45933	SFSHSFSAL	NCBP1	0.00188	-5.18
20727	GYAFIEFASFEDAK	NCL	1.69e-05	2.26
21836	HNLDNLLQQHK	NCOR1	0.00314	-5.01
37068	NFGLIASFLER	NCOR2	0.00101	5.13
33175	LQIEDFEAR	NDUFA13	0.00944	5.4
16603	FYSVNVDYSK	NDUFA4	1.07e-06	-9.67
34087	LSVNSHFMK	NDUFAB1	0.000974	6.54
35437	MCPQEIVDYIADK	NDUFAB1	0.000302	-6.64
13667	EVNENFAIDLIAEQPVSEVETR	NDUFS6	0.00624	5.14
9638	EAYEAGLIGK	NDUFV1	3.17e-06	-4.97
34176	LTEIVASAPK	NEMF	1.15e-13	-6.72
59217	YKDQDEEDRELIMK	NEMF	0.00366	-3.81
29439	LDPADLTHDTTGLTAK	NENF	0.000229	-5.88
7781	DNLAEELEGVAGR	NES	0.000382	5.55
46903	SLDQEIARPLENENQEFLK	NES	7.4e-05	-5.07
6111	DELLGEKPEVK	NFIC	5.29e-11	-6.1
24876	IPLDVNDMK	NFS1	0.00139	6.44
50615	THAYGWESEAAMER	NFS1	0.00337	4.61
54083	VEFNVNYTQDLDK	NIF3L1	1.49e-10	6.42
34896	LVSLGTCFGK	NIP7	0.00975	-7.11
4497	AVHAHVNLGYTK	NIPSNAP3A	0.00187	6.59
4050	ASYVAWGHSTVVNPWGEVLAK	NIT2	0.00762	4.04
34639	LVGFISAIPANIHIYDTEKK	NMT1	0.00651	5
15407	FLQGDSFLNEDLNQLIK	NOC3L	0.000127	-5.85
27777	KPIPLENPK	NOC3L	0.00336	-2.77
5286	CLDSEVVTFEILSDDYSK	NOL10	0.00241	4.36
40761	QGQIITCPAVCNFQTGEYVVVHDNK	NOL11	0.000287	4.71
48054	SQISVYSELNK	NOL11	5.63e-07	5.28
48436	SSIDSEPALVLGPLK	NOMO2;NOMO1;NOMO3	1.04e-07	-7.97
56870	VSCLDTCGDLLVTLQSLSR	NOMO2;NOMO1;NOMO3	0.002	3.85
40238	QAQREDALELTEK	NOP14	0.00304	-5.12
24188	ILDMCCAPGGK	NOP2	0.00466	-5.45
55740	VLLDAPCSGTGVISK	NOP2	1.15e-13	11.7
29673	LEELTMDGAK	NOP56	0.00868	4.49
38505	NQSLFCWEIPVQIVSH	NPC2	0.00804	5.07
32022	LLPDLIQK	NPEPPS	0.000122	-4.71
16320	FVALENISCK	NPLOC4	0.00118	8.15
3018	AMNYEGSPIK	NPM1	0.00288	-2.35
17483	GFEITPPVVLR	NPM1	0.00218	-6.32
45823	SFFFGCELSGHTR	NPM3	2.41e-06	-6.66
6906	DIPGFYDSGLLQGK	NQO2	7.51e-08	-8.15
18293	GILLYGPPGCGK	NSF	1.25e-10	-8.14
22103	HSLHEEENNIFK	NSUN4	0.00679	-5.07
21572	HLDSSSNERPDISSIQR	NT5C2	0.00595	4.46
24371	ILLLITSSHSDYCR	NT5DC1	0.00764	3.76
53032	TWQQALTGLLER	NT5DC2	2.42e-05	-3.38
22550	IAETFGLQENYIK	NUB1	0.000486	3.64
59324	YLESLGEEQRK	NUCB1	0.00403	-6.48
21766	HLYDIHVTVQPK	NUDT19	6.56e-06	4.29
43394	RLANFASLSDLHK	NUDT19	0.000296	4.34
21472	HILQFVAIK	NUDT9	0.00455	6.83
40735	QGLETFKPDYSEQK	NUFIP2	1.15e-13	-7.58
53519	VASVSQNAIVSAAGNIAR	NUP155	9.7e-05	4.77
16220	FTDELMEQGLTYK	NUP205	1.15e-13	-7.1
21620	HLHPIQTSFQEATASK	NUP210	1.45e-05	-5.5
8273	DSDPVMAGIGEEIAHFQK	NUP214	0.000573	-2.47
50147	TESDDLHTFLLEIK	NUP214	0.00425	3.79
51807	TPHPVLTPVAANQAK	NUP214	0.00031	-3.23
22321	HVMSNTGNWMHIR	NUP35	0.00223	-5.19
30296	LFTSDLQDKNEYK	NUP37	0.00784	-2.99
51584	TMPILSPGNTQTLTELELK	NUP85	0.00487	-5.82
9553	EASGDLPEAQIVK	NUP98	0.00364	-4.81
50923	TIPSMDDLAK	NUP98	6.44e-06	-8.27
22823	IDASCLTWEGQQFQGK	NUTF2	0.00128	-4.27
4328	AVANESGLNFISVK	NVL	0.00389	-4.47
56019	VLVIGATNRPDSLDPALRR	NVL	0.000102	-4.59
2031	AINPNSFILGLK	OASL	2.07e-05	-2.06
20851	GYPDFNLIVNPYEPIRK	OASL	0.00322	-2.06
51607	TMWQSQDLLDLGLEDLR	OASL	4.12e-05	-3.49
60274	YYTLHNAIIEDCVR	OASL	0.000313	-2.06
39266	NYHPLPVALER	OAT	0.00897	4.01
57680	VVNAPIFHVN	OGDH	4.93e-06	-6.24
58390	YAELLVSQGVVNQPEYEEEISKYDK	OGDH	7.32e-07	8.23
17217	GEDEELLTVNPESNSLALVYR	OGFOD1	1.15e-13	6.73
25500	ISSPLFNTK	OGT	1.15e-13	-7.39
48053	SQISTESFLHLR	OPLAH	0.00236	-4.18
24952	IPYKPNYSLNLWSIMK	OSBP	1.15e-07	3.97
6993	DIVEMLFTQPNIELNQQNK	OSTF1	0.000123	5.93
4699	AVSNNAGVDNFGLGLLLR	OXCT1	0.00468	-4.28
18989	GLTAVSNNAGVDNFGLGL	OXCT1	0.000843	-6.12
57782	VVTMEHSAK	OXCT1	0.00314	2.21
58909	YGDLANWMIPGK	OXCT1;OXCT2	0.000243	2.48
54675	VGGEFFFDPQPADASR	OXNAD1	0.00589	5.65
4110	ATEESDLAQQYGVR	P4HB	1.91e-08	-7.34
39459	PEEEDHVLVLR	P4HB	0.0037	6.5
46773	SKVDEAVAVLQAHQAK	PABPC1;PABPC3	0.00818	5.64
17526	GFGFVCFSSPEEATK	PABPC4;PABPC1;PABPC3;PABPC1L	0.00111	-7.83
2300	ALDESLFR	PABPN1	0.00936	-5.43
4857	AYAQQLTEWAR	PACSIN2	0.00761	6.02
1203	AFFPNMVNMIVLDK	PADI2	0.00159	4.21
3515	AQGQEPEADSQELVQPK	PAGE1	0.00914	-4.74
50395	TGCELGDGPDTK	PAGE1	0.000535	6.19
24059	IKAEYEGDGIPTVF	PAICS	1.15e-13	-6.37
7668	DMFSFEIPEHHVIVSASSDGFIK	PAK1IP1	6.92e-08	5.05
13061	ESLPPAAEPSPVSK	PAK1IP1	1.1e-05	-5.2
40169	QAFDYAYVVLSHAVSPIAK	PAPD5	0.000219	-2.94
36882	NDWTVQNCDLDQQSIVHIVQRPWR	PARK2	1.15e-13	7.82
42352	RALVILAK	PARK7	0.00205	-5.92
29903	LEQMPSKEDAIEHFMK	PARP1	1.15e-13	-6.67
54395	VFGALLPCEECSGQLVFK	PARP1	2.99e-06	-7.49
805	AEAEAQAEELSFPR	PC	3.73e-05	5.21
1632	AGTHILCIK	PC	9.96e-11	-7.14
11680	ELIPNIPFQML	PC	4.72e-07	-6.94
20242	GTPLDTEVPMER	PC	0.000307	-10.6
29352	LDHHPEWFNVYNK	PCBD1	4.23e-05	7.37
13135	ESTGAQVQVAGDMLPNSTER	PCBP1	0.00247	5.15
19870	GSAASISLAQYLINAR	PCBP1	8.59e-05	-6.1
42120	QVTITGSAASISLAQYLINAR	PCBP1	4.41e-13	7.3
45843	SFGLPSIGR	PCCA	0.00861	-3.95
54382	VFEVMLATDR	PCMT1	1.15e-13	6.69
9558	EASIHASCCHAPGLECK	PCSK9	0.00289	3.67
9964	EEDGTRFHRQASK	PCSK9	8.05e-10	-6.8
15371	FLNEMIAPVMR	PCYOX1	0.00683	5.86
22581	IAIIGAGIGGTSAAYYLR	PCYOX1	0.000904	4.31
36671	NAPWTLTPEFLAEHR	PCYT1A	0.0041	2.86
50047	TEGISTSDIITR	PCYT1A	0.00195	6.84
19802	GRIPLLLTSL	PDCD11	9.04e-05	-4.4
57323	VTPNEGLTVSFPFGK	PDCD11	1.82e-05	-5.75
59066	YHDIEPGAVVK	PDCD11	3.29e-06	-4.78
32136	LLSDLCGTVMSTTDVEK	PDCD4	0.00427	4.91
52927	TVSYNILADTYAQTEFSR	PDE12	8.92e-05	6.7
10166	EENGVLVLNDANFDNFVADK	PDIA4	0.00587	4
13594	EVIQSDSLWLV	PDIA6	0.00557	3.45
50550	TGSIFLAQTQDR	PDPR	2.72e-06	7.24
17614	GFNLNPLNQDELK	PDRG1	0.000156	5.17
13702	EVQLAQIFEPLSR	PDS5A	0.000316	3.64
40596	QFEAELLSGRK	PDXK	0.00592	-8.54
59808	YREWHHFLVVNMK	PEBP1	0.000903	-5.9
23012	IDVYGFSALWK	PEF1	0.00187	8.48
3262	APGSLVISAYAVCPDITATVTPDLK	PFAS	1.15e-13	6.73
33780	LSFAHPPSAEVEAIALATLHDR	PFAS	0.00934	4.58
26218	KAAAEDVNVTFEDQQK	PFDN4	0.000169	4.06
7684	DMILNFAEQNSFK	PFKFB2	1.9e-06	3.75
1836	AIAVLTSGGDAQGMNAAVR	PFKM	0.000506	5.66
45813	SFEQISANITK	PFKM	0.000854	-6.86
39042	NVLGHMQQGGAPSPFDR	PFKP	0.000336	6.17
5725	DAIDQMWLPVVR	PGAM1;PGAM4	0.00647	-3.74
34296	LTLDKLDVK	PGK1	0.00332	-5.14
39488	PERPFLAILGGAK	PGK1	3.11e-06	3.62
50527	TGQATVASGIPAGWMGLDCGPESSK	PGK1	0.00355	5.02
24215	ILEDQEENPLPAALVQPHTGK	PGLS	0.000814	7.33
25452	ISNGGPAPEAITDK	PGM1	0.00551	6.24
59439	YLQQPGCLLVGTNMDNRLPLENGR	PGP	1.05e-05	5.79
18577	GLATFCLDK	PGRMC1;PGRMC2	0.00525	5.12
212	AAIISAEGDSK	PHB	0.00237	5.56
17886	GGPGVSDAYYCK	PHF5A	0.000208	-2.38
2766	ALQSGQCAGAALDVFTEEPPRDR	PHGDH	7.27e-05	5.53
41466	QNLSKEELIAELQDCEGLIVR	PHGDH	0.00386	3.47
51027	TKEEALELINGYIQK	PIN1	1.15e-13	5.58
58842	YFNHITNASQWERPSGNSSSGGK	PIN1	0.000445	6.81
17490	GFETVSYLLEGGSMAHEDFCGHTGK	PIR	0.000313	4.46
35925	MLAPEGALNIHEK	PITPNA	0.00673	-4.92
16187	FSVGLQGIAEK	PITRM1	0.000376	-5.02
50627	THFLMPFPVNYVGECIR	PITRM1	0.00132	-4.08
26759	KGDVVIVLTGWRPGSGFTNT	PKM	8.47e-07	-7.52
36825	NDLNPMFLDQVAK	PLAA	3.91e-06	4.35
48061	SQLEAIFLR	PLD3	1.15e-13	9.76
10672	EGLTSIEEVTK	PLEC	0.00412	5.56
49322	SWSLATFR	PLEC	0.000712	-3.84
8616	DTVATQLSEAVDATR	PLIN3	0.000346	3.95
42037	QVGYEDQWLQLL	PLOD3	0.00648	3.57
42794	RFLNSGGFIGFATTIHQIVR	PLOD3	5.77e-05	-3.45
17752	GGEDGPAIAIDLSGINETNDLK	PLS1	6.66e-05	-4.58
60015	YTLNVLSDLGEGEK	PLS1	0.00329	6.28
9059	DYELHELFK	PLS3	0.00103	-7.65
33308	LQQIAAALENK	PLXNB2	1.15e-13	-6.37
32370	LMMNLESRPVIFEDVGR	PMPCA	7.07e-08	-6.75
643	ADIIQNSTLGEAEIER	PMPCB	2.41e-09	-7.93
1479	AGGVSHDELLDLAK	PMPCB	0.00727	-5.78
23327	IFGLLMGTLQK	PNN	0.000881	-2.72
20380	GVDTLVVTNAAGGLNPK	PNP	0.00517	-8.28
22055	HRPQVAIIC	PNP	0.00272	5.62
27418	KLPEEEAECYFHSRPK	PNPO	1.15e-13	5.59
53582	VAYCFEVAAQR	POFUT1	0.0033	5.85
5903	DCIFPYAFK	POLA1	0.002	-4.9
8916	DVSPPPLVVMAFSMK	POLA1	0.0011	8.68
22852	IDEFLATGK	POLB	0.00983	-4.65
42111	QVSITGFFQR	POLD3	0.00993	-2.68
43834	RNFPIAMIRPK	POLR1B	3.6e-12	-7.94
24352	ILLAEVPTMAVEK	POLR1C	0.000491	-8.34
9005	DWLLGEIESK	POLR2A	0.000182	-4.43
39153	NVTLGVPR	POLR2A	0.00822	-5.97
59889	YSLATGNWGDQK	POLR2B	2.19e-05	-7.77
2121	AIVFRPFKGEVVDAVVTQ	POLR2G	0.000691	-7.06
17685	GFVLYPVK	POLR2G	1.22e-11	8.41
50790	TIDNIGAGVIQPGR	POLR2G	1.12e-06	-6.6
36088	MNAPPAFESFLLFEGEK	POLR2J;POLR2J2;POLR2J3	0.000337	-3.9
41967	QTVMTVVYGVTR	POLRMT	1.35e-05	5.27
12540	EQFWPAVCEHFGVEATGEESSIR	POR	0.0022	5.41
59035	YGSQTGTAEEFANR	POR	0.00678	-5.1
20826	GYIWNYGAIPQTWEDPGHNDK	PPA1	1.15e-13	7.73
56390	VPDGKPENEFAFNAEFK	PPA1	1.15e-13	6.74
59247	YKVPDGKPENEFAFNAEFK	PPA1	3.99e-11	8.05
39112	NVQISDSPFR	PPA2	0.00321	6.64
56080	VMEPLTASR	PPAN	0.000659	-3.69
21871	HNVQTLDIISR	PPAT	4.03e-10	9.42
22275	HVFTEDNLKK	PPAT	0.00377	-4.17
14540	FELFADKVPK	PPIA	1.02e-10	9.37
27102	KITIADCGQLE	PPIA	0.00164	10.9
8796	DVIIADCGKIEVEKPFAIAKE	PPIB	1.15e-13	7.13
58925	YGERFPDENFK	PPIB	6.33e-06	4.63
40597	QFEDELHPDLK	PPIL1	0.0062	-6.21
827	AEASAFAESIDVELR	PPL	0.00425	-2.8
2098	AITGILRPPLEQGR	PPL	0.0047	-2.8
2701	ALPGSGTTPLLR	PPL	0.0048	-2.8
9298	EAEVLLLQQR	PPL	0.004	-2.96
11488	ELDVEVSR	PPL	0.00425	-2.8
11957	ELSELIEQLQK	PPL	0.00361	-2.8
12902	ERVVQQEVVRYEEEPGLR	PPL	0.00425	-2.8
13338	ETPLKPIPVEAL	PPL	0.00454	-2.8
13339	ETPLKPIPVEALCDFEGEQGLISR	PPL	0.00425	-2.8
13798	EVVQEILQF	PPL	0.00432	-2.8
15758	FQEHCPDLERQEAEVHK	PPL	0.00425	-2.8
16061	FSIEEALQSGR	PPL	0.00425	-2.8
19588	GQELAAMACELQAQK	PPL	0.00425	-2.8
22743	ICANSQQYQQAVK	PPL	0.00425	-2.8
28089	KTENPGDASDLQGR	PPL	0.00709	-2.8
28554	LAALEQEEAEAREK	PPL	0.00425	-2.8
30924	LHSEGDQLLAAEHPGR	PPL	0.00425	-2.8
33264	LQNLEFALNLLR	PPL	0.00425	-2.8
38475	NQLLQEELEAL	PPL	0.00356	-2.8
38666	NSIEAHMEAVHADWK	PPL	0.00425	-2.8
41213	QLLEGELETLR	PPL	0.00425	-2.8
41595	QQHLSSLQDYMQR	PPL	0.00425	-2.8
41735	QRLQNLEFALNLLR	PPL	0.00425	-2.8
43017	RGQQVVPLK	PPL	0.00442	-2.8
43482	RLELVEQERK	PPL	0.00581	-2.8
43646	RLQSEINMAATETR	PPL	0.00425	-2.8
44137	RQLLEGELETLR	PPL	0.0038	-2.8
44203	RQYENFINR	PPL	0.00425	-2.8
48632	STAEGEAFIQALPGSGTTPLLR	PPL	0.00425	-2.8
48804	STQEEIWTLR	PPL	0.00954	-4.45
51627	TNELYWLDQQAK	PPL	0.00495	-2.8
55353	VKEEEAALAAK	PPL	0.00425	-2.8
57733	VVQQEVVRYEEEPGLR	PPL	0.00425	-2.8
59515	YMEDYHQFHEDVK	PPL	0.00435	-2.8
24660	IMRPTDVPDQGLLCDL	PPP1CA;PPP1CC	0.000327	-7.49
24664	IMRPTDVPDTGLLCDLL	PPP1CB	0.0047	-4.87
42159	QWLNSGHINDVR	PPP1R12A	0.00144	-5.26
48807	STQGVTLTDLQEAEK	PPP1R12A	0.000159	7.61
13183	ETAELSETLTR	PPP1R18	9.13e-05	4.98
44589	RVEGPGSLGLEESGSR	PPP1R8	9.79e-08	5.74
35369	MAGDPVANVR	PPP2R1A	0.000379	-4.31
58780	YFAQEALTVLSLA	PPP2R1A	0.00191	5.7
6618	DGYISNGELFQVLK	PPP3R1	0.00357	3.73
25337	ISFEEFCAVVGGLDIHKK	PPP3R1	1.17e-07	2.02
1982	AILELDEHLQK	PPP4C	1.7e-08	-8.39
23290	IFCVHGGLSPSIQ	PPP4C	2.69e-09	-7.9
7375	DLLHSEGSENEGPVSSS	PPP4R2	0.00026	-5.07
54234	VERLQEALK	PPP4R2	2.28e-06	4.96
16697	GAFCDLVWSDPEDVDTWAISPR	PPP6C	0.00124	6.4
51539	TLYETCIEPWLS	PPT2	0.00536	4.96
10597	EGGLGPLNIPLLADVT	PRDX2	2.19e-05	-4.44
59310	YLEDSGHTLR	PRDX4	0.000134	-5.31
32767	LPEADDIQYPSMLLLTADHDDR	PREP	2.25e-06	5.72
36035	MLSLQYPDVYRDETAVQDYHGHK	PREP	0.0058	4.37
6627	DHCVLFLK	PREPL	0.00648	-5.73
30089	LFEETGHEDPITK	PREPL	6.01e-05	8.13
5570	CWTLMTMAIR	PRIM1	1.72e-06	4.94
25541	ISVPIDLQK	PRIM1	0.00011	9.11
6988	DIVAIILNEFR	PRIM2	7.28e-05	-3.99
39572	PGGISQILDLVK	PRIM2	1.62e-05	-4.95
48975	SVENLGVSYVK	PRIM2	8.26e-11	-7.52
7341	DLKPENLLIDQQ	PRKACA;PRKACG	0.000357	-4.66
14040	EYVPGGEMFSHLR	PRKACB;PRKACA	0.000676	-8
31803	LLGPCMDIMK	PRKAR2A	6.04e-07	-6.56
46322	SHIQIPPGLTELL	PRKAR2A	0.00123	-3.85
29602	LEANHGLLVAR	PRKCDBP	0.00575	-5.68
143	AAEVLGLILR	PRKDC	0.000232	-5.21
18983	GLSSLLCNFTK	PRKDC	0.000286	3.17
26667	KFIQTFGK	PRKDC	0.000486	-4.71
30384	LGASLAFNNIYR	PRKDC	1.15e-13	11.5
30617	LGLPGDEVDNK	PRKDC	0.000596	-7.35
35513	MDQATDPNILGR	PRKDC	0.00672	-5.82
45383	SDPGLLTNTMDVFVK	PRKDC	7.18e-10	9.73
57634	VVLDVGSGTGILCM	PRMT1	0.00076	-4.78
17941	GGSVYPDICTISLVAVSDVNK	PRMT3	0.000242	4.4
57632	VVLDVGCGTGILSMFAAK	PRMT3	1.07e-08	6.32
11027	EIGADLPSNHVIDR	PRMT5	0.003	-6.73
49075	SVLDIGAGTGILSMFAK	PRMT9	7.48e-07	6.32
14505	FEEVEEEPEVIPGPPSESPGMLTK	PRPF3	0.00651	-4.82
55659	VLGTEAVQDPTK	PRPF3	1.15e-13	6
2735	ALQECPNSGILWSEAIFLEARPQR	PRPF6	0.000877	4.51
45522	SEDVWLEAAR	PRPF6	0.000223	5.81
19117	GMLDPLEVHLL	PRPF8	7.73e-06	-4.8
45953	SFTPGSCTLTAYK	PRPF8	1.76e-10	-8
46341	SHLVPVYDVEPLEK	PRPF8	5.33e-06	-6.3
47505	SMGHVLIPQSDLR	PRPF8	0.000106	-6.68
59128	YIDRIHIFFR	PRPF8	0.00068	-5.05
26705	KFSNQETCVEIGESVR	PRPS1	0.00591	3.65
50668	THNGESVSYLFSHVPL	PRPS1;PRPS2	0.00607	3.63
44176	RQQSEISAAVER	PRRC2C	0.00134	-2.81
17326	GEMSRPGEVCSA	PSAP	7.18e-11	-8.35
17327	GEMSRPGEVCSAL	PSAP	0.000268	-7.7
15986	FSAVPLNLIGLK	PSAT1	1.77e-06	-4.33
26674	KFLEMHQL	PSAT1	0.00559	-6.04
48127	SQTIYEIIDNSQGF	PSAT1	7.85e-05	-6.08
51012	TIYEIIDNSQGFYVCPVEPQNR	PSAT1	3.57e-05	6.73
57615	VVIVRDDLLGFALR	PSAT1	1.2e-05	-4.34
28577	LAAVAGGAPSVGIK	PSMA2	3.64e-05	-4.64
35263	LYQSDPSGNYGGWK	PSMA4	0.000251	-4.57
43950	RPFGVSLLYIGWDK	PSMA4	0.000931	2.55
25609	ITENIGCVMTGM	PSMA6	1.93e-07	-5.18
42024	QVEYAQEAVK	PSMA7;PSMA8	0.000382	-4.23
3007	AMLQPLLDNQVGFK	PSMB1	0.000478	-2.79
1524	AGLATDVQTVAQR	PSMB3	4.39e-05	-8.12
712	ADMLGSYGSLAR	PSMB4	0.000123	-4.82
36439	MVIDEELLGDGHSYSPR	PSMB4	0.000144	-5.76
1453	AGGAADCSFWER	PSMB5	0.000765	-7.72
55093	VIEINPYLLGTM	PSMB5;PSMB8	0.000141	-5.95
39448	PDYLGADQR	PSMC2	0.00502	-4.69
13302	ETLPTEYDSR	PSMC3	1.08e-05	-6.92
38486	NQMDGFDQNVNVK	PSMC4	0.00779	-7.74
21892	HPELFEAL	PSMC5	1.36e-10	8.2
53875	VDPLVSLMMVEK	PSMC5	1.15e-13	4.84
38487	NQMDGFDTLHR	PSMC6	1.15e-13	-7.42
18278	GILDAGGHNVTISLQSR	PSMD1	3.34e-06	-5.05
57071	VSTAVLSITAK	PSMD1	1.8e-05	4.71
29465	LDQHEGSYLSICK	PSMD12	4.67e-07	-8.41
41950	QTTSNLGHLNKPSIQALIHGLNR	PSMD14	2.7e-05	-4.82
7932	DPNNLFMVR	PSMD2	8.79e-05	6.94
45255	SCVNYVPEPENSALLR	PSMD2	6.22e-09	-7.94
15742	FQADGTYTLIIR	PSMD3	0.00848	5.07
36378	MTISQQEFGR	PSMD4	6.89e-05	-3.52
9004	DWLFAPHYR	PSMD6	0.00179	6.99
36802	NDIAINELMK	PSMD7	3.72e-10	9.14
17352	GEPVTNLVPSMVSLEETK	PSME4	0.00747	4.29
22586	IAIPGLAGAGN	PTBP1	1.55e-11	-5.67
33411	LQYADPVSAQHAK	PTBP1	3.9e-05	-5.32
39674	PIYIQFSNHK	PTBP1	6.82e-07	-5.14
8463	DSYNLLLVAAR	PTCD1	6.68e-05	4.35
21918	HPPELQVAFADCAADIK	PTCD3	1.15e-13	6.6
36937	NEHSYCTMIR	PTCD3	2.93e-06	3.6
34310	LTLISEDIK	PTPN1	3.49e-06	-5.3
41107	QLELENLTTQETR	PTPN1	0.00508	-5.09
16990	GCLQNTVNDFWR	PTPN11	0.00987	-4.94
20361	GVDGSFLARPSK	PTPN11	8.06e-07	-7.71
41888	QTIAHQQQQLTNLQMAAQR	PUF60	4.69e-05	4.78
25935	IVLLMAYSGK	PUS1	5.04e-05	5
20577	GVSAFGQVISLDLR	PUS3	1.64e-05	3.25
23914	IIIRPQNVSWEVVAY	PUS7	1.11e-08	-6.38
1633	AGTLLPVIQFLQK	PWP2	0.00152	6.35
55837	VLPNLPCVVQEGAIVM	PYCRL	2.91e-05	-5.22
2026	AINFNFGYAK	QARS	0.0093	6.16
17566	GFHQVPFAPIVF	QARS	0.00081	-6.76
23756	IHTEPQLSAALEYVR	QARS	0.00623	-4.57
38618	NSALSAQLR	QARS	5.59e-05	-3.5
33685	LSDGEINAQESTYK	QSER1	0.00795	-5.53
11930	ELRDHADSNIVIMLVGNK	RAB11B;RAB11A	0.00842	4.75
50428	TGENVEDAFLEAAK	RAB14	0.00899	-6.96
57949	VYDITDEDSFQK	RAB21	0.00459	-3.68
42416	RAVEFQEAQAYADDNSLLFMETSAK	RAB5C	0.00882	5.87
42377	RAQAWCYSK	RAB7A	0.00639	3.47
24396	ILNDDTALK	RAD23B	0.000324	5.84
27773	KPIGGNIIAHASTTR	RAD51	0.00623	-2.7
58995	YGLSGSDVLDNVAYAR	RAD51	0.00016	-2.7
20734	GYAFVQYSNER	RALY	0.00145	5.17
29898	LEQIAAEQK	RALY	0.00518	5.96
59645	YNYIGLSQGNLR	RANBP10	1.49e-10	-7.79
25575	ITAMDTEDQGVK	RANBP3	1.15e-13	6.25
38617	NSAILETHNLPK	RANBP9	1.15e-13	-8.98
2250	ALAPLLLAF	RANGAP1	0.00326	-3.22
46652	SITAQSTFNDLQDLR	RAP1B;RAP1A	0.000831	-8.48
28913	LANIDEEMLQK	RARS	0.0094	-9.42
54129	VEIAGPGFIN	RARS	0.00579	-3.59
58288	WSPHNETILASSGTDR	RBBP7	0.00928	9.33
17419	GFAFVEFSHLQDATR	RBM10	4.13e-05	-4.64
29475	LDQQTLPLGGR	RBM10	0.000262	-7.36
23428	IFVGNVSAA	RBM14	0.000307	-6.42
31825	LLHDLQIGEK	RBM25	0.00399	5.44
35975	MLIEDVDALK	RBM27	0.00139	-4.43
17562	GFGYVTFSMLEDVQR	RBM28	1.15e-13	5.98
20795	GYGFITFSDSECAK	RBM39	0.000135	3.37
52977	TVVSGSCAAHSLLITTEGK	RCC2	0.00829	2.04
55733	VLKPIQLTDPGK	RCL1	2.04e-06	-8.29
4224	ATNYGEDLTK	RCN1	0.000879	-7.79
58316	WTTEEQLLAVQGVR	RCOR3	0.00485	6.98
44662	RVLMAQHFDEVWNSEACNK	RECQL	0.00893	5.68
38057	NLVQCGDFPHLLVYGPSGAGKK	RFC3	0.000557	-6.62
12547	EQGQAPITPQQGQALAK	RHOG	7e-09	7.01
23545	IGISDISSLSEK	RIF1	0.000909	-4.33
51233	TLGETSANAETEQNK	RIF1	0.00537	-2.34
5851	DAVPATLHLLPCEVAVDGPAPVGR	RNASEH2C	0.00662	-3.57
44804	RYDLEQGLGDLLTERK	RNF20	0.00488	5.56
45233	SCSFTAACCSHFSSVLAQNR	RNH1	7.94e-05	5.97
22449	HYNELQEVGLEK	RNMT	0.00698	-4.96
10263	EEYNGVIEEFLATGEK	RNPEP	0.00332	3.86
43981	RPLHSAQAVDVASASNFR	RNPEP	0.00142	5.36
59831	YSALIEVPDGFTAVMSASTWEK	RNPEP	0.00795	6.8
55275	VIQQSLEQEEAEHK	ROCK2	0.00187	3.06
15016	FIDKPVCFVGR	RPA3	7.92e-11	-7.71
13	AAAEELQEAAGAGDGATENGVQPPK	RPF1	0.000219	-4.1
28774	LAGLEYVLHFT	RPF2	3.04e-06	-6.59
31183	LIPDGCGVK	RPL10;RPL10L	4.2e-12	-8.51
27192	KLCLNICVGESGDR	RPL11	0.000477	4.46
27193	KLCLNICVGESGDRLTR	RPL11	1.15e-13	7.53
27659	KNNFSDTGNFGFGIQ	RPL11	0.00939	-4.07
44566	RVATWFNQPAR	RPL13	0.00188	-5.08
24764	INQDEEEEEDED	RPL22	0.00489	-4.96
9847	EDNAGVIVNNK	RPL23	0.000863	-5.52
32648	LNRLPAAGVGDMVMA	RPL23	0.00104	-5.7
59218	YKEELIEK	RPL26L1	0.00703	5.82
11160	EIQVNGGTVAEK	RPL3	5.79e-05	-4.73
28160	KVACIGAWHPAR	RPL3;RPL3L	0.000143	3.82
11577	ELEVLLMCNK	RPL32	7.45e-06	8.32
2788	ALRYPMAVGLNK	RPL36	0.000168	5.11
37520	NIPGITLL	RPL4	0.000373	-10.7
32261	LLVTGPLVLNR	RPL6	0.000434	-4.2
51801	TPGTILIILTGR	RPL6	1.15e-13	5.56
44651	RVLALSVETDYTFPLAEK	RPLP0	0.0079	4.88
15334	FLLALEPELEAR	RPN1	0.00459	-3.45
60007	YTISSALNLMQICK	RPP30	0.00766	5.43
34442	LTTSAGIMDHEEAR	RPS15A	9.81e-05	-8.06
40614	QFGFIVLTTSAGIMDHEEARR	RPS15A	0.000245	5.45
52133	TSAGIMDHEEAR	RPS15A	0.000243	-3.31
52525	TTSAGIMDHEEARR	RPS15A	0.00985	-5.81
42537	RDNYVPEVSALDQEIIEVDPDTK	RPS17	0.00743	5.32
11407	ELAPYDENWFYTR	RPS19	0.00531	7.03
12963	ESEIIDFFLGASLKDEVLK	RPS2	0.000272	6.33
6625	DHASIQMNVAEVDK	RPS21	7.99e-05	8.32
53042	TYAICGAIR	RPS21	1.02e-07	8.44
48988	SVFDAYVLPK	RPS26;RPS26P11	6.05e-05	-7.11
7374	DLLHPSPEEEKR	RPS27	0.000125	-4.28
9693	ECPSDECGAGVF	RPS27A	8.74e-05	7.24
9694	ECPSDECGAGVFMASHFDR	RPS27A	1.15e-13	7.95
16338	FVDGLMIHSGDPVNYY	RPS3	0.000303	-7.11
48653	STDDVQINDISLQDYIAVK	RPS5	5.64e-05	7.4
15190	FLAAGTHLGGTNLDFQ	RPSA	1.25e-05	-9
34977	LVVVGGGGVGK	RRAS	7.94e-05	-9.46
13687	EVPMVVVPPVGAK	RRBP1	0.000643	-4.27
9782	EDIDAAIETYNLLSER	RRM1	0.000303	6.61
44980	SAGGIGVAVSCIR	RRM1	3.66e-05	7.43
12749	EREFLFNAIETMPCVK	RRM2	1.14e-06	5.04
9583	EATTTLHMLTLLK	RRP12	1.15e-13	-7.62
30896	LHNELQSGSLR	RRP12	1.86e-07	-5.38
7569	DLTNSHFFLF	RRP8	0.00247	-3.76
7850	DNTQLLINQLWQLPTER	RRS1	6.94e-06	3.63
25047	IQLCDNDIYFIPR	RSBN1	2.43e-09	-5.95
4355	AVDALLTHCK	RSL1D1	0.00241	6.64
10964	EIDPTSIPTAIK	RSRC1	0.00488	-3.18
12581	EQLAQAMFDHIPVGVGSK	RTCB	8.72e-05	4.75
22771	ICEEQEQALQEMGLHLSQSK	RUFY1	0.000225	-2.03
23453	IGALQLQLSQLHEQCSSLEK	RUFY1	0.000225	-2.03
25128	IRAQTEGINISEEALNHLGEIGTK	RUVBL1	0.00229	5.39
56424	VPFCPMVGSEVYSTEIKK	RUVBL1	0.00447	4.12
13988	EYQDAFLFNELK	RUVBL2	0.00742	4.38
22535	IAELLGLDKNAL	RYR3	0.000194	-6.08
39950	PSQMEHAMETMMF	S100A10	6.93e-05	-4.31
38787	NTELAAFTK	S100A11	0.00952	-3.83
11853	ELPGFLQSGK	S100P	0.000976	4.87
34849	LVQIHVDTMK	SAMHD1	0.00379	3.8
22974	IDRPEAISEER	SAR1B	0.00345	4.37
39289	NYLPAINGIVFLVDCADHER	SAR1B	0.000309	4.62
12776	ERFGIVTSSAGTGTTEDTEAK	SARNP	0.00587	4.69
20782	GYFMDHTVAFR	SARS2	0.00154	-6.72
51511	TLVEEEFGQR	SART1	4.41e-13	-6.5
36764	NCPWTVALWSR	SART3	2.68e-10	8.23
7519	DLSIGNPIPTVVSGAR	SCAF4	0.000538	-2.95
18069	GHPLGATGLAQCAELCWQLR	SCP2	4.31e-05	4.28
41191	QLIQGGVAECVLAL	SCP2	2.79e-08	-6.62
52854	TVNVITTACFSK	SDAD1	9.09e-11	6.53
15787	FQHVGTSVFLSVTGEQYGSPIR	SDF2L1	5.22e-06	4.62
46376	SHTVAAQGGINAALGNMEEDNWR	SDHA	5.97e-05	4.61
7594	DLVPDLSNFYAQYK	SDHB	0.00671	4.39
43473	RLEFPSGETIVMHNPK	SEC23IP	0.00324	6.73
55328	VIVQFQPSSVPDEWGTTQDGQTRPR	SEC23IP	0.00407	4.31
49189	SVSQGFCFNILCVGETGLGK	SEPT6	1.85e-09	5.6
14596	FETEEASHHEACVR	SEPT8	0.0023	-2.28
9927	EEAHAEDSVMDHHFR	SERBP1	0.00565	-2.74
14403	FDQLFDDESDPFEVLK	SERBP1	0.000102	4.52
52780	TVKDELTESPK	SERBP1	0.000166	-5.26
21445	HIFSEDTSDFSGM	SERPINB5	1.15e-13	5.69
29782	LEITEDGGDSIEVPGAR	SERPINB5	8.36e-12	8.34
34750	LVLVNAVYFR	SERPINB6	0.00019	4.65
4594	AVLSAEQLR	SERPINH1	0.000255	-5.13
49883	TDIFGVEETAIGK	SF3A1	5.55e-08	8.98
30850	LHGLNINYNCEICGNY	SF3A3	4.31e-05	4.3
2476	ALGIPSLLPFLK	SF3B1	5.33e-08	-5.99
39935	PSLLPFLK	SF3B1	0.000563	-5.14
45038	SALGIPSLLPFLK	SF3B1	0.00023	-4.36
56603	VQENCIDLVGR	SF3B1	0.00424	-4.81
53185	VAAPVGPVGPTPTVLPMGAPVPR	SF3B2	0.000276	-3.62
54652	VGEPVALSEEER	SF3B2	0.000549	-7.65
56482	VPPPWLIAMQR	SF3B2	6.31e-05	4.97
29937	LESEMEDAYHEHQANLLR	SFPQ	2.04e-05	7.09
40732	QGIVPPGLTENELWR	SFXN1	1.64e-08	-8.16
3845	ASEVQEFTAEFLEK	SHCBP1	8.11e-07	-2.09
25107	IQTSGEPDVAERVDLEELIECATGK	SHCBP1	8.11e-07	-2.09
4557	AVLEALGSCLNNK	SHMT1	0.00299	3.84
22672	IASENFCSR	SHMT2	0.000953	-4.19
30980	LIASENFCSR	SHMT2	0.00102	-5.48
21037	HDSVFVAAHTSAGK	SKIV2L	1.15e-13	4.61
36793	NDFTEEEEAQVR	SKP1	0.00818	8.1
37204	NGEVVHTPETSV	SLC16A3	0.00134	-4.44
27869	KPYQLIAQDNETEKPIDSETKM	SLC1A3	0.00112	4.8
18468	GIYTGLSAGLLR	SLC25A11	0.00324	4.95
8739	DVEVTKEEFVLAAQK	SLC25A13	0.000706	5.09
12542	EQGFLSFWR	SLC25A4	8.87e-06	5.68
20137	GTDIMYTGTLDCWRK	SLC25A5	1.15e-13	-8.22
56024	VLVLYDELK	SLC25A6	0.000803	-8.24
56025	VLVLYDELKK	SLC25A6	0.000152	-4.82
19214	GNLANVIR	SLC25A6;SLC25A31;SLC25A4;SLC25A5	0.00597	7.91
23622	IGSSELQEFCPTIL	SLC39A14	0.00278	-2.81
36963	NENKPYLFYFNIVK	SLC44A2	0.00295	4.58
32435	LNDAERELSEISER	SLC4A1AP	0.00837	-5.54
48927	SVDPDSPAEASGLR	SLC9A3R1	0.000124	4.23
24950	IPWTAASSQLK	SLIRP	0.000428	6.07
11220	EIVEMNEIEEGK	SLK	6.99e-05	-4.79
42185	QYDQEIENLEK	SLK	7.88e-06	5.75
27824	KPQTLMELHQEK	SLU7	8.36e-12	-5.02
1893	AIENCEYAFNLK	SMAD2	1.15e-13	-5.61
19517	GPTPFNQNQLHQL	SMARCA4	0.000751	-6.19
244	AALEEFSR	SMARCC1	0.00653	4.47
22477	IAAEIAQAEEQARK	SMARCE1	3.81e-09	6.29
3673	AQVQLQLFK	SMC1A	0.00592	3.69
20226	GTMDDISQEEGSSQGEDSVSGSQR	SMC1A	0.00583	-4.57
207	AAIAQALAGEVSVVPPSR	SMU1	5.16e-05	7.93
12496	EQANAVSEAVVSSVNTVATK	SNCG	0.00132	4.39
8558	DTNGENIAESLVAEGLATR	SND1	0.00329	5.24
31111	LIILDEIHLL	SNRNP200	0.00819	-3.28
38613	NRYPNIELSYEVVDK	SNRNP200	1.2e-10	8.31
58459	YAQDEHLITF	SNRNP200	1.22e-10	-6.79
51953	TQFLPPNLLAL	SNRNP70	2.61e-05	3.34
34790	LVPGRHDIAFVE	SNRPA;SNRPB2	3.72e-05	-8.51
24940	IPVIENLGATLDQF	SNRPA1	0.000742	-7.01
18110	GHVVDIVALK	SNRPB2	0.000516	-7.26
58826	YFILPDSLPLDTL	SNRPD1	1.69e-07	-6.26
55678	VLHEAEGHIV	SNRPD3	9.45e-06	-8.75
55486	VLDDAEEIHSK	SNRPE	2.66e-06	-5.63
17459	GFDPFMNL	SNRPGP15	0.000461	-6.28
53163	VAAAMPVR	SNW1	0.0001	-4.3
41655	QQQFENLDQQLR	SNX2	3.82e-08	-8.09
47536	SMSAPVIFDR	SNX2	4.37e-07	6.04
27184	KLAPNEFPHK	SNX27	0.00221	-5.19
19952	GSGWGWLGFNK	SOD2	5.17e-07	-8.18
55997	VLVCGAGPIGMVTLL	SORD	6.52e-08	-6.42
59594	YNLSPSIFFCATPPDDGNLCR	SORD	5.83e-06	5.79
35198	LYHAHTYQHLQDVDIEPYVSK	SPAG9	3.64e-06	4.51
33904	LSLVDVSQVSVVHTL	SPRYD4	0.00359	-4.66
3542	AQLADSFHLQQFFR	SPTAN1	1.23e-12	5.73
7540	DLSSVQTLLTK	SPTAN1	7.22e-05	-3.73
7577	DLTSWVTEMK	SPTAN1	0.00414	4.47
21951	HQAFEAEVQANSGAIVK	SPTAN1	2.01e-07	8.46
26926	KHQAFEAELSANQSR	SPTAN1	0.00597	-3.74
28550	LAALADQWQFLVQK	SPTAN1	0.00346	4.91
32407	LMVHTVATFNSIK	SPTAN1	2.88e-06	3.85
53444	VANVEEEEAWINEK	SPTAN1	0.00661	-4.82
21980	HQILEQAVEDYAETVHQLSK	SPTBN1	0.000259	-3.48
15798	FQIQDISVETEDNK	SPTBN1;SPTBN2	0.00396	7.17
19217	GNLEVLLFTIQSK	SPTBN1;SPTBN2	0.00101	6.1
11448	ELDDLEQWIQER	SPTBN2	0.000257	-6.2
45903	SFNFLGLLDNPR	SPTLC1	0.00364	-4.63
53177	VAALFPALRPGGF	SQSTM1	2.17e-05	-4.98
15895	FRDPSSVGVAQHLTNTVFIDR	SREK1	1.2e-05	4.64
12069	ELWAVLNGWR	SRI	0.00278	6.16
15814	FQMAYSNLLR	SRP14	0.00928	6.6
29015	LASAFTEEQAVLYNQR	SRP68	0.00763	4.58
29596	LEALITQTR	SRP68	0.00179	2.74
41279	QLQAIEFNK	SRP72	3.87e-05	-5.49
48637	STAGNFLVNPLEPK	SRPK1	0.00481	-5.96
44001	RPNPDILDHER	SRRM2	0.00194	-3.41
46228	SGTPPRQGSITSPQANEQSVTPQRR	SRRM2	1.39e-05	-6.13
49727	TAVAPSAVNLADPR	SRRM2	0.00442	-4.64
50714	THTTALAGRSPSPASGRR	SRRM2	0.000993	-2.41
10368	EFLLSLDDSVDETEAVK	SRRT	0.00667	6.07
26511	KEFLLSLDDSVDETEAVK	SRRT	2.44e-08	8.17
39563	PGFAFVEFEDPRDAADAVR	SRSF3	0.000213	-3.58
38396	NPVTIFSLATNEM	SSBP1	6.54e-05	5.82
40052	PVTIFSLATNEMWR	SSBP1	0.00155	3.6
46827	SLATNEMWR	SSBP1	0.0062	-5.36
45534	SEEDLLLQDFSR	SSR3	0.000153	-5.31
31789	LLGHWEEAAHDLALACK	ST13;ST13P4	0.00734	3.65
10496	EGAITFTWVER	STAT1	0.00841	-4.07
15262	FLEQVHQLYDDSFPMEIR	STAT1	0.00251	4.04
51051	TKPIVKPQTSPEYGQGINPISR	STAU1	0.00737	-4.23
2832	ALSVGNIDDALQCY	STIP1	0.00477	7.06
305	AANVLLSEHGEVK	STK24	0.00157	3.41
45797	SFEAPATIN	STRAP	4.74e-10	-7.22
45798	SFEAPATINSASLHPEK	STRAP	0.00719	5.97
18515	GKNPVMELNEK	STRBP;ILF3	0.00102	-4.79
32502	LNFGDDIPSAL	STUB1	0.00247	-3.31
1899	AIEPQKEEADENYNSVNTR	STX4	7.14e-05	-4.68
26805	KGISLNPEQWSQLK	SUB1	0.00935	4.87
22568	IAGLTAPPGRR	SUCLG1	3.17e-08	4.44
45658	SENEPIENEAAKY	SUCLG2	6.66e-12	-5.53
2671	ALNIVDQEGSLLGK	SUGP2	0.00811	3.84
13854	EWLNSCDLK	SUPT16H	3.75e-05	4.06
13244	ETFQVLNMYGK	SUPT5H	0.00326	5.65
10035	EEGDEEGEGDEAEDEEQRGPELK	SUPT6H	0.00264	-4.83
15972	FSADLTCR	SUPT6H	0.000737	-4.97
17334	GENHLTVTWK	SUPT6H	0.00374	4.55
19630	GQIFPTVNGLFR	SUPT6H	0.000495	4.78
27767	KPHVVTVAGENR	SUPT6H	0.000231	-3.84
43237	RIQDPLIEFAQVCSSDEDILCLK	SUPT6H	0.000109	3.97
15973	FSAELIQHIPLSLR	SUPV3L1	0.000202	-4.39
29175	LCLISTFLEDGIR	SURF4	0.000714	7.22
12457	EPPGLIFNK	SURF6	0.00481	-4.8
26258	KAEEATEAQEVVEATPEGACTEPR	SURF6	0.00731	4.43
20735	GYAFVTFCTK	SYNCRIP	0.000587	11.4
29302	LDEIYVAGLVAHSDLDER	SYNCRIP	0.00692	8.31
57180	VTEGLTDVILY	SYNCRIP	0.000131	-6.31
43173	RIHSDTFASGGER	TAB1	3.6e-07	-2.55
45877	SFLESIDDALAEK	TAB1	0.000185	5.67
50763	TIAQMIEDEQR	TACC2	4.12e-06	3.26
572	ADDQIAQSLCGEDLIIK	TARDBP	0.00155	-7.43
26679	KFMADIDLDPGCTLNK	TARS	4.22e-05	5.52
28600	LADFGALHR	TARS2	8.51e-05	-4.95
356	AASAAFQENVGR	TBCD	8.71e-06	-3.69
24588	IMCCVAQQASEK	TBCD	0.00584	2.79
57703	VVNVLAVCNMPFEIR	TBPL1	4.57e-10	5.94
23574	IGMSVNAIRK	TCEA1	4.54e-05	4.64
44919	SADEPMTTFVVCNECGNR	TCEA1	0.00408	5.84
31277	LIVAYVDDLDRR	TCERG1	3.57e-05	5.01
45308	SDFFELLSNHHLDSQSR	TCERG1	0.000127	-3.13
19983	GSLGSQGAKDEPEEELQK	TCOF1	0.00385	4.52
37496	NILQAKPTSSPAK	TCOF1	0.01	-4.11
38727	NSSVLGADLPSSMK	TCOF1	1.15e-13	-9.17
55962	VLTELLEQER	TCOF1	0.00576	-4.94
20739	GYALNCVVGSQGMPK	TCP1	9.16e-05	-7.57
48090	SQNVMAAASIANIVK	TCP1	4.28e-05	7.3
15544	FMPVEGMVFCSVECK	TES	3.65e-05	5.49
59215	YKDEDGDLITIF	TFG	0.000128	-5.78
53422	VANAESLNAIGVL	TFRC	0.00726	-6.44
51458	TLSQLSQQEGIK	TGFBR1	0.00964	4.25
50979	TITAYFGDLIR	TGS1	0.00438	-2.98
23977	IIQGQGVDEPLSETGFK	TIGAR	0.00121	7.86
53425	VANAQELLQR	TIMM13	1.15e-13	7.49
8985	DWCYEATYSQLAHPIQQAK	TIMM44	0.000145	-3.83
52774	TVIVAALDGTFQR	TK1	1.15e-13	8.02
52863	TVPFCSTFAAFFTR	TKT	2.84e-05	5.28
44023	RPSENLGQVL	TM9SF2	0.00646	-6.85
41711	QREEYQPATPGLGMFVEVKDPEDK	TMED9	5.95e-09	7.04
5152	CFIEEIPDETMVIGNYR	TMED9;TMED4	0.00277	3.39
45175	SAYVSYDVQKR	TMEM106B	1.11e-06	5.56
29511	LDTAMWLSR	TMEM33	0.00577	4.1
895	AEEVELYLEK	TMEM87A	0.00783	7.65
44917	SADCYNEIYNFK	TMEM87A	0.000666	4.25
4873	AYEAAASALQIATHTAFVAK	TMPO	0.00177	5.37
8979	DVYVQLYLQHLTAR	TMPO	1.88e-07	6.08
16627	GAAGRPLELSDFR	TMPO	0.000176	-4.95
5622	DADEQDWEFQKR	TNKS1BP1	1.32e-07	-4.66
19417	GPLAELPSAR	TNKS1BP1	0.00727	4.86
43989	RPLPFAPRPAVEASTGGEAT	TNKS1BP1	1.15e-13	-6.79
59842	YSDIDIILLK	TNPO1	1.32e-12	-7.17
42348	RALLNLPGTQTSGEAK	TOE1	0.000469	-3.75
53511	VASQDFVESVLVR	TOM1	0.00216	-6.79
30000	LEVQATDREENK	TOP1	0.00112	2.58
10517	EGDIIPPLTGATPPLIGHLK	TP53BP1	1.97e-12	-7.16
1264	AFLSTHPNTETVFEAF	TP53RK	6.59e-06	-4.8
34851	LVQLEDEITTLR	TPD52L1	8.92e-10	6.71
35519	MDSAGQDINLNSPNK	TPD52L2	0.00662	5.21
52128	TSAALSTVGSAISR	TPD52L2	1.55e-05	6.94
34567	LVEEELDR	TPM2;TPM4	0.00603	-8.62
54027	VEEELDRAQER	TPM2;TPM4	0.00142	-5.42
919	AEGDVAALNRR	TPM4	3.6e-06	2.26
2765	ALQQQADEAEDR	TPM4	0.00257	-3.86
49860	TDELLALGR	TPR	0.00426	5.11
49875	TDGFAEAIHSPQVAGVPR	TPR	8.51e-08	5.9
39162	NVTQIEPF	TPX2	0.00287	6.68
17426	GFAFVYFENVDDAK	TRA2B	0.00503	6.24
59015	YGPIADVSIVYDQQ	TRA2B	2.47e-05	-4.75
34873	LVSDGQALPEMEIHLQTNAEK	TRAP1	1.26e-10	8.29
27818	KPPPVPALPSK	TRIM25	2.78e-05	5.09
32941	LPTFGAPEQLVDLK	TRIM25	0.00644	7.38
33479	LREFFCPEHSECICHIC	TRIM25	0.00426	-5.3
12748	EREEHLLEQLAK	TRIM26	0.00123	5.98
28893	LALVISELEGK	TRIM26	0.00185	3.22
53643	VCLCEACAAQEHR	TRIM47	4.11e-07	6.27
22224	HTQWGLDLLDR	TRIP10	0.000234	5.37
8331	DSIIYLTADSPNVMTTFR	TRMT10C	0.000801	6
32562	LNLATECLPLDK	TRMT10C	0.00487	5.82
22796	ICPVEFNPNFVAR	TRMT112	4.24e-05	-7.87
33172	LQIDIQHLCLNK	TRMT13	0.000105	4.82
33934	LSPEELAELK	TRMT2A	8.06e-06	-6.78
4585	AVLPEGQDVTSGFSR	TRMT5	0.000255	-6.07
59585	YNLELTYEHFK	TRMT5	0.000508	4.62
9610	EAVGHTGYLTF	TRMT61A	3.94e-11	8.29
8099	DQTFFLSQVSQDALR	TRMU	2.31e-05	4.88
2613	ALLQEMPLTAL	TROVE2	0.00629	-5.1
4678	AVREEVEVLK	TSC22D1;TSC22D2;TSC22D4	1.15e-13	7.19
9214	EAAPNEELVQR	TSEN2	0.00306	4.36
51653	TNLEDVGR	TSFM	1.36e-11	6.69
45102	SASELTAGAEAEAEEVK	TSPYL1	2.59e-06	-6.76
32482	LNELGNTQNFMLLCPR	TSR1	8.29e-06	4.16
15300	FLGTEPEPDAVGLDSGHIR	TST	0.00304	9.54
6042	DDYELIDVLVNNAK	TTC37	0.00269	-4.17
47656	SNPDQPAVILLLR	TTC37	1.15e-13	6.13
4348	AVCMLSNTTAVAEAWAR	TUBA1C	0.00473	6.47
23697	IHFPLATYAPVIS	TUBA4A;TUBA1C	0.00526	6.53
26000	IVSSITASLR	TUBA4A;TUBA1C;TUBA4B	0.01	6.08
4731	AVTFIGNSTAIQELFKR	TUBB	2.9e-06	6.64
36298	MSGVTTCLR	TUBB;TUBB2A;TUBB2B	0.00316	-6.36
59479	YLTVATVFR	TUBB6;TUBB3	0.000215	5.78
57699	VVNSETPVVVDFHAQWCGPCK	TXN2	0.0019	6.36
40744	QGLYELSASNFELHVAQGDHFIK	TXNDC5	0.00111	5.4
14780	FGFELPQGPLGTSFK	TXNIP	1.15e-13	-7.06
25558	ISYFTFIGTPVQATNMNDFK	TXNL1	0.000308	4.04
24948	IPVTDEEQTNVPYIYAIGDILEDK	TXNRD1	0.00298	4.81
57568	VVGFHVLGPNAGEVTQGFAAA	TXNRD1	6.13e-09	-6.91
5947	DDDSNFHMDFIVAASNLR	UBA1	0.00257	5.71
19279	GNVQVVIPFLTE	UBA1	1.26e-05	-5.66
55645	VLGPYTFSICDTSNFSDYIR	UBA1	7.78e-07	6.69
32975	LQADDFLQDYTLL	UBA2	0.00458	4.83
6542	DGSLANNPYPGDVTK	UBAP2	0.000723	-5.59
47145	SLLCDPNPDDPLVPEIAR	UBE2D2;UBE2D3	0.00315	-5.78
16034	FSFMTCPFILNAVTK	UBE3A	0.0021	3.77
38299	NPEISHMLNNPDIMR	UBQLN1	0.000263	5.28
9490	EANLQALIATGGDINAAIER	UBQLN2;UBQLN4;UBQLN1	7.56e-12	7.23
3614	AQQDQLVLIFAGK	UBQLN4	1.15e-13	8.68
2425	ALESLIEMGFPR	UBXN1	0.00177	-4.65
1121	AEVVTYDILK	UCP3	0.000436	3.05
4958	AYNYVAQEVDDYHAFQTLTHIYNK	UGGT1	0.00156	7.19
37547	NIQPSEADYAVDIR	UGGT1	0.000338	6.55
46269	SGYWASHLAGR	UGGT1	0.00926	-3.8
57683	VVNDSEDVDGMQDAGVAVLR	UGGT1	6.69e-05	-7.78
17954	GGTLTQYEGK	UGP2	0.0024	5.46
24539	ILTTASSHEFEHTKK	UGP2	0.00404	3.01
9381	EAIDSPVSFLALHNQIR	UPF1	1.15e-13	6.26
9390	EAIIPGSVYDR	UPF1	6.77e-05	-5.19
42837	RFTAQGLPDLNHSQVYAVK	UPF1	1.14e-06	9
49863	TDFEEFFLR	UQCC1	1.15e-13	5.63
6033	DDTIYEDEDVK	UQCRB	0.000725	-6.76
13526	EVESMGAHLNAYSTR	UQCRC1	4.23e-09	6.69
28469	KYFNSYTLTGR	USMG5	0.00191	-5.14
3553	AQLFALTGVQPAR	USP14	0.00771	4.79
3867	ASGEMASAQYITAALR	USP14	3.32e-06	6.5
5153	CFINQEVK	USP14	1.47e-06	-6.57
19871	GSADALPEEPSAK	USP14	0.00524	-3.28
25488	ISRLPAYLTIQ	USP14	0.00248	-5.96
33809	LSGGGDWHIAYVLLYGPR	USP14	4.03e-06	3.27
48561	SSSSGHYVSWVK	USP14	3.56e-05	-6.49
20862	GYQQQDAHEFMR	USP3	0.000522	-6.54
12240	ENEMLVTVAHFHK	USP7	1.15e-13	8.28
23898	IIGVHQEDELLECLSPATSR	USP7	0.00332	-8.76
44300	RSELSQDAEPAGSQ	UTP14A	0.00314	-3.93
56719	VQTLEELEELGKEECFQNK	UTP14A	0.00787	-5.01
56894	VSEFNVSSEGSGEK	UTP14A	0.000216	-3.23
15093	FINNEYYPADLQVAPTQDLR	UTP20	0.00333	-4.89
23558	IGLFSHAEIK	UTP6	0.00113	-5.14
9411	EAKPEDLMDSK	VAPB	1.15e-13	6.65
24818	IPAYFVTVSDPAVPPGEDPDGR	VARS	0.00477	4.5
10066	EEIIEAFVQELR	VASP	0.000787	3.5
55354	VKEEIIEAFVQELR	VASP	0.00169	2.15
2040	AIPDLTAPVAAVQAAVSNLVR	VCL	1.35e-06	3.18
51659	TNLLQVCER	VCL	0.00522	5.21
31162	LINGPEIMSK	VCP	0.00102	-8.21
30599	LGLGLEFQA	VDAC1	1.46e-05	3.28
56171	VNDGTEFGGSIYQK	VDAC1;VDAC2;VDAC3	0.000226	-2.49
35677	METPLDVLSR	VGLL4	1.15e-13	-3.74
12103	EMEENFAVEAANYQDTIGR	VIM	0.00965	5.96
42103	QVQSLTCEVDALK	VIM	0.00019	6.43
1003	AELTTLLEQWEK	VPRBP	0.00519	-4.12
23107	IEFVGQIELFNDK	VPS26A	0.00297	4.88
58838	YFLNLVLVDEEDRR	VPS26A	0.00548	2.06
4708	AVSTCAHLFWSGR	VPS35	0.00018	5.85
56999	VSLINLAMK	VPS35	4.77e-05	-6.31
23457	IGAVSAPIYNAHEK	VWA8	3.04e-08	-4.47
22888	IDIADISSPPVLSR	VWA9	0.00625	-4.41
42573	RDVVGNDVATIL	WASF2	0.00143	-4.32
4695	AVSILPLLG	WBP11	0.00834	-3.4
26336	KATATISAKPQITNPK	WBP11	0.00391	3.01
13719	EVRPDTQYTGR	WBSCR22	0.000767	-3.07
6786	DIFLASASCDGSVR	WDHD1	0.00489	4.94
14747	FGAVFLWDSGSSVGEITGHNK	WDR1	0.00301	4.59
24044	IIVWDVINESGLYR	WDR3	0.000292	-5.14
43529	RLITGASDSELR	WDR3	0.00624	-3.31
47012	SLFAHDDSVMYLQ	WDR3	0.00276	-3.77
51600	TMTCEYALCSFFVPGDR	WDR3	0.00288	3.69
49677	TASALFAGFR	WDR36	0.0022	4.53
8195	DRNDFWEGIK	WDR44	9.67e-11	8.05
48068	SQLNCLLLSGR	WDR74	2.19e-05	-7.96
13155	ESVLVEWR	WDR75	0.00543	-5.67
46477	SIFTGLMIDPR	WDR75	3.7e-11	6.64
58052	VYSTVTEECVHILHGHR	WDR75	0.00132	4.7
5563	CWAGSLWLFK	WDR77	0.00031	3.72
2369	ALEEELEDLELGL	WIBG	1.15e-13	9.15
51452	TLSLDEVYLIDSGAQYK	XPNPEP1	0.000631	4.4
35405	MAQEVLTHLK	XPO1	0.000197	-3.96
55908	VLSDVDAFIAYVGTDQK	XPO5	0.00442	4.16
43324	RKLDLNQEEK	XRCC1	6.39e-06	4.05
4354	AVDALIDSMSLAK	XRCC5	3.76e-05	-5.29
14677	FFLPFSLGK	XRCC5	0.00014	-4.63
30733	LGSLVDEFK	XRCC6	0.000621	4.81
29093	LAVGEVEDSIFKK	XRN2	0.00759	-3.35
43579	RLLYMAIDGVAPR	XRN2	0.00223	6.45
60285	YYYQGCASWK	XRN2	0.00739	7.14
1783	AHSGAQGLLAAQK	YARS2	1.13e-08	4.36
42461	RCTQALYHSSIDALEVMSDQELK	YARS2	1.15e-13	6.09
16670	GAEAANVTGPDGVPVEGSR	YBX3	0.000605	4.58
20655	GVWSTLPVNEK	YTHDC1	3.57e-06	7.97
2714	ALPTDWLIYDEMTR	YTHDC2	3.3e-05	-4.16
50133	TEQGHELSNEER	YWHAB	0.00945	-2.63
37142	NFSVFYYEILNSPEK	YWHAB;YWHAZ	0.000536	-4.97
23224	IETELRDICNDVLSLL	YWHAZ	0.000234	-5.47
31190	LIPNASQAESK	YWHAZ	0.00336	-3.85
5919	DCPVPLPGDGDLLVR	ZADH2	8.66e-05	-9.29
54292	VEVETSGIGDSLLNVK	ZC3H11A	3.47e-05	3.61
48607	SSVSVPAKPER	ZC3H14	0.00475	-3.9
2715	ALPTSKPEGSLHSSPVGPSSSK	ZC3H4	0.00114	-5.06
16617	FYVQGYCTR	ZC3H8	0.00213	5.5
42202	QYHQEIEEFVSNLVK	ZCCHC8	0.006	4.61
2085	AISSASSPQSPGDALRR	ZFR	2.71e-06	-7.62
5054	CAVSEAAIILNSCVEPK	ZFR	0.00678	4.84
38883	NTTGSTIAEIR	ZMYND8	4.14e-05	-6.68
20796	GYGFNEPEQSR	ZNF326	0.000596	-4.82
37150	NFVAGKYKCLLCQK	ZNF512	1.71e-06	-7.75
29181	LCLQHLQIFTYER	ZNF598	1.15e-13	6.23
14207	FASFNAYENHLK	ZNF622	0.001	4.56
1445	AGFFCPICSL	ZNF638	4.11e-08	-6.03
4782	AVVTEPAKGEEAFQM	ZNF638	0.00169	-5.75
44918	SADEGQTVFYTCTNCK	ZNRD1	8.48e-13	7.86
59581	YNLDASEEEDSNKK	ZRANB2	0.00767	2.49
38684	NSLLDDLHSAILK	ZYG11B	0.00753	4.36

## Sheet: HCC1937-OE-BRCA1_18h
Index	Peptide	Protein	p.adj	Log2FC
3126	ANLQELDQFLGPYPYATLK	AAR2	0.0052	3.27
14810	FGIDYNSWEVGPK	AAR2	0.00165	4.76
35527	MDSTLTASEIR	AARS	0.00707	4.2
40621	QFIDSNPNQPLVILEMESGASAK	AARS	0.00242	4.21
18894	GLPDDHAGPIR	AARSD1	8.32e-12	5.06
51656	TNLIFLSGNR	AARSD1	2.76e-05	-5.05
23599	IGQFVFAR	AASDHPPT	0.00683	2.97
7148	DLDEEIFDDDDFYHQ	AATF	0.00651	-4.05
52314	TSSLDPNDQVAMGR	AATF	0.000332	3.94
10027	EEFRPNAPYR	ABAT	0.00412	-2.28
24540	ILTTEIGLHDLR	ABCC4	0.00248	-2.14
32681	LNTIIDSDKIMVLDSGRL	ABCC4	0.00736	-4.05
22628	IANPDQLLTQDVEK	ABCD3	0.00784	-2.41
49569	TAFVVEHDFIMATYLADR	ABCE1	0.000646	-2.18
24909	IPPPVIMVQNVSFK	ABCF2	5.31e-05	3.12
9276	EAEHHCLLHSPIPVNCPIR	ABHD10	0.000119	6.59
53236	VADYCENNYIQATDK	ABI1	5.34e-06	5.15
26024	IVTYPGELLLQGVHDDVDIILLQD	ABRACL	0.000777	-3.33
40324	QCSSGLQAVASIAGGIR	ACAA1	0.00564	-3.72
25573	ITAHLVHELRR	ACAA2	0.00351	2.89
23616	IGSEGQGFLIAVR	ACAD8	8.27e-10	6.29
24365	ILLIFEGTNEILR	ACAD9	4.13e-08	6.32
50169	TEVVDSDGSVK	ACAD9	0.000176	-4.18
3712	AREEIIPVAAEYDK	ACADM	0.000713	2.99
10068	EEIIPVAAEYDK	ACADM	0.00155	-5.71
18430	GIVFEDVKVPK	ACADM	4.67e-07	3.66
26190	IYQIYEGTSQIQR	ACADM	0.0054	-3.02
45802	SFEFTEQQK	ACADM	7.16e-05	-3.86
1454	AGGAAQLALDK	ACADVL	5.97e-09	3.51
2415	ALEQFATVVEAK	ACADVL	0.00687	3.6
25155	IREGMAALQSDPWQQELYR	ACADVL	0.00948	-2.96
29035	LASGETVAAFCLTEPSSGSDAASIR	ACADVL	0.00179	4.46
35066	LWISNGGLADIFTVFAK	ACADVL	0.00209	3.34
56493	VPSENVLGEVGSGF	ACADVL	0.000137	-6.25
56494	VPSENVLGEVGSGFK	ACADVL	0.00916	3.5
30729	LGSIAIQGAIEK	ACAT1	4.83e-10	-7.79
24566	ILVTLLHTL	ACAT2	0.000216	3.15
1226	AFHPTYEEK	ACBD3	5.14e-06	-4.34
11554	ELEPEAAEEALENGPK	ACBD3	5.32e-06	5.33
33744	LSEGSQPAEEEEDQETPSR	ACIN1	0.000403	3.38
47998	SQEQEVLER	ACIN1	0.00591	-5
56405	VPEESVLPLVQK	ACIN1	0.00984	2.33
58392	YAEQDELDYHR	ACIN1	7.89e-05	4.02
6134	DEPSVAAMVYPFTGDHK	ACLY	0.000421	4.66
6610	DGVYVLDLAAK	ACLY	0.00805	6.8
17894	GGPNYQEGLR	ACLY	0.00365	7.36
26922	KHPEVDVLINFASLR	ACLY	0.000332	5.89
30699	LGQEATVGK	ACLY	0.00583	-2.8
37098	NFLIEPFVPH	ACLY	0.00865	-2.53
37099	NFLIEPFVPHSQ	ACLY	0.00733	-3.66
27881	KQDIENILHWNVTQHK	ACO1	0.0015	3.95
55214	VILQDFTGVPAVVDF	ACO1	0.00177	2.67
13948	EYIHYDLLEK	ACO2	2.94e-05	-6.83
33215	LQLLEPFDK	ACO2	0.00663	3.55
51693	TNSSYEDMGR	ACO2	0.00918	-3.19
17434	GFAVMALAYYNYEDLPK	ACOT1;ACOT2	0.000121	-4.53
51820	TPLAVELEVLDGHDPDPGR	ACOT1;ACOT2	7.24e-14	-5.8
1322	AFTSVDLTNK	ACOT13	0.00684	6.07
35838	MIEEAGAIISTR	ACOT7	4e-11	-5.86
47290	SLPVPQLVPETEDEK	ACOT7	7.24e-14	8.94
55591	VLEVPPVVYSR	ACOT7	0.000758	5.21
624	ADHWMLYECESPWAGGSR	ACOT8	0.0075	2.91
49175	SVSEDVHVHSLHCYFVR	ACOT8	3.6e-10	4.91
16045	FSGHVSWVGK	ACOT9	0.000244	3.48
36317	MSPLSIVTALVDK	ACOT9	0.00655	-2.07
18121	GIADPDEIMWFK	ACOX1	0.000518	-4.43
23319	IFEYDFLSVEDMFK	ACOX3	0.00176	-3.15
29080	LAVAIALRF	ACOX3	0.00239	2.73
33652	LSALYALWSLSR	ACOX3	0.00807	-2.3
39690	PLASWTTQQGIQECR	ACOX3	0.00151	3.89
47791	SPGADLSLEK	ACOX3	4.78e-05	-3.13
34920	LVTDQNISENWR	ACP1	3.29e-05	5.05
57167	VTDQNISENWR	ACP1	9.01e-07	-9.62
29433	LDNVAAEQAHNLPSCPMLK	ACP6	0.00588	2.41
35750	MGEEICACIR	ACSF2	0.000734	-2.23
56613	VQEVQVVGVK	ACSF2	0.0061	-2.61
4645	AVPSELVLVEEIPR	ACSF3	0.000462	-5.8
48042	SQIDDLYSTIKV	ACSL1	0.00208	4.16
23659	IGYSSPQTLADQSSK	ACSL3	0.0072	2.55
9011	DWQEGGYTINDKPNPR	ACSL4	4.82e-05	3.18
11101	EILSEENEMQPNGK	ACSL4	0.00392	4.25
24199	ILDSSCSLLITTDAFYRGEK	ACSS2	0.000328	-3.38
5943	DDDIAALVVDNGSGM	ACTB	0.00379	3.86
24525	ILTERGYSFTTTAER	ACTB;ACTG1	1.22e-11	8.17
45956	SFTTTAEREIVR	ACTB;ACTG1	0.000832	-4.36
53460	VAPEEHPVLLT	ACTB;ACTG1	6.53e-05	10
53461	VAPEEHPVLLTE	ACTB;ACTG1	0.00735	-3.11
58171	WHHTFYNELR	ACTB;ACTG1;ACTC1;ACTA1	2.43e-05	3.96
14127	FAGDDAPR	ACTB;ACTG1;ACTC1;ACTA2;ACTA1;ACTG2	0.00479	-2
7552	DLTDYLMKILTERG	ACTBL2;ACTB;ACTG1;ACTC1;ACTA2;ACTA1;ACTG2	0.00215	-2.29
39425	PDGQVITIGNER	ACTBL2;ACTB;ACTG1;ACTC1;ACTA2;ACTA1;ACTG2	0.00401	4.46
49984	TEAPLNPK	ACTBL2;ACTB;ACTG1;ACTC1;ACTA2;ACTA1;ACTG2	1.98e-07	-6.6
54601	VGDEAQSK	ACTBL2;ACTB;ACTG1;ACTC1;ACTA2;ACTA1;ACTG2	0.000212	-3.38
23129	IEHGIITNWDDMEK	ACTC1;ACTA2;ACTA1;ACTG2	0.000447	2.92
57525	VVERDDGSTLMEIDGDK	ACTL6A	0.00476	3.24
24837	IPEGLFDPSNVK	ACTL6A;ACTL6B	0.000613	4.07
522	ACLISLGYDIGNDPQGEAEFAR	ACTN1	0.00156	-2.44
17439	GFCALIHR	ACTN1	0.00147	-2.2
20256	GTQIENIEEDFRDGLK	ACTN1	1.46e-10	-5.44
31732	LLETIDQLYLEYA	ACTN1	0.00963	-3.37
40610	QFGAQANVIGPWIQTK	ACTN1	0.00289	-2.67
1637	AGTQIENIDEDFR	ACTN4	8.34e-05	-7.43
13368	ETTDTDTADQVIAS	ACTN4	0.000178	-8.26
31912	LLLEVISGERLPKPER	ACTN4	0.0063	-4.1
37092	NFITAEELRR	ACTN4	0.00714	-4.47
44476	RTIPWLEDRVPQK	ACTN4	0.00309	4.01
5417	CQLEINFN	ACTN4;ACTN1	0.00609	5
14148	FAIQDISVEETSAK	ACTN4;ACTN1	0.00555	4.88
36402	MTYVSSFYHAFSGAQK	ACTN4;ACTN1	8.35e-09	2.37
45356	SDLLEWIRR	ACTN4;ACTN1	0.00107	4.93
50340	TFTAWCNSHLR	ACTN4;ACTN1	0.00685	3.94
51047	TKMEEIGR	ACTN4;ACTN1	3.31e-05	-4.56
35670	MESYDVIANQPVVIDNGSGVIK	ACTR1A	0.00112	-2.37
46577	SINPQKDETLETEK	ACTR1A	0.000629	-3.16
1441	AGFAGDQIPK	ACTR1A;ACTR1B	0.00518	-5.21
35291	LYSTWIGGSILASLDTFKK	ACTR1A;ACTR1B	0.00494	2.68
28845	LALETTVLVESYTLPDGR	ACTR2	0.00201	-2.58
56013	VLVESYTLPDGR	ACTR2	0.000429	-5.5
8152	DREVGIPPEQSLETAK	ACTR3	5.23e-06	5.85
42234	QYTGINAISK	ACTR3	0.00249	-3.37
58497	YAVWFGGSMLASTPEFYQVCHTK	ACTR3	0.00152	-2.46
50123	TEPPLNTPENR	ACTR3;ACTR3B	0.00191	-7.26
1863	AIDTIYQTTDFSGIR	ADAM10	0.000386	2.01
53405	VALVGLEAWTQR	ADAM15	0.000767	-3.89
22452	HYPVFENPK	ADAR	0.000278	3.39
28607	LADGYDLEILDGTR	ADAR	6.19e-06	-7.99
47940	SPVTTLLECMHK	ADAR	0.00763	4.35
47560	SNASIQTWDGVLQGER	ADARB1	0.00421	-2.5
24475	ILQSDLLFEQSR	ADAT1	1.27e-05	-2.57
39194	NWAHNSSVEASSNLEAPGNER	ADAT1	1.27e-05	-2.57
46171	SGPISPGIHSCDLTVEGLATVTR	ADAT1	1.27e-05	-2.57
24736	INLQGDIVDR	ADD1	0.00182	4.5
25167	IREQNLQDIK	ADD1	5.55e-13	2.37
47447	SLVQGELVTASK	ADD1	5.55e-13	2.37
52327	TSTSAVPNLFVPLNTNPK	ADD1	5.55e-13	2.37
34881	LVSEYMSK	ADH5	0.000497	-2.69
39762	PLSIEEIEVAPPK	ADH5	0.00112	-2.2
53647	VCLIGCGFSTGYGAAVK	ADH7	0.0015	-2.99
41524	QPHRPDPGRPVGLEQLR	ADI1	1.65e-06	5.09
11580	ELFDELVK	ADK	5.03e-05	6.01
12273	ENILFGMGNPLLDISAVVDK	ADK	0.000745	-2.43
51128	TLCPLCFSILK	ADNP	0.00145	4.36
7053	DKKDEEEDMSLD	ADRM1	0.00739	2.8
19073	GLVYIQQTDDSLIHFCWK	ADRM1	0.00204	-2.77
25233	IRQELPFMATENIIMAMVK	ADSL	0.00793	-4.8
36834	NDMVELLGPRPF	AFG3L2	4.93e-05	-5.34
13014	ESGYNMIHFTPLQTLGLSR	AGL	0.00427	-2.79
21308	HGLIPNLLGEGIYAR	AGL	1.55e-06	4.44
24046	IIWEDIFPK	AGL	0.00158	4.73
29895	LEQGYELQFR	AGL	0.00207	-3.38
45391	SDPNQHLTIIQDPEYRR	AGL	0.00536	2.76
51721	TNYPFPGETFNR	AGL	6.63e-08	6.39
54580	VGADNHVLPLDCVTLQ	AGL	0.00216	-3.55
59008	YGNKPEDCPYLWAHMK	AGL	1.04e-12	7.55
13815	EVWFGFHQSVRPSLWK	AGO2	0.00691	2.15
46452	SIEEQQKPLTDSQR	AGO2	0.0081	2.96
58461	YAQGADSVEPMFR	AGO2;AGO1;AGO3	5.42e-07	6.64
13321	ETNISYSQEADDRVFR	AGPS	0.00688	3.81
18366	GISDPLTVFEQTEAAAR	AGPS	0.01	-3.14
50875	TIISLDTSQMNR	AGPS	0.00494	2.44
52268	TSNKPLMIIHHLDECPHSQALK	AGR2	0.00667	3.14
52269	TSNKPLMIIHHLDECPHSQALKK	AGR2	3.48e-07	6.13
21909	HPLHLLEDAVTKPELRPCPTP	AGRN	0.00386	5.2
11179	EISEASENIYSDVR	AHCTF1	7.22e-11	-2.36
34516	LVCSGENDNHGQIANLPSAVTSDQK	AHCTF1	7.22e-11	-2.36
45096	SAQQEASADVATPK	AHCTF1	9.74e-05	-2.36
53348	VAIAENLLDVIK	AHCTF1	7.22e-11	-2.36
37472	NIKPQVDR	AHCY	0.00579	4.14
40240	QAQYLGMSCDGPFKPDHYRY	AHCY	2.71e-08	4.32
42684	RESLIDGIKR	AHCY	8.02e-09	-6.66
45189	SCDGPFKPDHYRY	AHCY	0.00183	5.03
2463	ALGAIVYITEIDPICALQ	AHCYL1	0.00124	-2.14
44743	RVVLLAEGR	AHCYL1	0.00291	-3.05
52398	TTDVMFGGK	AHCYL1	0.00236	-4.74
663	ADLDVSGPK	AHNAK	4.19e-05	5.31
665	ADLDVSGPKVDIDVPDVNIEGPEGK	AHNAK	8.94e-08	-9.51
16098	FSMPGFKGEGPEVDVK	AHNAK	7.08e-11	5.68
17168	GDVDVSLPK	AHNAK	0.00709	-3
17386	GEVDVSLANVEGDLK	AHNAK	0.000965	-2.42
19396	GPGVDLPSVNLSMPK	AHNAK	0.000242	5.87
19472	GPQITGPSLEGDLGLK	AHNAK	2.91e-05	-7.16
19481	GPQVSSALNLDTSK	AHNAK	0.0099	-4.57
20031	GSRVDIETPNLEGTLTGPR	AHNAK	0.0016	-2.02
21095	HELTEISNVDVETQ	AHNAK	0.00114	4.96
24078	IKGDVDVSAPK	AHNAK	1.08e-07	-5.39
25424	ISMPDFDLNLK	AHNAK	0.00215	6.37
25434	ISMPDVDLNLK	AHNAK	0.000165	-3.9
25439	ISMPEVDLNLK	AHNAK	0.00032	6.18
33399	LQVTMPGIK	AHNAK	0.00162	4.54
35902	MKGDVVVSLPK	AHNAK	0.00264	-4.32
39444	PDVNLEGLGGK	AHNAK	1.21e-05	-4.46
45508	SEDGVEGDLGETQSR	AHNAK	0.000129	6
53798	VDIDVPDVNIEGPEGK	AHNAK	0.00138	-3.56
53928	VDVDIPDVNIEGPDAK	AHNAK	3.06e-05	-6.77
53946	VDVSAPDVEMQGPDWNLK	AHNAK	0.00014	-6.09
53973	VEAPDVNLEGLGGK	AHNAK	0.00414	-4.54
54236	VESDLKGPEVDIEGPEGK	AHNAK	2.53e-05	-5.53
56944	VSGPDLDLNLK	AHNAK	2.55e-09	6.73
3356	APSHVPFLLIGGGTAAF	AIFM1	0.0046	-3.06
12386	ENVTDTAQDIPTTVDTK	AIM1	2.32e-06	-5.74
23152	IELNAETVNLR	AIM1	0.000346	-4.37
36170	MPLLELGGETTPPLSTER	AIM1	0.00294	-3.16
47053	SLGFNTQIR	AIM1	0.00843	-3.37
1998	AILQATLREEK	AIMP1	0.00321	3.82
51553	TMCPIEGEGNIAR	AIMP2	0.00248	5.47
22370	HVVLYPLVAK	AIP	0.000662	4.18
51265	TLHSDDEGTVLDDSR	AIP	8.2e-08	-5.44
4127	ATEPVIAFYEK	AK1	0.00185	4.07
3043	AMVASGSELGK	AK2	2.45e-06	-4.21
18239	GIHSAIDASQTPDVVFA	AK2	0.000736	4.88
49384	SYHEEFNPPKEPMKDDITGEPLIR	AK2	5.01e-05	3.78
8650	DVAKPVIELYK	AK4	0.000201	3.41
50817	TIEEQLDEEHLESHK	AKAP2	0.000922	5.03
3775	ARSEAAEAGNGAETMAAEAESAQTR	AKAP8	0.00761	2.07
2348	ALEALVAK	AKR1A1	0.00148	3.63
31939	LLLNNGAK	AKR1B1	0.000142	-5.28
51437	TLSDLKLDYLDLYLIHWPTGFKPGK	AKR1B1	1.29e-08	3.3
21428	HIDCAYVYQNEHEVGEAIQEK	AKR1B10	5.79e-07	5.03
42000	QVECHPYFNQR	AKR1C1;AKR1C2	0.00565	-2.28
59471	YLTLDIFAGPPNYPFSDEY	AKR1C1;AKR1C2	0.00243	-3.4
32442	LNDGHFMPVLGFGTYAPPEVPR	AKR1C3	0.000109	-5.83
40031	PVLCALAK	AKR1C3;AKR1C1;AKR1C2	0.000418	3.95
47091	SLGVSNFNR	AKR1D1	0.00515	3.31
20587	GVSNFNRR	AKR1D1;AKR1C3;AKR1C1	0.00996	2.26
43748	RMDAPASAAAVR	AKR7A2	0.00034	-3.4
28728	LAEVALAYAK	ALAD	0.00361	-5.24
49169	SVQYDDVPEYK	ALCAM	8.74e-05	-6.52
21952	HQAFPGWAGQSPGAR	ALDH16A1	0.00453	4.52
31862	LLIQESVWDEAMR	ALDH16A1	0.00549	-5.05
6693	DHVVSDFSEHGSLK	ALDH18A1	0.00297	3.06
56935	VSGHVITDIVEGK	ALDH18A1	2.35e-07	4.83
11613	ELGEYALAEYTEVK	ALDH1A3	0.00649	4.43
19814	GRLLHQLADLVERDR	ALDH1A3	1.06e-08	3.33
50134	TEQGPQIDQK	ALDH1A3	0.000116	-2.92
44725	RVTLELGGK	ALDH1A3;ALDH1A2;ALDH1A1;ALDH1B1	0.00262	3.97
28101	KTFPTVNPTTGEVIGH	ALDH1B1	0.00398	2.67
54058	VEESIYNEFLER	ALDH1B1	1.4e-13	-6.15
55676	VLGYIQLGQK	ALDH1B1	7.24e-14	8.52
53056	TYDTINPTDGSTICK	ALDH1L2	0.000623	-4.43
40461	QEEIFGPILPIVPVK	ALDH3A2	0.00054	-2.8
36556	NAAGNFYINDK	ALDH4A1	0.00987	2.12
13562	EVGEAICTDPLVSK	ALDH5A1	7.24e-14	-11.9
15941	FRNTGQTCVCSNQFLVQR	ALDH5A1	0.00699	2.42
10165	EENEGVYNGSWGGR	ALDH7A1	0.00345	-2.51
30163	LFIHESIHDEVVNR	ALDH7A1	4.75e-12	-6.16
40282	QAVSMFLGAVEEAKK	ALDH7A1	0.00243	5.64
45950	SFTGSTQVGK	ALDH7A1	3.36e-11	-5.39
1193	AFEPATGR	ALDH9A1	0.000165	-3.48
3075	ANDTTFGLAA	ALDH9A1	3.81e-05	5.1
13671	EVNLAVQNAK	ALDH9A1	0.00136	5.83
5391	CPLLKPWALTFSYGR	ALDOA	0.0029	-3.86
33347	LQSIGTENTEENR	ALDOA	0.00323	3.32
43648	RLQSIGTENTEENRR	ALDOA	0.00342	-2.13
18602	GLDGLSER	ALDOA;ALDOB;ALDOC	4.17e-05	-8.56
1623	AGTDGETTTQGLDGLSER	ALDOC	4.7e-06	-6.65
41670	QQSAVPLDEETHAGEDVAVF	ALPP	1.53e-05	-5.51
45149	SAVPLDEETHAGEDVAVFAR	ALPP	8.08e-05	-5.27
22324	HVPDSGATATAYLCGVK	ALPP;ALPPL2	7.4e-07	5.66
46900	SLDPSVTHLMGLFEPGDMK	ALPP;ALPPL2	0.00264	-2.97
20108	GTADVHFER	ALYREF	0.000739	-5.12
5202	CGVPFTDLLDAAK	AMPD2	0.000205	3.94
21578	HLEEIVHVEQGREQTLR	AMPD2	8.16e-05	3.93
28191	KVDTHIHASSCMNQK	AMPD2	0.00959	2.28
40967	QISQDVKLEPDILLR	AMPD2	1.82e-05	-3.9
34727	LVLEFFSSR	ANAPC1	7.53e-05	-4.66
12466	EPPWCDGSYCYECTAR	ANKFY1	5.13e-08	4.33
16657	GADMSVPDEK	ANKFY1	5.23e-08	-3.79
19957	GSHTDAPDTATGNCLLQR	ANKFY1	0.00012	3.87
20967	HATNNLQIIPDFSLK	ANKFY1	4.64e-05	-5.12
2364	ALEEAGTILLR	ANKZF1	2.3e-08	-4.57
32645	LNQVLVDIR	ANLN	7.24e-14	5.76
48791	STPHRTPIITPNTKA	ANLN	0.00402	-3.49
57191	VTENQIPAK	ANLN	6.82e-07	-3.74
39871	PQLTYLDGYDRDDK	ANP32A	0.00275	3.58
32047	LLPQLTYLDGYDR	ANP32B;ANP32A	0.000393	-3.87
38028	NLTHLNLSGNK	ANP32B;ANP32A	2.4e-07	5.67
46872	SLDLFNCEIT	ANP32E	0.0043	-4.43
7747	DNEETGFGSGTR	ANPEP	1.44e-05	-5.13
12354	ENSLLFDPLSSSSSNK	ANPEP	0.000429	-3.63
26857	KGTDVNVFNTILTTR	ANXA1	0.00101	2.51
36528	MYGISLCQAILDETK	ANXA1	0.0018	4.15
36529	MYGISLCQAILDETKGDYEK	ANXA1	0.000168	4.61
20202	GTITDAPGFDPLRDAEVLRK	ANXA11	0.00154	-2.82
851	AEDGSVIDYELIDQDARDLYDA	ANXA2	0.00317	-3.55
17099	GDLENAFLNLVQCIQ	ANXA2	2.58e-09	-5.17
20132	GTDEDSLIEIICSR	ANXA2	0.000123	-6.47
45439	SDTSGDYEITLLK	ANXA3	0.00524	5.21
13351	ETSGNLEQLLLAVVK	ANXA5	0.00077	4.71
43040	RGTVTDFPGFDER	ANXA5	7.24e-14	5.39
45595	SEIDLFNIR	ANXA5	9.35e-08	5.23
45640	SELTGKFEK	ANXA5	5.05e-06	4.2
46586	SIPAYLAETL	ANXA5	0.0029	3.73
57161	VTDFPGFDERADAETLRK	ANXA5	0.00866	3.81
47108	SLHQAIEGDTSGDFLK	ANXA6	0.00676	-2.95
49297	SWIEQEGVTVK	ANXA8	7.13e-05	2.23
23191	IEQEGVTVK	ANXA8L2;ANXA8	7.43e-05	-3.59
36652	NALLSLVGSDP	ANXA8L2;ANXA8	0.00343	-2.58
45599	SEIDLNLIK	ANXA8L2;ANXA8	0.00251	6.52
55441	VLAINILGR	AP1G1	4.95e-09	-7.95
15090	FINLFPETK	AP2A1	7.24e-14	-7.37
531	ACNQLGQFLQHR	AP2A1;AP2A2	1.53e-05	-5.27
16439	FVNLFPEVKPTIQDVLR	AP2A2	7.35e-05	4.11
48509	SSPLIQFHLLHSK	AP2A2	0.00612	3.94
8882	DVPVAEEVSALFAGELNPVAPK	AP3D1	2.99e-09	-2.26
22057	HRPSEADEEELAR	AP3D1	0.00156	2.34
39479	PEKDVPMVEK	AP3D1	2.99e-09	-2.26
5121	CELLSDDSLAVSSPR	APEH	4.89e-06	4.82
40627	QFLEVWEK	APEH	2.27e-06	-6.12
45909	SFNLSALEK	APEH	6.54e-07	5.62
52751	TVHTEWTQR	APEH	0.000314	-3.75
44205	RQYGTISHGIVEVDPMLTPEER	APLP2	7.26e-09	7.48
30269	LFSQETVMK	APMAP	0.000609	4.55
16451	FVPPALEK	APOA1BP	3.01e-08	10.6
30140	LFGYEPTIYYPK	APOA1BP	0.00489	3.7
47627	SNLLWDTGVFR	APOBEC3B	0.000616	-2.89
5337	CLVGEFVSDALLVPDK	APP	0.00216	4.92
42236	QYTSIHHGVVEVDAAVTPEER	APP	0.00131	3.36
50677	THPHFVIPYR	APP	7.42e-07	-5.34
28955	LAPVPFFSLLQYE	APRT	0.000224	-2.92
6640	DHIKDEWEGLR	AQR	7.24e-14	4.89
25382	ISILTTYNGQK	AQR	4.49e-07	-6.54
43271	RISQIQQLNQMPLYPTEK	AQR	6.16e-05	4.19
20567	GVQLQTHPNVDKK	ARCN1	0.000279	3.24
30276	LFTAESLIGLK	ARCN1	0.00188	3.42
15693	FNVWDVGGQDK	ARF6	0.000173	-4.99
41152	QLGDAFADLSLK	ARFIP1	0.00188	-3.3
46184	SGPVILADEIK	ARFIP1	0.000641	4.68
19812	GRLESAQATFQAHR	ARFIP2	0.000798	-2.18
41120	QLEQTLQQFNIK	ARFIP2	1.23e-09	-2.18
47769	SPELQEEFGYNAETQK	ARFIP2	1.23e-09	-2.18
46692	SIVYIGLR	ARG2	3.96e-06	-3.83
49042	SVHSVAVIGAPFSQGQK	ARG2	0.00601	-3.11
48214	SRFTDDDKTDHL	ARHGDIA	0.00949	2.81
33090	LQEIYNRMDPR	ARHGEF2	0.00996	-3.55
47679	SNSVGIQDAFNDGSDSTFQK	ARID1A	0.00127	2.03
24377	ILLSHFNWDK	ARIH1	7.24e-14	4.89
49548	TAEQILQHMVECIR	ARIH1	0.00533	3.46
55772	VLLQHVHEGYEK	ARIH1	0.00142	2.92
2009	AILVVFANK	ARL1	0.0088	-2.41
11914	ELQSLLVEER	ARL2	7.11e-05	-3.86
24370	ILLLGLDNAGK	ARL3	7.24e-14	5.79
4809	AWDDFFPGSDR	ARL6IP5	0.00506	4.78
44515	RTPMGIVLDALEQQEEGINR	ARL6IP5	0.000115	3.52
54810	VGSHPEGGASWLSTAANFLSR	ARMC1	7.39e-06	-2.84
26334	KASSEGGTAAGAGLDSLHK	ARPC1B	0.000792	3.67
36726	NAYVWTLK	ARPC1B	0.00627	3.16
53581	VAWVSHDSTVCLADADKK	ARPC1B	0.000324	4.43
4525	AVIHYRDDETMYVESKK	ARPC2	0.0025	2.04
7848	DNTINLIHTFRDYLHYHIK	ARPC2	1.77e-05	5.65
43344	RKPVEGYDISFLITNFHTEQMYK	ARPC4	0.00963	3.21
2213	ALAAGGVGSIVR	ARPC5	6.38e-05	5.75
40752	QGNMTAALQAALK	ARPC5	7.24e-14	-10.3
54878	VGYYVNNEYTETELR	ASF1A	0.00429	-2.21
16151	FSSACDVGGCTGALAR	ASMTL	0.000745	3.78
39548	PGAGLLLVETLLDEEK	ASMTL	0.00616	3.26
8631	DTYGVRPLFK	ASNS	1.44e-05	6.19
14565	FENVNGYTNCCFGFHR	ASNS	0.00323	2.51
5623	DADGDGDFDVDDAK	ASPH	0.000186	-4.45
38403	NPWSMDENLMHISYEAGILENPK	ASS1	4.3e-05	-5.13
35944	MLEDCVQETIHEHNK	ASUN	1.91e-05	3.29
51664	TNNIELHYCTGAYR	ASUN	2.85e-05	4.86
32163	LLSRPQDALEGVVLSPSLEAR	ATAD3A	0.00218	-2.96
46925	SLEDLIFESLPENASHK	ATE1	0.00471	2.66
29131	LCALQCAVFDK	ATF7IP	0.00814	-2.12
37650	NKQDDDLNCEPLSPHNITPEPVSK	ATF7IP	6.2e-05	-5.25
58569	YDENMVLVSLLK	ATG7	2.06e-13	-4.57
52594	TVASPGVTVEEAVEQIDIGGVTLL	ATIC	0.000865	-3.36
59002	YGMNPHQTPAQLY	ATIC	2.47e-05	-6.16
4454	AVFQANQENLPILKR	ATP1A1	0.000161	4.66
12648	EQPLDEELK	ATP1A1	0.000771	-7.22
26239	KADIGVAMGIAGSDVSK	ATP1A1;ATP1A3	0.00532	-6.01
38739	NSVFQQGMK	ATP1A1;ATP1A3	0.00353	-5.08
40680	QGAIVAVTGDGVNDSPALKK	ATP1A1;ATP1A3	2.16e-05	-5.48
57225	VTGDGVNDSPALK	ATP1A1;ATP1A3;ATP1A4;ATP12A	0.00686	-3.63
40048	PVTALEYTFSR	ATP1B3	0.000695	5.36
10077	EEIPEEELAEDVEEIDHAER	ATP2B1	0.00237	-4.69
17917	GGQVIQIPVADITVGDIAQVK	ATP2B1	5.83e-07	-4.39
48492	SSLYEGLEKPESR	ATP2B1;ATP2B2	0.000231	-4.02
19135	GMSLNLEPDNVGVVVFGNDK	ATP5A1	0.00712	2.63
31125	LIIYDDLSK	ATP5A1	4.42e-05	-5.11
42654	RELIIGDR	ATP5A1	0.00588	-2.83
16278	FTQAGSEVSALLGR	ATP5B	0.00334	3.55
23211	IESGVINLK	ATP5B	0.00221	3.59
24938	IPVGPETLGR	ATP5B	0.00737	3.66
21642	HLLIGVSSDR	ATP5C1	0.00768	-2.82
40039	PVPPLPEYGGK	ATP5F1	0.00185	5.51
41401	QMFGNADMNTFPTFK	ATP5J	0.00568	2.14
30452	LGELPSWIL	ATP5J2	0.00188	-3.91
28686	LAEMPADSGYPAYLGAR	ATP6V1A	4.85e-05	5.63
54808	VGSHITGGDIY	ATP6V1A	0.000345	-4.93
26178	IYPEEMIQTGISAIDGMNSIAR	ATP6V1B2	4.27e-10	4.18
18350	GIQQLLQAEK	ATP6V1G1;ATP6V1G2	1.98e-06	4.91
15234	FLDTDTICYR	ATPAF2	0.000522	3.86
14871	FGSDQSENVDR	ATPIF1	0.000418	-3.63
17557	GFGSDQSENVDR	ATPIF1	2.64e-05	-3.89
51198	TLEPQELAR	ATXN2L	0.00236	-2.95
41154	QLGEANEEFALR	AUP1	0.00984	2.29
6848	DIKPENLLLGLK	AURKB	2e-08	-3.42
22393	HWNIDPVK	B3GALTL	0.000278	5.03
40114	QAADLTQELPSVLLLHQLAK	B3GALTL	1.1e-05	-5.98
57989	VYFTWLAPSDEDK	B3GALTL	1.18e-05	3.92
40960	QISDGEREELNLTAN	BAG2	3.58e-06	-5.82
11695	ELLALDSVDPEGR	BAG3	6.97e-05	5.94
25024	IQGDDWEPRPL	BAG3	0.000104	4.68
48463	SSLGSHQLPR	BAG3	0.00406	2.9
48579	SSTPLHSPSPIR	BAG3	0.00135	2.73
23140	IEIQNIFEEAQSLVR	BAG5	0.00191	-2.99
2241	ALAGVTYAAK	BAIAP2	0.000431	-4.11
11925	ELQYIDAISNK	BAIAP2	0.00887	2.82
50905	TIMEQFNPSLR	BAIAP2	0.00125	3.35
11013	EIEYVETVTSR	BAIAP2L1	1.04e-11	-5.55
3228	APEQEQAAPGPAAGGEAPK	BASP1	0.000303	2.82
28081	KTEAPAAPAAQETK	BASP1	0.00151	3.48
29014	LASAEMQGSELQVTMHDTR	BCAM	1.66e-05	-5.75
34091	LSVPPLVEVMR	BCAM	0.00208	2.59
12107	EMESNWVSLVSK	BCAS2	0.00767	-2.79
7480	DLQLEMTQKPHK	BCAT2	0.000569	-4.76
39823	PNPNLLFSDVYQEMPAQLR	BCKDHA	4.98e-06	-4.03
50872	TIIPWDVDTICK	BCKDHB	0.00176	-6.41
44787	RWVTVGDTSLR	BCL7C	0.000531	-5.92
39958	PSSTLQYFPK	BCL9L	0.00366	-2.34
47435	SLVGSEGLSK	BCL9L	2.38e-05	-4.81
8509	DTFEHDPSESIDEFNK	BCLAF1	0.000214	3.74
14009	EYSGFAGVSRPR	BCLAF1	6.1e-05	4.72
20890	GYVVERPSTTK	BCLAF1	9.34e-09	-4.96
35828	MIASDSHRPEVK	BCLAF1	0.00103	2.76
50757	TIAPQNAPRDESR	BCLAF1	0.000822	2.19
52890	TVQLNVCSSEEVEK	BDH1	0.00887	2.22
48877	SVAADFIQQGIR	BDH2	1.45e-06	4.14
11131	EINQNVEIQR	BICD2	0.00456	-2.4
23020	IEADSESQEDIIR	BID	0.000239	4.77
56563	VQAQHDYTATDTDELQLK	BIN1	0.0037	-2.86
38327	NPHPSSAFLNLIGF	BLVRA	0.00286	3
57564	VVGDVLQAADVDK	BLVRB	0.00729	-8.54
43820	RNENSEVDTSAGSGSAPSVLHQR	BOD1L1	0.00555	3.52
48631	STADSGGEGLETAPK	BOD1L1	0.00168	-3.86
17193	GDYLAVVLATQGHTQVLIHQLSR	BOP1	0.000128	3.64
52405	TTEEQVQASTPCPR	BOP1	0.000668	5.26
28399	KWDTCAPEVILHAVGGK	BPNT1	9.14e-06	5.81
28990	LAQMSICSSLAR	BPNT1	2.69e-10	-4.1
24166	ILCQEEQDAYR	BRCC3	0.00671	2.14
14002	EYRDAQEFGADVR	BRD4	0.000246	4.89
48540	SSSDSFEQFRR	BRD4	0.000116	2.98
6031	DDSTKPKPEEEVKPVKEPDIKPQ	BROX	2.9e-05	4.9
30545	LGHNAFSWVFSR	BSPRY	0.00377	-2.22
41335	QLTEMLPSILNQL	BTF3	7.24e-14	4.84
29102	LAVNNIAGIEEVNMIK	BTF3L4	1.26e-10	6.48
58061	VYTLSVSGDR	BUB3	0.00126	3.52
58063	VYTLSVSGDRLIVGTAGRR	BUB3	1.48e-07	4.48
25807	IVDDDVSWTAISTTK	BUD13	4.45e-05	-2.05
31777	LLGGHNEDLPSNR	BUD13	4.45e-05	-2.05
50502	TGLVLTDIQR	BUD13	4.45e-05	-2.05
51245	TLGSSDTQQLR	BUD13	4.45e-05	-2.05
28240	KVESLWPIFR	BUD31	0.00578	2.58
54248	VESLWPIFR	BUD31	0.000121	-2.54
16581	FYNLVLLPR	BYSL	0.00987	2.35
41654	QQQEELEAEHGTGDKPAAPR	BYSL	2.45e-12	4.23
6886	DINAVAASLR	BZW1	0.00204	3.48
32334	LMELFPANK	BZW1	0.000908	5.44
55067	VIDQGLITR	C11orf98	0.00272	4.69
15871	FQVDPSGEIVELAK	C12orf10	0.000966	-2.5
42825	RFQVDPSGEIVELAK	C12orf10	0.00628	2.37
17635	GFSCDGEGVLK	C12orf57	0.00105	2.87
21467	HILGFDTGDAVLNEAAQIL	C14orf166	0.00543	-3.68
24988	IQDRQEAIDWLLGLAVR	C14orf166	0.00508	5.41
34128	LTALDYHNPAGFNCK	C14orf166	0.00769	3.52
59447	YLRDVNCPFK	C14orf166	7.24e-14	6.73
40471	QEEPPPGPQRPDQSAAAAGPGDPK	C19orf43	0.00119	3.55
48796	STPNFVVEVIK	C1QBP	0.0063	6.78
53758	VDFLSDEIK	C1QBP	3.04e-06	-3.16
8367	DSLTDLYVQHAIPLPQR	C2orf49	0.000216	3.08
446	AAVYHHFISDGVRK	C3	0.00204	3
4136	ATFGTQVVEK	C3	1.86e-05	-3.13
6719	DICEEQVNSLPGSITK	C3	0.000664	5.05
13770	EVVADSVWVDVK	C3	0.00449	2.48
42372	RAPSTWLTAYVVK	C3	0.00636	2.37
52838	TVMVNIENPEGIPVK	C3	1.11e-05	6.02
57670	VVLVAVDK	C3	2.94e-06	-5.54
8314	DSGPAGQPEKPASQEVSTPSQAR	C6orf132	0.00318	2.3
19904	GSDVASAQLPNFR	C9orf114	1.31e-10	-5.48
39767	PLSVSYDQATSLR	CA2	4.51e-05	4.69
15617	FNIFYPDLIDK	CACTIN	6.79e-11	-2.85
11331	EKPSYDTETDPSEGLMN	CACYBP	0.00652	2.86
26160	IYITLTGVHQVPTENVQVHFTER	CACYBP	0.000265	5.55
17370	GESLADSVQTMSCYADVVVLR	CAD	0.00338	-2.67
21924	HPQPGAVELAAK	CAD	7.24e-14	5.36
46263	SGYIEANELK	CALB2	0.00484	-3.65
738	ADQLTEEQIAEF	CALM1	0.00255	4.45
37992	NLSEAQLR	CALML5	1.83e-06	-5.49
7881	DPDASKPEDWDERAK	CALR	0.00357	2.74
12532	EQFLDGDGWTS	CALR	1.4e-13	6.47
18939	GLQTSQDAR	CALR	1.46e-05	-3.65
21111	HEQNIDCGGGYVK	CALR	0.00469	-2.01
42679	REQFVEFR	CALU	1.73e-08	-5.36
20074	GSTESCNTTTEDEDLK	CAMK2G	2.82e-08	2.39
4868	AYDFPSPEWDTVTPEAK	CAMK2G;CAMK2D	0.00105	-2.91
6295	DFPSPEWDTVTPEAK	CAMK2G;CAMK2D	0.00334	-5.8
29595	LEALDIMADMLSR	CAND1	8.62e-05	-5.16
59082	YHISNLLEK	CAND1	5.55e-13	5.47
39977	PTEGGDFNEFPVPEQFK	CAP1	0.000358	-2.28
6138	DEQGACAVLAVHLNTLLGERPVQHR	CAPG	0.000373	-2.67
59726	YQEGGVESAFHK	CAPG	0.000578	-2.29
10464	EFTRLEICNLTPDALK	CAPN1	3.38e-05	4.12
42493	RDFFLANASR	CAPN1	1e-05	3.64
49076	SVLDMEAITFKK	CAPN1	0.00608	3.1
59861	YSEPDLAVDFDNFVCCLVR	CAPN1	0.00322	-3.13
45319	SDGFSIETCK	CAPN2	2.26e-11	5.3
28755	LAGDDMEVSATELMNILNK	CAPNS1	0.00758	-3.42
9149	DYSGYQRDGYQQNFK	CAPRIN1	5.51e-11	-4.25
18880	GLNGVPILSEEELSLLDEFYK	CAPRIN1	0.00301	-2.9
50781	TIDGQQTIIAC	CAPZA1	0.000752	5.51
3690	AQYNLDQFTPVK	CAPZA2	0.000528	3.15
33693	LSDLIDLVPSLCEDLLSSVDQPLK	CAPZB	0.00142	-2.71
34565	LVEDMENK	CAPZB	0.000146	-6.08
58613	YDPPLEDGAMPSAR	CAPZB	0.00937	3.02
14469	FEDHEGLPTVVK	CARS	7.24e-14	-4.52
34784	LVPEAVGDQK	CARS	0.00731	3.68
49390	SYISFDILR	CARS	0.000654	-3.89
56408	VPEILQLSDALRDNILPELGVR	CARS	0.00372	-2.84
34665	LVGVVPGPVGEPADSDKR	CARS2	0.000176	4.49
23718	IHLPETVEQLRK	CASK	0.00951	4.41
42268	RADAGFVYSEAVASHYMR	CASK	4.48e-09	4.74
26792	KGHILELLTEVTR	CASP14	1.21e-06	5.39
26793	KGHILELLTEVTRR	CASP14	0.000232	3.92
51509	TLVDVFTK	CASP14	7.37e-07	-7.72
58004	VYIIQACRGEQR	CASP14	1.46e-07	3.68
35651	MENTENSVDSK	CASP3	0.00651	-2.53
37642	NKNDLTREEIVELMR	CASP3	7.24e-14	-5.81
21636	HLLDDNGQDKPVKPPTK	CAST	3.8e-05	2.97
33708	LSDSLGQRQPDPDENKPMEDK	CAST	5.87e-05	4.94
30042	LFAYPDTHR	CAT	0.00264	-2.59
37145	NFTEVHPDYGSHIQAL	CAT	0.000188	4.47
13936	EYGGLNVLVNNAAVAFK	CBR3	3.55e-07	3.49
5105	CEFFNAGGSVK	CBS	1.7e-08	5.52
14422	FDSPESHVGVAWR	CBS	1.58e-07	4.35
47568	SNDEEAFTFAR	CBS	1.17e-11	4.6
18085	GHSVIQLAR	CBX8	0.000322	4.2
25166	IREPLTAQQLETTTER	CC2D1A	0.000222	4.47
7533	DLSQLQENLK	CCAR1	0.008	2.81
52860	TVPAHVETVVLFFPDVWHCLPTR	CCAR1	0.00887	2.34
462	AAYNPGQAVPWNAVK	CCAR2	4.5e-10	7.16
1971	AIILNTPHNPLGK	CCBL2	0.00324	-5.25
42384	RAQIEDTLRR	CCDC124	0.00198	2.18
36745	NCIAQTSAVVK	CCDC58	0.00315	2.71
6951	DISMEIDSPENMMR	CCDC6	0.00192	4.02
22917	IDLENTLEQEQEALVNR	CCDC6	0.00958	3.66
8349	DSKLEMEVLENLQELK	CCDC94	3.18e-06	5.13
29830	LEMEVLENLQELK	CCDC94	5.47e-06	-2.35
40193	QAHVDFEAMLR	CCDC94	0.000573	-2.35
41652	QQQEEDEQETAALLEEARK	CCDC94	5.47e-06	-2.35
44173	RQQQEEDEQETAALLEEARK	CCDC94	5.47e-06	-2.35
49928	TDPENTDYTMEHGATR	CCDC94	0.00913	-2.35
49793	TCLSQLLDIMK	CCNH	0.00293	3.15
757	ADSYLDEGFLLDK	CCT2	0.000232	5.81
27030	KIHPQTIIAGWR	CCT2	0.00679	2.78
52991	TVYGGGCSEMLMAHAVTQLANR	CCT2	0.000114	4.75
56573	VQDDEVGDGTTSVTVL	CCT2	7.24e-14	-8.41
27016	KIGDEYFTFITDCKDPK	CCT3	0.00484	6.01
33691	LSDLALHFLNK	CCT4	7.24e-14	-6.6
39391	PATATSVDLR	CCT4	0.00395	-4.63
11282	EKFEEMIQ	CCT5	0.00426	2.98
22585	IAILTCPFEPPKPK	CCT5	0.000405	3.54
30475	LGFAGLVQEISFGTTK	CCT5	0.00208	-4.61
41598	QQHVIETLIGKK	CCT5	2.26e-05	4.26
42662	REMDRETLIDVAR	CCT6A	0.000154	-4.26
49800	TCNVSLEYEK	CCT6A	0.0016	-3.51
54885	VHAELADVLTEA	CCT6A	0.000502	5.25
36057	MLVSGAGDIK	CCT6A;CCT6B	0.000656	-2.8
39134	NVSLEYEK	CCT6A;CCT6B	0.00485	4.72
42978	RGLQDVLR	CCT6A;CCT6B	0.00472	2.83
36184	MPTPVILLK	CCT7	0.000471	-3.18
59560	YNFFTGCPK	CCT7	0.00415	4.29
20070	GSTDNLMDDIERAVDDGVNTFK	CCT8	0.00859	-2.81
42200	QYGNEVFLAK	CCT8	5.72e-05	-6.85
49925	TDNLMDDIER	CCT8	0.000261	5.69
25544	ISVTQPDSIVGIVAVDK	CD109	0.000948	-3.25
51645	TNIQVTVTGPSSPSPVK	CD109	9.69e-11	5.4
59131	YIEDDGEIISDVLK	CD109	0.00323	-5.83
15699	FPAIQNLALR	CD14	2.48e-09	3.74
46884	SLDLSDNPGLGER	CD14	4.31e-06	-5.85
49299	SWLAELQQWLKPGLK	CD14	0.0047	-2.8
13249	ETGEAGWWR	CD2AP	0.000561	-2.09
37973	NLQNVDMK	CD44	0.00526	-2.99
44439	RTEAADLCK	CD44	0.000139	-2.99
44822	RYGFIEGHVVIPR	CD44	0.000228	6.37
20086	GSVAIWSGKPPICEK	CD46	3.86e-08	-5.45
26092	IWSGKPPICEK	CD46	2.16e-05	-5.48
11238	EIYCPAPPQIDNGIIQGER	CD55	7.58e-08	-2.66
20028	GSQWSDIEEFCNR	CD55	0.00649	-2.66
37255	NGQIDVPGGILF	CD55	1.68e-07	-2.66
37256	NGQIDVPGGILFGA	CD55	4.29e-08	-2.66
39257	NYFPVGTVVEYECRPGYR	CD55	1.07e-11	-6.93
50962	TISFSCNTGYK	CD55	5.55e-08	-2.66
33789	LSFHQGCTIASQR	CD70	0.00995	-3.21
10547	EGEEAGPGDPLLEAVPK	CDC37	0.000728	-4.33
32981	LQAEAQQLR	CDC37	0.00106	3.26
43509	RLGPGGLDPVEVY	CDC37	0.00121	6.75
20738	GYALDPSLDNHQVSAK	CDC40	0.000146	3.9
40858	QIDLRDDPSTIEK	CDC42	0.00442	4.64
60087	YVECSALTQK	CDC42;RHOQ	4.06e-06	-6.48
3070	ANDGEGGDEEAGTEEAVPR	CDC42EP4	0.00864	3.21
26299	KANDGEGGDEEAGTEEAVPR	CDC42EP4	2.65e-12	3.37
3711	AREEGRAPEQRPAPNAAPVDPTLR	CDC73	0.000196	3.92
39001	NVHLSHPVYVR	CDC73	0.00938	-2.67
9942	EEARQPTETPVASQ	CDCA3	0.000489	-4.05
49438	SYSLQVPSDILHLPVELHDFSWK	CDCP1	2.5e-09	3.89
16664	GADTPPVGVFIIER	CDH1	0.00147	3.14
23493	IGEGTYGVVYK	CDK2;CDK3;CDK1	0.00131	6.13
21103	HENVVNLIEICR	CDK9	0.00563	-2.77
37157	NFVNTFIQFK	CDYL	6.45e-05	3.53
27696	KPAEYGYVSLGR	CEBPB	0.00114	-2.57
10215	EESQIPVDEVFFHR	CEBPZ	0.00311	2.59
4484	AVGPAQSPPTFGFLLDIDGVLVR	CECR5	0.00478	-2.54
50617	THDGAPELGAGGTR	CECR5	6.44e-07	-3.37
35740	MFVGQVPR	CELF1	0.000529	4
55829	VLPGMHHPIQMK	CELF1	0.00421	3.01
12779	ERFLDVENELSR	CENPF	2.04e-10	-6.53
15763	FQELQLQLEK	CENPF	0.00286	3.08
58546	YDASTDEHLVK	CEP170	1.55e-05	4.31
9305	EAFDLFDADGTGTIDVK	CETN2	0.00588	4.02
42427	RAYGTNYIETLR	CFAP20	0.00851	2.25
55390	VKPFICTMPMR	CFAP20	7.24e-14	6.61
29648	LEDSVTYHCSR	CFB	1.65e-08	3.83
37465	NIILEEGK	CFL1	0.00129	4.75
54794	VGQTVDDPYATFVK	CFL1	0.00501	4.41
21133	HEWQVNGLDDIK	CFL2	0.00422	-2.33
40924	QILVGDIGDTVEDPYTSF	CFL2	0.00378	3.75
13039	ESKKEDLVFIFWAPESAPLK	CFL2;CFL1	0.00988	2.03
9314	EAFISEEEIAK	CHAMP1	0.00479	2.41
5437	CSALATQYMHCVNHAK	CHCHD3	0.000107	4.48
14991	FHYSTEEIK	CHCHD4	0.00206	4.3
31709	LLEQALVIEEQLR	CHD3;CHD4	0.00468	4.38
31629	LLEETQLDMNEFDNLLQPIIDTCTK	CHERP	0.0032	-2.99
22365	HVVFYPTLK	CHID1	0.00653	-3.53
43100	RHVVFYPTLK	CHID1	0.00061	-6.38
48020	SQFSDKPVQDR	CHID1	7.24e-14	-3.53
2829	ALSTMDLQK	CHMP1A	3.36e-07	-4.26
11553	ELENWAGSM	CHMP4B	1.46e-06	3.98
23192	IEQELTAAK	CHMP4B	2.34e-08	3.25
56074	VMEGLQFGNECLNK	CHMP6	7.24e-14	-5.87
27672	KNQDDFECVTTLEGHENEVK	CIAO1	0.00351	3.78
5046	CASCPYLGMPAFKPGEK	CIAPIN1	0.000279	4.81
36768	NCTCGLAEELEK	CIAPIN1	4.96e-07	4.99
48758	STLQTMESDIYTEVR	CKAP4	0.00245	-2.49
14290	FCTGLTQIETLFK	CKB	0.000789	-3.72
29894	LEQGQAIDDLMPAQK	CKB	2.84e-06	-5.1
33508	LRFPAEDEFPDLSAHNNHMAK	CKB	9.4e-05	4.22
51777	TPELYAELR	CKB	1.05e-09	-5.61
57923	VWVNEEDHLR	CKB;CKM	1.76e-06	-5.69
25012	IQERGWEFMWNER	CKMT1A;CKMT2	0.00237	-3.17
25099	IQTGVDNPGHPFIK	CKMT1A;CKMT2	2.52e-08	5.13
45471	SEAAGSPDQGSTYSPAR	CLCC1	1.13e-05	2.37
18380	GISQGRSTSLK	CLCN7	0.00339	-3.45
21897	HPESNTAGMDIFAK	CLIC4	7.88e-05	5.16
58979	YGLFAPVHK	CLIP1	5.88e-05	4.82
9515	EAQEFGILDK	CLPP	0.00232	4.49
12480	EPVEAAPAAEPVPAST	CLPP	0.00179	2.66
41820	QSLQVIESA	CLPP	1.34e-05	-6.8
47945	SPWNFLGDELYEQSDEEQDSVK	CLPTM1	9.98e-09	-3.59
59343	YLGFGTPSNLGK	CLPX	1.4e-05	4.01
3008	AMLSANIR	CLTC	0.00105	-6.05
28672	LAELEEFINGPNNAHIQQVGDR	CLTC	3.63e-07	5.79
52215	TSIDAYDNFDNISLAQRLEK	CLTC	0.000105	-4.5
56817	VRNNLAGAEELFAR	CLTC	7.24e-14	-5.92
16169	FSTDELVAEVEK	CLTC;CLTCL1	0.00132	-5.47
6215	DFGGDVAAYVAPTNDLNGVR	CLUH	2.88e-10	-7.92
17699	GFYLNQSTAYHFNPK	CLUH	0.000275	3.97
21983	HQLDHVFK	CLUH	3.75e-07	3
23535	IGIGELITR	CLUH	0.00461	-5.65
30950	LHYIMGDYAEALSNQQK	CLUH	7.24e-14	-6.36
40516	QELVDAFVEHR	CLUH	0.00939	2.89
47430	SLVELLNQISPTFK	CLUH	0.000945	-3.81
21536	HLAGVPLIGWVLR	CMAS	1.98e-07	5.98
21625	HLIEMGYLQGGK	CMAS	0.000386	5.17
29108	LAVVDEWRK	CMAS	0.00203	-3.81
54749	VGLSGAPADACSTAQK	CMAS	0.00049	3.95
57924	VWVSTDHDEIENVAK	CMAS	0.00114	-3.02
28067	KSVDEVFDEVVQIFDK	CMPK1	0.00805	-2.63
39781	PLVVFVLGGPGAGK	CMPK1	0.00017	-4.02
4559	AVLEECTSFIPEAR	CMPK2	0.00246	-3.38
49437	SYSLCVPVTPDAGCGAR	CMPK2	0.00632	-3.47
45672	SEPKPGLPEDLQK	CMSS1	0.00504	3.26
13828	EVYRLEEMEK	CMTR1	8.8e-10	5.27
30338	LFWEWGDGIR	CMTR1	0.00183	-4.27
12763	EREQCCYNCGKPGHLAR	CNBP	1.34e-05	3.33
8761	DVGAQILLHSHKK	CNDP2	2.52e-07	4.4
14268	FCLEGMEESGSEGLDELIFAR	CNDP2	0.00062	-3.46
27140	KKPCITYGLR	CNDP2	0.000278	4.02
16883	GASQAGMLAPGTR	CNN3	5.88e-07	3.53
1735	AHITLGCAADVEAVQTGLDLLEILR	CNP	0.00347	-3.04
3245	APGAEEYAQQDVLK	CNP	5.02e-12	7.94
7075	DKPELQFPFLQDEDTVATLLECK	CNP	8.46e-11	-6.14
50941	TIQMGSFR	CNPY2	3.73e-06	4.78
46015	SGCAASHFAVQECMAQHQDWR	COA4	2e-05	3.18
46135	SGLLVLTTPLASLAPR	COASY	0.000773	4.41
31692	LLELTSSYSPDVSDYK	COIL	0.00132	-6.18
17873	GGNTLTGMALNFIR	COL12A1	0.00857	-2.6
16655	GADFQCFQQAR	COL18A1	0.0058	-2.32
1765	AHNQDLGLAGSCLAR	COL4A2	0.00576	-2.26
11312	EKLVDFLSRG	COL6A3	1.84e-06	7.75
1697	AHALPTTLGALER	COLGALT1	0.00288	-3.02
17305	GELGCFLSHY	COLGALT1	0.00491	-4.93
51754	TPAYIPIRK	COLGALT1	3.37e-10	-5.29
8698	DVDTLDMVFLDHWK	COMT	0.000786	-2.69
31258	LITIEINPDCAAITQ	COMT	2.91e-07	4.74
34656	LVGQSIIAYLQK	COPA	0.00472	-3.1
35439	MCTLIDKFDEHDGPVR	COPA	9.84e-05	4.66
37045	NFEHLIPDAPELIHDFLVNEK	COPB1	0.00582	-2.39
54950	VHMFEAHSDYIR	COPB2	0.00133	3.36
14910	FGVVLDEIKPSSAPELQ	COPE	0.00237	-2.63
14911	FGVVLDEIKPSSAPELQAVR	COPE	4.28e-06	4.43
2939	ALYEQSLHIK	COPS2	0.00968	-3
4264	ATTADGSSILDR	COPS4	0.00245	4.5
5424	CQQLAAYGILEK	COPS4	0.00387	-2.15
35235	LYNNITFEELGALLEIPAAK	COPS4	0.00358	-2.92
52447	TTIEAIHGLMSQVIK	COPS5	0.00107	2.55
47989	SQEGRPVQVIGALIGK	COPS6	0.00837	2.76
15214	FLCLEFSQVNNPLISR	COQ5	1.4e-05	3.43
15933	FRHVFGQPVK	CORO1B	0.000723	5.55
15932	FRHVFGQAVK	CORO1C	0.000125	4.78
50107	TENELLQMFY	CORO2A	2.86e-05	-3.59
50108	TENELLQMFYR	CORO2A	5.74e-10	3.56
60221	YYEVSADKPHLSYLTEYR	CORO2A	1.4e-13	6.83
46165	SGPEPLQEGPGPK	CORO7	8.13e-07	3.42
24572	ILYEGTHLDPER	COX20	0.00237	2.86
18311	GINTLVTYDMVPEPK	COX5A	0.00172	5.91
58843	YFNKPDIDAWELRK	COX5A	2.74e-07	-5.42
59882	YSHGSQETDEEFDAR	COX5A	0.00523	-3.64
34806	LVPQQLAH	COX5B	7.13e-05	-5.85
30230	LFQEDDEIPLYLK	COX7A2	0.00908	3.69
4439	AVEVEWDYSPQR	CP	0.00054	4.96
12790	ERGPEEEHLGIL	CP	0.00986	2.59
12791	ERGPEEEHLGILGPVIW	CP	8.22e-07	-5.47
22246	HVAPTETFTYEWTVPK	CP	0.000853	2.53
22468	HYYIGIIETT	CP	0.000291	-3.16
52563	TTWDYASDHGEK	CP	0.0032	3.13
53825	VDKDNEDFQESNR	CP	4.53e-05	-2.25
54293	VEVEWDYSPQR	CP	1.91e-09	4.22
54338	VFDENESWYLDDNIK	CP	5.64e-06	-4.47
20203	GTITVSAQELK	CPNE1	0.00089	4.94
57783	VVTMEVEAR	CPNE1	0.000386	-2.77
7010	DIVQFVPFR	CPNE3;CPNE5;CPNE9;CPNE4;CPNE6;CPNE7	1.92e-06	8.96
19829	GRPEEEEDELAHR	CPOX	0.00703	2.31
3654	AQTAHIVLEDGTK	CPS1	0.0008	3.28
9578	EATRVSQEHPVVLTK	CPS1	0.000341	5.13
13299	ETLMDLSTK	CPS1	0.000546	3.71
14235	FAVESIEDALK	CPS1	1.02e-06	4
20266	GTSPLQIDR	CPS1	3.48e-06	4.06
20269	GTSVESIMATEDR	CPS1	1.82e-06	3.94
20322	GVAEQLHNEGFK	CPS1	6.7e-06	4.54
49730	TAVDSGIPLLTNF	CPS1	0.00407	3.16
58426	YALGGLGSGICPNRETLMDLSTK	CPS1	7.24e-14	-4.52
23635	IGTTPDIILDDLLETDR	CPSF1	7.48e-05	-5.13
57940	VYAVATSTNTPCAR	CPSF1	0.00207	2.64
11528	ELEEYLEK	CPSF2	7.19e-05	5.91
18035	GHGLSITPLPAGHMIGGTIWK	CPSF2	9.96e-07	-5.08
55561	VLELAQLLDQIWR	CPSF2	0.00768	-2.95
57623	VVLASQPDLECGFSR	CPSF2	0.00172	6.59
13907	EYEDNDEVHIEVHNPR	CPSF3	0.00404	2.64
33042	LQDIFGEDCVSVK	CPSF3	0.00538	-2.63
19483	GPRPLEQVTCYK	CPSF4	0.00507	2.71
16636	GAAPNVVYTYTGKR	CPSF6	7.9e-08	5.83
24189	ILDNTSEPQPGEAR	CPT1A	7.06e-09	-4.18
59449	YLREDTVQSVKPWLTEIMNNYK	CPVL	0.00726	3.93
22705	IAVAAASKPAVEIKQEGDTFYIK	CRABP2	0.000908	-3.03
53555	VAVLENQNK	CREB1;ATF1	0.000202	-2.74
59301	YLDSIHFFRPR	CREBBP	0.0013	-3.24
16483	FVTHVSDWGALATIS	CREG1	1.78e-05	-7.02
31626	LLEEQLTNLEH	CROCC2	0.000963	-7.11
10041	EEGLPVPELFTDPLFSK	CROT	1.33e-06	-4.57
1430	AGESVLVHGASGGVGLA	CRYZ	0.000977	-4.79
16893	GATLAFLNDEVWNLSNVQQGK	CRYZL1	0.00636	-3.64
21681	HLPNDPMFK	CS	1.73e-12	3.35
11019	EIFFHYSEFK	CSDE1	0.0096	-3.52
32210	LLTSYGFIQCSER	CSDE1	0.00266	4.45
53149	TYTPEDVEGNVQLETGDK	CSDE1	0.000363	4.3
2850	ALTLPGSSENEYIMK	CSE1L	1.13e-07	-4.96
24857	IPGLLGVFQK	CSE1L	7.24e-14	5.53
35639	MELSDANLQTLTEYLKK	CSE1L	7.24e-14	5.2
47583	SNELWTEIK	CSE1L	0.000568	-4.99
58892	YGALALQEIFDGIQPK	CSE1L	7.24e-14	5.55
52803	TVLLLADQMISR	CSNK1D;CSNK1E	4.43e-06	-7.02
28475	KYHIDLDPHFNDILGQHSR	CSNK2A2	0.00986	4.08
25819	IVDPEIALK	CSTF2	0.00976	6.32
20836	GYLGPPHQGPPMHHASGHDTR	CSTF2T	0.000983	2.63
24904	IPNTVEEAVR	CSTF3	0.00319	-2.09
5929	DCTVEMPILK	CTBP1;CTBP2	0.000887	6.04
35609	MEGDAVEAIVEESETFIK	CTCF	0.000267	-5.07
1406	AGDQIICMDDVYGGTNR	CTH	0.00944	-2.58
2010	AIMAQLPQEQK	CTNNA1	0.00462	2.8
25777	IVAECNAVR	CTNNA1	0.00838	-2.1
40910	QIIVDPLSFSEER	CTNNA1	0.00379	-3.74
28695	LAEPSQMLK	CTNNB1	6.88e-11	-6.72
43682	RLSVELTSSLFR	CTNNB1	0.00668	-2.59
13892	EYAENIGDGRSPEFRENEQK	CTNNBL1	0.000485	-4.89
24076	IKFPDNPEK	CTNNBL1	0.000113	-4.83
28016	KSDFQVNLNNASR	CTNND1	0.000178	-4.65
46893	SLDNNYSTPNER	CTNND1	0.00026	-3.44
51150	TLDRSGDLGDMEPLK	CTNND1	0.00347	-2.44
45200	SCGLHVTSIK	CTPS1	1.85e-07	-4.24
607	ADGILVPGGFGIR	CTPS2	2.97e-05	-5
21992	HQNTEVVLYLAR	CTR9	4.41e-07	-5.12
48872	STYLNNPYVR	CTSA	2.88e-05	-5.36
17410	GEYMIPCEK	CTSD	0.000166	-7.33
21926	HPSFFLYR	CTSS	0.00102	-2.99
48874	STYPRPHEYLSPADLPK	CTSZ	0.00341	-2.42
40013	PVEAVTSK	CTTN	0.00104	-4.55
58981	YGLFPANYVELRQ	CTTN	0.00222	4.74
12983	ESFESQFLADTER	CUL1	0.01	2.54
16611	FYTQQWEDYR	CUL1	6.03e-11	7.71
24976	IQDGLGELK	CUL1	0.00869	-4.91
4772	AVVMLEYVER	CUL2	0.000741	-4.93
2914	ALVSEEGEGKNPVDYIQGLLDLK	CUL3	0.00274	3.63
38242	NNSGLSFEELYR	CUL3	3.39e-05	-4.32
38385	NPVDYIQGLLDLK	CUL3	0.000157	-3.75
41905	QTLLDMIAR	CUL3	6.32e-05	-2.11
42231	QYQIDAAIVR	CUL4B;CUL4A	6.04e-08	4.44
35178	LYGADGLVFGALTEDGHIDK	CUTC	1.18e-05	-6.39
58610	YDNTIFHR	CWC27	0.00111	-3.88
20363	GVDILLTSPWPK	CWF19L1	0.00249	-2.96
12492	EQAGGDATENFEDVGHSTDAR	CYB5A	0.000112	3.97
56403	VPEDPTQCFLLFANQTEK	CYB5R1	0.00213	4.56
142	AAEVEVQDGPNEDGEMFMRPGK	CYC1	7.24e-14	-7.48
4486	AVGPSSTQLYMVR	CYFIP1	2.24e-05	4.71
6996	DIVEYAELK	CYFIP1	7.24e-14	-7.94
28627	LADQIFAYYK	CYFIP1	0.00989	2.74
35668	MESVFNHAIR	CYFIP1	4.15e-07	5.29
18344	GIQFLVENELLQNTPEEIAR	CYTH2	0.00214	-2.24
18254	GIIPLENLSIR	CYTH2;CYTH3	3.4e-05	3.83
4631	AVNVAFLGCPGFAEVLQTFSTCK	D2HGDH	1.07e-06	-3.76
35135	LYDIVTDLR	D2HGDH	2.84e-06	5.63
4352	AVDAFEIHVHR	DAG1	0.000545	4.7
11720	ELLFLSNANPSLLER	DAP3	0.00338	-2.7
29431	LDNQVPVESPR	DAP3	0.000527	4.4
46391	SIAAHLDNQVPVESPR	DAP3	0.00785	3.1
56815	VRNATDAVGIVLK	DAP3	0.00423	3.05
17236	GEEILSGAQR	DARS	2.21e-06	-4.5
59675	YPLAVRPFYTMPDPR	DARS	3.28e-05	4.96
11562	ELESAHHPFTAPHPSDIHLLYTEPK	DARS2	0.00402	2.46
30084	LFEEFLELCK	DAXX	0.00899	2.06
15146	FKDPNCVGTVLASRPHTLDGR	DAZAP1	0.00025	3.5
40262	QATVGDINTERPGMLDFTGK	DBI	0.00884	3.51
14063	FAALMQHQAK	DBR1	4.78e-05	-4.98
53537	VAVAGCCHGELDK	DBR1	1.42e-07	6.57
60257	YYNLDDIAYVGKPLVDIETEALK	DBT	0.00525	-4.1
39510	PFLASLDGHR	DCAF13	2.42e-07	4.66
50931	TIQAHEGFVR	DCAF13	0.0013	3.29
7093	DKYESLVEK	DCK	7.24e-14	6.18
25377	ISIEGNIAAGK	DCK	0.00244	-2.47
40476	QEFMDGMTELGCDSIEK	DCUN1D1	0.00883	4.24
47513	SMLALLLGR	DCUN1D5	0.000614	2.35
9562	EATADDLIK	DDB1	0.00131	-6.12
16942	GAVYSMVEFNGK	DDB1	7.24e-14	-7.74
37223	NGIGIHEHASIDLPGIK	DDB1	0.00389	5.83
49991	TECNHYNNIMALYLK	DDB1	0.000145	4.57
4255	ATSLAWHPTHPSTVAVGSK	DDB2	0.00955	3.11
7694	DMLLANPHELSLLK	DDI2	7.24e-14	6.74
32763	LPDVYGVFQFK	DDOST	8.71e-05	5.65
1285	AFQAMQVHCNNMHTLGAR	DDR1	0.000459	-2.09
10019	EEEYLQVDLQR	DDR1	5.55e-10	5.05
1944	AIGSDGLCCQSR	DDX1	4.52e-05	-4.65
11726	ELLIIGGVAAR	DDX1	0.00942	2.24
19872	GSAFAIGSDGLCCQSR	DDX1	7.24e-14	6.86
35512	MDQAIIFCR	DDX1	0.00406	4.08
50450	TGGINLHKAKER	DDX10	4.96e-11	6.25
37946	NLQCLVIDEADR	DDX18	6.09e-13	6.87
37947	NLQCLVIDEADRILDVGFEEELK	DDX18	0.00335	-3.25
55050	VIDEADRILDVGFEEELK	DDX18	0.00789	-2.26
56471	VPLSEFDFSWSK	DDX18	7.21e-05	-6.75
49489	TAAFVLAMLSR	DDX19A	0.00455	3.47
15983	FSATCPHWVFNVAK	DDX21	4.38e-11	8.48
16916	GAVEALAAALAHISGAT	DDX21	0.000463	-3.71
18607	GLDIPEVDLVIQSSPPK	DDX21	0.000106	4.15
36268	MRNGIDILVGTPGR	DDX21	0.00325	-2.26
40337	QDAQSLHGDIPQK	DDX21	0.00272	-2.17
6826	DIIGVAETGSGK	DDX23	0.00633	2.74
11411	ELAQQIEEETIK	DDX23	0.00612	-6.79
23377	IFREDYSITTK	DDX23	0.00547	3.84
12470	EPQPEQPQPSTSAN	DDX24	0.00372	-2.3
23435	IFVNSNTDVAPFLR	DDX27	0.000113	4.32
56324	VNSNTDVAPFLR	DDX27	2.49e-10	-4.27
57085	VSVFFGGL	DDX39A	2.25e-05	-5.98
20105	GSYVSIHSSGFR	DDX39B;DDX39A	1.5e-09	7.26
20106	GSYVSIHSSGFRDFLLKPELLR	DDX39B;DDX39A	0.00926	2.16
53529	VATNLFGR	DDX39B;DDX39A	9.65e-07	-6.05
54764	VGNLGLATSFFNER	DDX3X	2.95e-09	4.74
11423	ELAVQIYEEARK	DDX3X;DDX3Y	0.000838	2.94
42225	QYPISLVLAPTR	DDX3X;DDX3Y	0.00697	-2.78
6862	DILIDPIR	DDX42	0.000166	2.76
26298	KANAEELANNLK	DDX42	1.86e-07	-3.92
43483	RLEMEGITVK	DDX46	0.000165	-3.44
48188	SREDAGDNDDTEGAIGVR	DDX47	5.33e-05	-3.79
44543	RTTYLVLDEADR	DDX5	4.33e-07	6.42
48107	SQQERDWVLNEFK	DDX5	6.21e-08	7.47
50562	TGTAYTFFTPNNIK	DDX5	2.02e-05	4.93
50996	TIVFVETKR	DDX5	0.00125	2.77
41909	QTLMWSATWPK	DDX5;DDX17	0.00302	3.07
48289	SRYEQVDLVGK	DDX50	0.00525	2.29
33145	LQGLDFFGNK	DDX52	0.00466	-3.77
41518	QPEKEEEEEAGESVEDIFSEVVGRK	DDX54	0.00042	-2.53
11315	EKPDVVVGTPSR	DDX56	7.54e-07	-2.73
176	AAGFDEIEQDLTQRFEEK	DDX58	1.31e-05	3.65
23208	IESFVVEDIATGVQTLYSK	DDX58	0.000594	4.6
28489	KYNDALIISEHAR	DDX58	0.0027	3.64
47294	SLQAFQDYIRK	DDX58	1.44e-05	3.48
57545	VVFFANQIPVYEQQK	DDX58	0.000381	4.42
7773	DNIQAMVIVPTR	DDX6	1.31e-05	4.66
13943	EYHSEPVEDEKP	DDX6	0.00204	2.06
54898	VHCLNTLFSR	DDX6	7.92e-09	4.57
10282	EFDELVHWHSHK	DDX60	0.000319	4.95
15746	FQDAHFEFYQSK	DDX60	0.000295	-3.38
24599	IMEDFTTFLR	DDX60	0.000258	-3.66
37370	NIAFYYENENVK	DDX60	0.00214	5.25
37754	NLEIPQDCTYADQK	DDX60	9.57e-06	-6.44
45291	SDDPIVTSLVK	DDX60	0.00012	6.31
52915	TVSLLTQVWPEGSDIRR	DDX60	0.000243	3.7
36982	NESAVIVAPTSSGK	DDX60;DDX60L	1.05e-05	5.28
19144	GMTTLLSSLGAQCVIASR	DECR1	0.00638	2.42
26913	KHLLLMGEFFSYGTK	DECR1	7.12e-08	10.3
31467	LLASANLEEVTMK	DEK	0.0035	4.61
18578	GLATFEIDLK	DENR	1.53e-05	5.04
47439	SLVLTGQWEALYDEIR	DERA	7.25e-06	4.56
12556	EQHGVAASCLEDLR	DFFA	3.31e-08	3.82
43632	RLQHTLQQVLDQREEVR	DFFA	7.24e-14	8.15
5276	CLAPTYLGEFSLR	DHPS	0.00439	7.04
43402	RLAQDGAHVVVSSR	DHRS4	7.14e-13	4.52
49631	TALLGLTK	DHRS4	0.000397	2.37
51107	TLAIELAPR	DHRS4;DHRS4L2;DHRS4L1	0.00937	-2.86
54041	VEELCPFPLDSLQQEM	DHTKD1	0.000902	-3.65
47622	SNLGSVVLQLK	DHX15	0.00544	-3.78
27441	KLQEDGLLSNVSHVIVDEVHER	DHX29	0.00234	3.15
8318	DSGPLSDPITGKPYVPLLEAEEVR	DHX30	0.00981	2.38
37874	NLLNSVIGR	DHX30	0.00789	-2.18
47066	SLGLVDRNNEPLTHAMYNLASLR	DHX30	0.000193	4.52
56960	VSHELGPSLR	DHX30	0.00569	-2.17
52517	TTQIPQYLYEGGISR	DHX33	0.00298	-2.35
4510	AVICAGLYPK	DHX36	0.000551	4.44
56679	VQPGHCYHLYNGLR	DHX36	0.00244	-2.95
51649	TNLANVVLLLK	DHX38	0.000652	-3.24
30019	LEYLSLVSK	DHX8	0.000114	3.76
6360	DFVNYLVR	DHX9	0.000858	5.76
8965	DVVYVIDSCK	DHX9	0.000609	-5.6
12964	ESEILEAISQNSVVIIR	DHX9	0.00247	2.79
19138	GMTLVTPLQLL	DHX9	0.0009	-4.29
40970	QISRPSAAGINLMIGST	DHX9	0.01	5.29
41015	QKFMCEVQVEGYNYTG	DHX9	0.000452	3.05
44128	RQLEEQEEALRQQ	DIDO1	0.00329	-2.45
28585	LAAVVGVER	DIEXF	0.00799	-2.03
51692	TNSQFLSGPQK	DIEXF	0.00121	3.92
23051	IEDTVFHVFDK	DIS3	2.61e-09	-5.08
24627	IMLDSSNLQHQK	DIS3	0.00234	-2.88
6745	DIDSFVPSK	DLAT	0.00379	-2.66
56401	VPEANSSWMDTVIR	DLAT	0.00221	-6.57
56468	VPLPSLSPTMQAGTIAR	DLAT	0.000515	5.12
20927	HAHPTLSEAFR	DLD	0.00888	3.61
24898	IPNIYAIGDVVAGPM	DLD	0.00114	-4.06
42121	QVTPDGESDEVGVIPSK	DLG1	0.00161	-5.31
14868	FGSCVPHTTRPK	DLG1;DLG2	0.00104	-3.66
6268	DFMFQPLDGLK	DLGAP5	0.000778	-6.99
49198	SVTEGDVRWEK	DLST	0.000781	5.67
54302	VEVRPMMYVALTYDHR	DLST	0.00156	6.23
44059	RQALEEANAELAEAQ	DNAH17	0.00201	-3.8
35624	MEKYYNLIK	DNAH9	7.24e-14	7.85
13378	ETTYYDVLGVKPNATQEELK	DNAJA1	0.00202	2.63
13379	ETTYYDVLGVKPNATQEELKK	DNAJA1	4.98e-08	5.44
23570	IGLVEALCGFQFTFK	DNAJA2	0.000198	-4.13
25629	ITFTGEADQAPGVEPGDIVLLL	DNAJA2	0.00103	-3.91
44225	RRGEDMMHPLK	DNAJA2	0.00681	3.31
16144	FSQLAEAYEVLSDEVK	DNAJA3	6.48e-08	3.14
23899	IIGYGLPFPK	DNAJB4	1.2e-12	4.36
10663	EGLNGGGGGGSHFDSPFEFGFTF	DNAJB6	0.00269	-3.42
1277	AFNSVDPTFDNSVPSK	DNAJC2	0.00255	-4.97
40864	QIEEINEQIRK	DNAJC2	1.26e-07	6.96
53124	TYPVNTPERWEK	DNAJC2	0.00187	4.16
50124	TEPSIAEYTVR	DNAJC3	0.00164	-2.46
22549	IAETDFEK	DNAJC7	0.000298	-5.19
42333	RALDVIQAGK	DNAJC8	0.00648	-3.12
5511	CVDLVIQELINTVR	DNM2	0.00325	-2.91
8555	DTMSDLPEVR	DNMT1	0.00225	4.57
19742	GQYLDDPDLK	DNMT1	9.32e-05	-3.55
32578	LNLLHEFLQT	DNMT1	0.000794	-3.35
53076	TYFYQLWYDQDYAR	DNMT1	0.00114	-3.61
55573	VLEQLEDLDSR	DNMT1	1.01e-06	-7.35
36870	NDTPCGTTIGPILASR	DNPEP	0.000378	4.93
24165	ILCLFRPQSGR	DNPH1	0.0003	5.48
41156	QLGGLYINFNADK	DNTTIP2	0.000513	2.52
13460	EVDGEGKPYYEVR	DPP3	0.00119	5.31
32683	LNTLASLGYAVVVIDGR	DPP9	0.00668	2.22
12862	ERPPNPIEFLASYLLK	DPY30	0.00891	3.45
50675	THNSSLEYNIFEGMECR	DPYSL2	0.00142	-2.52
438	AAVPVIISR	DRAP1	2.78e-05	-4.73
53166	VAAAVPVIISR	DRAP1	0.000613	3.33
22959	IDQISIEELDIIYK	DRG1	8.74e-05	4.16
58006	VYIPCIYVLNK	DRG1	0.00405	4.69
54830	VGTTVGQVCATDKDEPDTMHTR	DSC2	0.00032	-2.04
56466	VPLNTCLQELGPLEPEEMIEHCLK	DSCC1	0.000334	-3.28
7631	DMAGAQAAAVALNEEFLR	DSG2	0.00961	-3.5
19632	GQIIGNFQAFDEDTGLPAHAR	DSG2	0.00466	2.75
29644	LEDRDNWISVDSVTSEIK	DSG2	0.00655	2.92
52140	TSASLEMNQGVSEER	DSN1	0.00775	-2.34
991	AELIVQPELK	DSP	2.11e-06	3.76
3623	AQQIHSQTSQQYPLYDLDLGK	DSP	0.00705	-2.67
5241	CIKDEETGLCLLPLK	DSP	3.65e-11	-5.64
6261	DFLQGSSCIAGIYNETTK	DSP	0.00918	-2.04
19037	GLVGIEFK	DSP	2.56e-05	-3.51
20784	GYFNEELSEILSDPSDDTK	DSP	4.3e-09	-3.72
23183	IEPHTGLLLL	DSP	5.04e-06	4.64
29844	LENINGVTDGYLNSLCTVR	DSP	0.00809	-2.29
34480	LTYEIEDEK	DSP	3.81e-09	-5.15
37659	NKYETEINITK	DSP	0.00752	-2.48
38843	NTLTQTTENLR	DSP	8.4e-09	-4.56
41300	QLQNIIQATSR	DSP	0.00835	-2.22
45024	SAIYQLEEEYENLLK	DSP	5.89e-05	-5.56
51190	TLELQGLINDLQR	DSP	0.00692	-2.74
52925	TVSVSEAIKK	DSP	0.00317	2.03
56818	VRNNYDEEIISLK	DSP	0.00802	-2.31
57614	VVIVDPETNK	DSP	0.0043	2.93
14800	FGGPEMYGYPDPSYLK	DTX3L	0.000901	4.43
23745	IHQFLSEQFLESEQK	DTX3L	0.000788	4.01
31728	LLETELLQEISEIEKR	DTX3L	0.00269	2.56
24433	ILPSLEDTLSLVK	DUS2	0.00872	-3.61
52168	TSEQTGEPAEDTSGVIK	DUS2	0.000412	-3.6
30727	LGSFNWYGEQCSCGR	DUSP12	0.00524	2.25
79	AADFIDQALAQK	DUSP3	0.0057	4.76
8762	DVGEQIAVPR	DYNC1I2	4.76e-06	6.87
39052	NVLLLGEDGAGK	DYNC1LI1	0.00753	4.85
36583	NADMSEDMQQDAVDCATQAMEK	DYNLL2	2.89e-09	4.44
16511	FWDTTSDGTCTVR	DYNLT3	0.00313	-5.35
45168	SAYGFHTASSCFWDTTSDGTCTVR	DYNLT3	0.00848	-2.95
17639	GFSDKLDFLEGDQKPLAQ	EBNA1BP2	0.00915	-2.14
44027	RPTDYFAEM	EBNA1BP2	7.46e-05	-2.72
22312	HVLHVQLNRPNK	ECH1	0.00469	3.53
2279	ALCDGLIDELNQALK	ECHS1	9.54e-09	7.2
26950	KICPVETLVEEAIQCAEK	ECHS1	0.00705	-3.81
41465	QNLSFQDCYSSK	ECHS1	0.00672	2.94
18614	GLDLTEMCGR	ECI1	0.00781	-3.62
36636	NAINTEMYHEIM	ECI2	0.000488	-2.08
49978	TEALSVIELLLK	ECM29	0.00618	3.55
50731	TIAALLPCLLDK	ECM29	0.000899	3.98
10743	EGSIILDAIREYEEVEVL	EDEM3	0.00754	-2.49
39880	PQVIADYESGR	EDF1	0.00392	6.24
22415	HYEAVHDAGNDSGHGGESNLALK	EEA1	0.00853	2.95
38510	NQTLTENLL	EEA1	0.00324	5.27
40307	QCGNIFCAECSAK	EEA1	0.00182	-4.65
50021	TEELEGQIK	EEA1	0.00886	-2.02
14446	FDYSQCDIWYMR	EED	0.000186	-4.41
23696	IHFPDFSTR	EED	0.00903	3.01
23809	IIDAPGHR	EEF1A1;EEF1A1P5;EEF1A2	1e-06	-4.72
15187	FKYDDAER	EEF1D	0.0083	2.6
16550	FYEQMNGPVAGASR	EEF1D	1.63e-05	6.71
27452	KLQIQCVVEDDK	EEF1D;EEF1B2	5.02e-06	3.99
13961	EYLLGSTAEEK	EEF1E1	0.00134	-3.6
5245	CINQPQFR	EEF1G	0.00117	-3.57
11378	ELAFPLSPDWQVDYESYTWR	EEF1G	0.000832	-3.13
39611	PGSEETQTLVR	EEF1G	2.83e-06	-6.28
4943	AYLPVNESFGFT	EEF2	1.43e-08	6.09
13394	ETVSEESNVLCL	EEF2	3.18e-05	6.5
13395	ETVSEESNVLCLSK	EEF2	2.6e-12	7.07
32285	LLYEGPPDDEAAMGIK	EEF2	3.82e-07	5.81
15991	FSCMCPQGYQVVR	EFEMP1	0.00455	-4.46
38270	NPADPQRIPSNPSHR	EFEMP1	0.00291	2.24
13450	EVDEDFDSK	EFHD2	0.00347	-4.61
1241	AFIPAIDSF	EFTUD2	0.000332	-4.76
10710	EGPLCDELIR	EFTUD2	0.00508	3.36
39152	NVTLCGHLHHGK	EFTUD2	0.000152	2.82
56318	VNRVPAGNWVLIEGVDQPIVK	EFTUD2	1.62e-07	-3.58
499	ACGADSYEMEEDGVRK	EGFR	8.55e-06	4.33
11174	EISDGDVIISGNK	EGFR	0.000583	-6.06
25397	ISLDNPDYQQDFFPK	EGFR	5.61e-07	-5.92
54166	VELNKPSDSVGK	EGLN1	7.24e-14	5.14
28632	LADVDKDGLLDDEEFALAN	EHD1	0.000204	4.16
31561	LLDTVDDMLANDIAR	EHD1	1.63e-07	5.02
736	ADQIETQQLMR	EHD1;EHD3	3.58e-09	5.35
57992	VYGALMWSLGK	EHD1;EHD3;EHD4	0.00101	4.55
2731	ALQDSAPDRPSPVER	EHMT1	0.00253	4.38
34586	LVEIGLAK	EIF1	0.00265	-2.97
37381	NICQFLVEIGLAK	EIF1	0.00861	4.83
4891	AYGELPEHAK	EIF1AX;EIF1AY	0.00245	-2.79
52152	TSDIILVGLR	EIF1AX;EIF1AY	1.18e-08	6.2
17043	GDDLLPAGTEDYIHIR	EIF1B;EIF1	0.0036	-3.47
20210	GTLEQWIEK	EIF2AK2	0.000625	5.31
15119	FISLASLEYSDYSK	EIF2B1	0.000532	5.22
21741	HLVGVDSLIGPETQIGEK	EIF2B3	0.00496	2.86
15415	FLQQMQQEQIIQVK	EIF2D	0.000739	4.29
33274	LQPAYQVTLPGQEPIVK	EIF2D	1.14e-10	7.6
12194	ENAEVDGDDDAEEMEAKAED	EIF2S1	0.00668	3.65
59243	YKRPGYGAYDAFK	EIF2S1	0.000109	4.26
5805	DASDDLDDLNFFNQK	EIF2S2	0.0055	6.95
50441	TGFQAVTGK	EIF2S2	0.000126	-4.98
32312	LMCKPIFSK	EIF2S3	0.000155	4.33
40389	QDLTTLDVTK	EIF2S3;EIF2S3L	0.00807	-6.38
23686	IHEPIMLK	EIF3A	6.77e-06	-6.49
29064	LATLLGLQAPPTR	EIF3A	1.51e-09	3.95
31961	LLLTPWVK	EIF3A	0.00196	3.29
39408	PAYFQRPENALKR	EIF3A	1.05e-05	4.23
8206	DRPQEADGIDSVIVVDNVPQVGPDR	EIF3B	0.000115	3.47
16058	FSHQGVQLIDFSPCER	EIF3B	0.00983	-3.39
37787	NLFNVVDCK	EIF3B	0.00341	3.93
57282	VTLMQLPTR	EIF3B	0.0033	3.45
24130	ILADLEDYLNELWEDK	EIF3C;EIF3CL	0.00158	-3.25
45676	SEQDQAENEGEDSAVLMER	EIF3C;EIF3CL	0.00662	2.69
46337	SHLQDNIQHADPPVQILYNR	EIF3C;EIF3CL	2.69e-13	4.83
16922	GAVIATELK	EIF3D	0.000563	3.61
23340	IFHTVTTTDDPVIR	EIF3D	1.48e-09	5.28
23341	IFHTVTTTDDPVIRK	EIF3D	7.24e-14	6.2
27314	KLGDDIDLIVR	EIF3D	0.00553	-3.67
43156	RIFHTVTTTDDPVIRK	EIF3D	1.41e-05	3.74
21739	HLVFPLLEFLSVK	EIF3E	0.00122	3.38
36656	NALSSLWGK	EIF3E	0.000409	-3.45
39195	NWDAAMEDLTR	EIF3E	0.0017	-4.82
59476	YLTTAVITNK	EIF3E	0.00418	-3.13
55139	VIGLSSDLQQVGGASAR	EIF3F	0.00231	2.8
37963	NLQLLMDRVDEMSQDIVK	EIF3H	0.00342	3.6
30071	LFDSTTLEHQK	EIF3I	0.00819	3.26
2853	ALTNLPHTDFTLCK	EIF3K	0.00153	-5.65
18155	GIDRYNPENLATLER	EIF3K	1.11e-08	5.68
35255	LYQFNPAFFQTTVTAQ	EIF3K	8.22e-05	-5.23
17744	GGDPESVAGEYGR	EIF3L	0.000631	-4.22
52192	TSGGDPESVAGEYGR	EIF3L	0.00903	-2.79
52908	TVSDLIDQK	EIF3L	0.000462	-5.83
56933	VSGGPSLEQR	EIF3L	2.94e-05	-5.53
8057	DQIYDIFQK	EIF4A1	3.25e-09	6.77
17580	GFKDQIYDIFQK	EIF4A1	5.6e-05	3.76
57676	VVMALGDYMGASCHACIGGTNVR	EIF4A1	0.000948	4.28
20755	GYDVIAQAQSGTGK	EIF4A2;EIF4A1	6.74e-06	4.19
55487	VLDEADEMLNK	EIF4A3	0.000156	-3.46
18451	GIYAYGFEKPSAIQQR	EIF4A3;EIF4A2;EIF4A1	4.67e-07	4.21
369	AASIFGGAK	EIF4B	5.86e-11	-4.19
32913	LPREPSNPER	EIF4B	0.000133	-4.6
47872	SPPYTAFLGNLPYDVTEESIK	EIF4B	0.000919	-3.33
53454	VAPAQPSEEGPGRK	EIF4B	0.00254	-3.42
53922	VDVADQAQDK	EIF4B	0.00617	-2.82
25904	IVIGYQSHADTATK	EIF4E	7.27e-08	6.24
44509	RTPGRPTSSQSYEQNIK	EIF4E2	0.00467	2.34
279	AALSEEELEKK	EIF4G1	0.00271	3.05
10373	EFLPEGQDIGAFVAEQK	EIF4G1	8.52e-05	4.26
23727	IHNAENIQPGEQK	EIF4G1	0.002	-3.22
21193	HFLPEMLSK	EIF4G2	0.00158	3.77
33055	LQDREWLTELFQQSK	EIF4G2	0.00648	-2.77
49393	SYLAQFAAR	EIF4G2	5.52e-07	4.99
19999	GSNMDFREPTEEER	EIF4H	0.00124	3.19
38521	NQVANPNSAIFGGARPR	EIF4H	9.58e-05	3.71
36857	NDRYIVNGSHEANK	EIF5	0.00017	2.69
55478	VLCPECENPETDLHVNPK	EIF5	3.8e-05	4.07
43806	RNDFQLIGIQ	EIF5A	0.00354	-4.61
43811	RNDFQLIGIQDGYLSLL	EIF5A	0.00125	-4.24
27628	KNGFVVLK	EIF5A;EIF5AL1;EIF5A2	0.01	3.15
39961	PSTHNMDVPNIK	EIF5A;EIF5AL1;EIF5A2	0.0017	3.41
54949	VHLVGIDIFTGKK	EIF5A;EIF5AL1;EIF5A2	7.2e-10	4.95
58669	YEDICPSTHNMDVPNIK	EIF5A;EIF5AL1;EIF5A2	3.87e-05	5.05
23379	IFSAEIIYHLFDAFTK	EIF5B	0.00158	-2.22
45464	SDWQLIVELKK	EIF5B	1.75e-06	-3.95
48163	SQYPEIIFLGTGSAIPMK	ELAC2	0.00127	-2.61
5776	DANLYISGLPR	ELAVL1	0.00325	-2.68
55285	VIRDFNTNK	ELAVL2;ELAVL4;ELAVL1	0.00191	-3.52
13003	ESGMSSLYVFNPIFGK	EMC1	0.00011	-4.86
14212	FASLEFSPGSK	EMC1	0.00916	2.11
48049	SQIKNEINIDTLARDEFNLQK	EMC1	0.000223	-5.46
25710	ITQAVLGAHDGGVFGLCALR	EML2	0.00477	4.17
34674	LVHLWSSDSHQPLWSR	EML2	0.00728	-4.53
47277	SLPQNETVADTTLTK	EML4	1.34e-07	-5.72
1501	AGIQVVGDDLTVTNPK	ENO1	0.00532	4.95
4648	AVPSGASTGIYEALELRDNDK	ENO1	4e-08	5.95
9137	DYPVVSIEDPFDQDDWGAW	ENO1	0.00022	-4.2
19244	GNPTVEVDLFTSKG	ENO1	0.00754	-4.34
32705	LNVTEQEK	ENO1	0.000605	-5.78
19241	GNPTVEVD	ENO1;ENO3;ENO2	0.000739	-4.47
48702	STGIYEALELR	ENO1;ENO3;ENO2	0.000668	5.13
22383	HWEEEECQQDVSLLR	ENOPH1	0.000581	-2.96
54578	VGADLQDDMRR	ENOSF1	2.18e-06	5.51
30787	LGYLIQMLK	ENPP5	3.7e-05	3.53
31046	LIELDQYLDK	ENPP5	0.00962	-2.12
40459	QEEENPAEETGEEK	ENSA	0.00564	-2.28
16349	FVDSGEMAESFPYR	EP300	2.44e-07	3.71
39836	PNVSNDLSQKLYATMEK	EP300;CREBBP	8.95e-05	5.32
57811	VVVHQETEIADE	EPB41	0.00996	3.74
39669	PIVQTETK	EPB41L2	0.00336	2.74
39993	PTQAVVEEQVLDK	EPB41L2	0.00249	-6.17
49454	SYTLVVAK	EPB41L2	0.00072	-2.01
52003	TQNDVDIADVAYYFEK	EPCAM	0.00359	2.53
6413	DGEFSVLQLVGMLR	EPHA2	1.02e-06	5.37
22736	IAYSLLGLK	EPHA2	9.26e-06	-4.51
52909	TVSEWLESIK	EPHA2	0.000172	-5.2
14862	FGQIVNTLDK	EPHB2	0.00111	3.46
8725	DVELLYPVK	EPHX1	0.00137	6.12
7284	DLGMVTILVQDTDTALK	EPHX2	0.00122	3.98
7288	DLGQFYAGLSAESYPIIK	EPM2AIP1	7.78e-05	-2
43933	RPEFQTLLTESESEHGER	EPM2AIP1	0.000128	4.29
24697	INEAVECLLSL	EPRS	1.29e-06	4.52
26586	KEVIPVNVPEAQEEMK	EPRS	0.00878	3.68
47129	SLIGVEYKPVSAT	EPRS	0.00209	-4.1
47361	SLSLADLCVWATLK	EPRS	0.000899	-3
50068	TELAEPIAIRPTSETVMYPA	EPRS	0.00152	-3.66
56599	VQELLQLK	EPRS	0.00259	4.07
59638	YNVYPTYDFACPIVDSIEGVTHAL	EPRS	0.000838	-2.84
54593	VGASEAALFLK	EPS15L1	0.000359	2.61
56651	VQLETIIK	EPS15L1	0.000178	-5.99
243	AALEDSSGSSELQEIMR	EPS8	1.59e-05	-5.23
56757	VRDPAGQEGYVPYNILTPYPGPR	EPS8L1	3.67e-08	4.01
31665	LLEHLPQEVPYNVQ	ERAL1	0.000755	5.04
14543	FELGSSSIAHMVMGTTNQFSTR	ERAP1	0.00187	3.96
54141	VEITASQPTSTIILHSHHLQISR	ERAP1	5.55e-13	4.7
15408	FLQGVFQEDPEWR	ERAP2	0.00215	-2.54
50821	TIELEGGLLEDHFETTVK	ERAP2	1.82e-05	-4.57
59501	YLWHIPLTYSTSSSNVIHR	ERAP2	3.22e-11	4.58
31418	LLAAISEK	ERC1	0.00739	-2.73
4974	AYSFAMGCWPK	ERI3	0.0029	2.5
22834	IDDCKNIANIMK	ERI3	0.00402	-5.31
30974	LIANMPESGPSYEFHLTR	ERO1L	0.00337	3.17
43915	RPCPFWNDISQCGR	ERO1L	0.00131	3.42
45914	SFPLHFDENSFFAGDKK	ERO1L	0.00288	-3.94
39694	PLDTVTFYK	ERP29	0.00202	-4.73
8272	DSDNYRVF	ERP44	0.00279	-3.49
11208	EITFENGEELTEEGLPFLILFHMK	ERP44	0.0063	-2.34
15931	FRHPLLHIQK	ERP44	0.00588	3.39
16145	FSQMLHPIFEEASDVIK	ERP44	2.06e-11	-4.24
20199	GTINFLHADCDK	ERP44	0.000521	4.44
4865	AYDATHLVK	ESD	0.000178	-4.69
45101	SASEHGLVVIAPDTSPR	ESD	0.000651	-4.53
11094	EILNFFQGYQCLK	ESRP1	0.00897	-2.82
18921	GLPWQSSDQDIAR	ESRP1	1.88e-11	-6.26
22567	IAGGTSNEVAQFLSK	ESRP1	2.28e-09	5.33
54791	VGQLHEVLVRPDQLELTEDCKEETK	ESRP1	0.00351	2.95
11840	ELPAWVSFPDVEK	ESYT1	0.000776	-5.17
14678	FFLQDPQSQELDVQVK	ESYT1	0.000627	-5.44
21718	HLSPYATLTVGDSSHK	ESYT1	4.34e-05	-4.14
34267	LTHVDSPLEAPAGPLGQVK	ESYT1	7.24e-14	7.61
46384	SHVVREDLNPR	ESYT1	0.00262	-3.32
56648	VQLDLAETDLSQGVAR	ESYT1	0.00248	4.82
31301	LIVVVHACR	ESYT2	0.0056	3.94
26651	KFGATLEIVTDK	ETF1	0.00628	4.54
56225	VNIDFEPFKPINTSLYLCDNK	ETF1	0.000782	-2.84
16768	GAIQHLAGMK	ETFA	0.00128	3.39
19307	GPAQCQETIR	ETFB	1.85e-11	-5.23
27006	KIEVIKPGDLGVDL	ETFB	0.00644	-3.28
31367	LKLPAVVTADLR	ETFB	5.66e-06	4.43
39555	PGDLGVDLTSK	ETFB	2.79e-12	-4.27
54233	VEREIDGGLETLR	ETFB	1.31e-05	5.02
17880	GGPGGPGGPGGPMGR	EWSR1	0.00046	4.54
6219	DFGLYVVNMFDTHQAAR	EXOSC10	0.00017	-4.39
19195	GNGQPVQLQVVWQR	EXOSC10	0.00011	-3.9
52127	TRYIGEVGDIVVGR	EXOSC2	0.00104	-5.5
2332	ALDSDGTLVLDPTSK	EXOSC5	7.24e-14	7.78
4193	ATLEVILRPK	EXOSC5	0.00304	-3.45
19885	GSAYLEAGGTK	EXOSC6	0.000258	-4.03
3471	AQEEAERLEADR	EZR	0.000285	3.95
8119	DQWEDRIQVWHAEHR	EZR	0.00265	3.56
20140	GTDLWLGVDALGLNIYEK	EZR	0.00482	-3.55
41133	QLFDQVVK	EZR;MSN;RDX	9.31e-06	-2.6
44230	RRKPDTIEVQ	EZR;MSN;RDX	5.42e-05	3.46
9896	EDTGTYTCMVSEEGGNSYGEVK	F11R	0.000892	-2.25
37300	NGYGTPMTSNAVR	F11R	1.66e-11	-4.35
56891	VSEEGGNSYGEVK	F11R	1.7e-07	-3.47
50885	TILEWEPKPVNQ	F3	0.000252	-4.56
11648	ELGVGIALRK	FABP5	0.00376	-2.54
15433	FLSFLENDDWK	FAM111A	3.66e-05	2.46
20484	GVISTPVIR	FAM120A	0.00177	-3.16
44702	RVQEAVESMVK	FAM136A	0.000769	3.74
53117	TYNRVPLHKPTDWQK	FAM162A	0.00397	-3.4
10833	EHGTDFFDK	FAM175B	7.76e-07	-6.33
25395	ISLAIPNLGNTSQQEYK	FAM175B	0.00878	3.08
49003	SVFMPRPQAVGSSNYASTSAGLK	FAM175B	0.00197	-2.75
32567	LNLEEDKNQLQQEL	FAM184A	0.000821	-8.1
41622	QQLQAQFTQER	FAM184A	0.000702	-3.87
18447	GIWKPETPQDSSGLAPFK	FAM21A	0.00369	-6.12
41895	QTISRTHEIK	FAM21C	3.3e-09	-3.46
7616	DLYIDRPLPYLIG	FAM21C;FAM21A	0.00393	3.08
8089	DQPPNSVEGLLNALR	FAM49B	3.6e-06	5.36
44034	RPTSSPRPTSSELLR	FAM83B	0.00269	3.17
56538	VPVPGPGSGGNGPEREGPEEPGLAK	FAM83H	0.000137	5.62
52462	TTITMAHLLAAR	FAM98B	0.00433	3.76
7239	DLEVITSWFQSTVSK	FARP1	0.00108	-4.28
21082	HELFAGIK	FARS2	0.00143	-5.53
46372	SHTFPELAYRK	FARSB	0.000641	2.73
7535	DLSRFDASFFGVHPK	FASN	2.74e-05	4.96
8402	DSQRDLVEAVAHILGIR	FASN	0.00897	3.01
9375	EAHLPPGAMAAVGLSWEECK	FASN	0.000681	-3.44
18794	GLKPSCTIIPLMK	FASN	7.39e-05	4.41
19154	GNAGQSNYGFANSAMER	FASN	0.000245	5.42
26401	KDHRDNLEFFLAGIGR	FASN	3.44e-08	3.81
35604	MEEVVIAGMSGK	FASN	0.00028	2.57
900	AEEYILGDFCFLR	FAT1	0.000391	3.35
34187	LTENENKLEMKLTMR	FAT1	0.00299	3.35
34769	LVNLQCEETGVAK	FAT1	0.00416	3.35
38359	NPQGVLLTSSAIKRK	FAT1	0.00133	7.18
53942	VDVIFADVAQPDQTR	FBL	0.000237	6.61
16885	GASTDICAFCHK	FBLIM1	0.00189	2.7
44206	RQYHAQCFTCR	FBLIM1	1.03e-06	3.1
1485	AGIAHLYGIAGSTNVTGDQVK	FBP1	2.84e-05	4.73
51530	TLVYGGIFLYPANK	FBP1	0.00113	4.19
60118	YVGSMVADVHR	FBP1	2.92e-09	4.29
8879	DVPLVHLDEITLFK	FBXL18	1.39e-05	4.52
2170	AKLDLVQSMMDCLYAK	FCF1	0.00655	-2.66
5472	CSWLVVQCLQR	FDPS	2.71e-05	-5.55
56414	VPETVADAR	FDX1	4.49e-05	-5.29
54613	VGDNVLHLAQR	FDX1L	0.00587	2.63
1542	AGLLPSGPRPGYAAIQALLSSR	FDXR	0.00178	3.82
30763	LGVIPNVEGR	FDXR	2.32e-09	6.34
43004	RGPLQVAFTIK	FDXR	0.00439	-3.35
30178	LFLDRDLMTLPIQNK	FECH	0.0079	-2.31
42230	QYQEEIQELNEVAR	FGFR1OP2	0.000105	-3.11
28054	KSKEFAQIIK	FH	5.99e-06	-8.45
30806	LHDALDAK	FH	0.00746	-3.49
14305	FDCHHCNESLFGKK	FHL2	7.49e-07	5.24
27744	KPGADLSDYFNY	FIP1L1	0.00285	-5.69
18863	GLMGMCVNER	FKBP10	0.00212	3.98
19096	GMDQGLLGMCPGER	FKBP10	0.00935	2.6
20809	GYGTVIPPQASLVFHVL	FKBP10	0.000607	4.96
23832	IIDTSLTRDPLVIELGQK	FKBP11	0.00994	-2.57
46285	SHESFQEMDLNDDWK	FKBP14	0.000734	5.79
17205	GEAHLAVNDFELAR	FKBP4	0.00762	-3.07
26627	KFDSSLDRK	FKBP4	0.00135	-2.06
47680	SNTAGSQSQVETEA	FKBP4	0.00103	3.27
50601	TGWLLDGTK	FKBP4	0.0031	4.19
54553	VFVHYTGW	FKBP4	0.00183	-2.59
14112	FAEQDAKEEANK	FKBP5	0.000272	-2.42
43294	RIYANMFK	FKBP5	0.00273	-2.78
55456	VLAQQGEYSEAIPILR	FKBP8	0.00141	3.61
31523	LLDGTLLDSTWNLGK	FKBP9	0.00856	-3.13
34673	LVHLQTLVLNGNPLLHAQLR	FLII	0.00593	2.97
3125	ANLPQSFQVDTSK	FLNA	7.96e-05	4.1
3512	AQGPGLEPSGNIANK	FLNA	0.00115	-5.15
9278	EAEIVEGENHTYCIR	FLNA	8.77e-05	5.4
9582	EATTEFSVDAR	FLNA	0.00738	6.65
10717	EGPYSISVLYGDEEVPR	FLNA	7.24e-14	7.78
16447	FVPAEMGTHT	FLNA	1.18e-10	-5.29
22627	IANLQTDLSDGLR	FLNA	0.0026	-3.73
29543	LDVQFSGLTK	FLNA	0.000119	6.79
35292	LYSVSYLLK	FLNA	0.000427	-4.21
39346	PAEMGTHTVSVK	FLNA	0.00145	5.38
56313	VNQPASFAVSLNGAK	FLNA	0.0066	3.81
56731	VQVQDNEGCPVEALVK	FLNA	0.00156	6.58
190	AAGSGELGVTMK	FLNB	0.000418	5.35
1580	AGPGTLSVTIEGPSK	FLNB	8.88e-05	5.48
5277	CLATGPGIASTVK	FLNB	3.94e-10	6.95
9330	EAFTNKPNVFTVVTR	FLNB	0.00446	-5.64
21481	HIPGSPFTAK	FLNB	8.65e-06	-5.65
22348	HVTGSPFQFTVGPLGEGGAHK	FLNB	0.00201	3.44
22569	IAGPGLGSGVR	FLNB	0.00362	-3.56
24839	IPEINSSDMSAH	FLNB	0.00351	5.05
36785	NDEHIPESPYLVPVIAPSDDAR	FLNB	2.75e-07	7.17
46019	SGCIVNNLAEFTVDPK	FLNB	0.00344	4.86
47779	SPFEVQVGPEAGMQK	FLNB	3.15e-05	5.58
56312	VNQPASFAIR	FLNB	0.000923	6.55
59812	YRGQHVTGSPFQFTVGPLGEGGAHK	FLNB	0.00049	3.86
6807	DIHDDQDYLHSLGK	FLOT1	0.000472	5.22
12137	EMLAAACQMFLGK	FLOT1	0.00139	3.39
5624	DADIGVAEAERDAGIR	FLOT2	0.00558	-2.58
35769	MGIEILSFTIK	FLOT2	0.00343	3.03
46818	SLAPTEEERESFLR	FMR1	0.00661	-4.32
17806	GGGQEERPFVAR	FN3KRP	0.000721	-3.23
13666	EVNEGIQALSNSEEEK	FNBP4	0.000717	5.23
33025	LQDAAEQLK	FNBP4	0.000758	-6.75
21843	HNLSLNECFVK	FOXC1;FOXS1;FOXC2	0.00135	-4.41
19789	GRFQTIDLSPFLFTR	FOXRED1	0.0022	-2.47
10389	EFNDGAYNIK	FSCN1	0.00136	-3.71
27632	KNGQLAASVETAGDSELFLMK	FSCN1	0.00206	3.75
54728	VGKDELFALEQSCAQ	FSCN1	0.0035	3.02
57245	VTGTLDANR	FSCN1	0.00457	-2.47
58818	YFGGTEDRLSCF	FSCN1	0.00148	5.17
41504	QNYHQDSEAAINR	FTH1	1.01e-06	2.63
27409	KLNQALLDLHALGSAR	FTL	0.00196	6.37
49932	TDPHLCDFLETHFLDEEVK	FTL	1.48e-06	3.8
10409	EFQLFQGVTR	FTSJ1	6.09e-08	3.96
941	AEGYAEGDLTLYHR	FTSJ3	8.47e-05	4.34
36455	MVMIQDGPQNTGADKPLR	FUBP1	0.000335	5.62
43978	RPLEDGDQPDAK	FUBP1	0.00979	-2.56
14237	FAVGIVIGR	FUBP3;FUBP1	1.36e-07	-11
3281	APKPDGPGGGPGGSHMGGNYGDDRR	FUS	7.24e-14	3.77
50532	TGQPMINLYTDRETGK	FUS	1.37e-08	5.45
30500	LGGDLGTYVINK	FXN	3.24e-12	11.5
1221	AFHEEFVVR	FXR1	0.00208	-4.23
1884	AIELDEDTGTFR	FXR1	1.74e-05	7.51
44680	RVNILSDMHLR	FXR1	0.00404	-5.46
29703	LEFSEDSVQVPR	FXR2	3.07e-10	-5.63
37747	NLEELEEK	G3BP2	2.02e-09	-5.09
31132	LILDVFCGSQMHFVR	G6PD	0.00126	-6.34
30847	LHFTIKDPANR	GAA	0.00456	4.42
52868	TVPQSSLTMGQLYEK	GABARAPL2	7.24e-14	8.99
51280	TLIGYSAAELNR	GABPA	0.000682	4.96
42809	RFQELLQDLEK	GADD45GIP1	0.00227	-4.96
58887	YGAASGVVPGSLWPSPEQLR	GADD45GIP1	0.00449	-4.06
53024	TWNAVLLR	GALE	0.000887	-5.44
22286	HVGSNLCLDSR	GALNT2	0.00114	5.11
58351	WYLENVYPELR	GALNT2	0.00557	-2.06
1020	AENGKLVINGNPITIFQERDPSK	GAPDH	0.000649	6.34
55156	VIHDNFGIVEGLM	GAPDH	9.14e-08	-7.28
57482	VVDLMAHM	GAPDH	0.000503	4.24
57485	VVDLMAHMASKE	GAPDH	0.000181	7.32
15958	FRQHMENEMAHYACDCWDAESK	GARS	0.00294	4.9
50232	TFFSFPAVVAPF	GARS	0.00473	4.88
59679	YPLFEGQETGKKETIEE	GARS	0.000639	-4.02
10902	EHTLAWKL	GART	0.00024	4.78
30757	LGVDLDAQTWR	GART	0.000257	5.61
42342	RALERDPTEDDVESK	GATAD2A	0.00561	2.57
24163	ILCEQCMTSNQK	GATAD2B	2.43e-06	4.86
55033	VIAPNPAQLQGQR	GATAD2B	4.03e-05	4.37
32831	LPIAVNGSLIYGVCAGK	GATB	0.000788	-2.02
31970	LLMLDDQR	GBA	4.47e-10	-4.37
21354	HGWEELVYYTVPLIQEMESR	GBAS	4.36e-06	4.83
20769	GYESFGVHR	GBE1	0.000761	2.61
27618	KNEIQDLQTK	GBP1	0.00253	3.73
1827	AIAHYEQQMGQK	GBP1;GBP2	1.75e-10	2.01
39483	PEMVSLLK	GCDH	5.64e-09	-5.43
5448	CSILNYLK	GCLC	0.00701	2.24
57603	VVINVPIFK	GCLC	4.46e-05	5.45
25783	IVAIGTSDLDK	GCLM	0.000855	-2.72
30170	LFIVESNSSSSTR	GCLM	0.00129	4.61
51257	TLHLQTGNLLNWGR	GCLM	0.0041	2.57
7291	DLGTESQIFISR	GDI2	0.00183	6.5
24862	IPGSPPESMGR	GDI2	0.00982	-4.15
29801	LELLEPIEQK	GDI2	1.88e-12	-6.71
50625	THFETTCDDIK	GDI2	0.00272	2.73
368	AASHLLSIHK	GEMIN5	1.84e-09	3.57
497	ACFTQWLCHLHNEVNRK	GFER	0.000986	5.23
7835	DNSHPFVGLAFK	GFM1	0.000857	-3.84
16429	FVLQDGAHHM	GFM1	0.00199	-4.79
59632	YNVPFLTFINK	GFM1	0.00432	-3.23
59633	YNVPFLTFINKLDR	GFM1	1.12e-09	-3.03
16814	GALTVGITNTVGSSISR	GFPT1	0.00628	4.07
13204	ETDCGVHINAGPEIGVASTK	GFPT1;GFPT2	0.000154	6.32
22076	HSEGILAGELK	GFPT1;GFPT2	1.42e-07	-7.56
33959	LSQAFNHWLK	GGPS1	0.00581	-3.64
47106	SLHPELLDTNR	GID8	0.0015	4.53
31936	LLLNHASDNIPK	GINS2	2.84e-05	4.85
10381	EFMANTESYLK	GINS4	0.00167	-2.62
34619	LVFHTQLAHGSPTGR	GIPC1	0.000654	4.78
53725	VDDLLESYMGIRDTELAAT	GIPC1	0.00985	2.7
4340	AVASSLYDILAR	GLB1	5.06e-11	4.99
29405	LDLLVENMGR	GLB1	0.000723	-4.19
31691	LLELQYFISR	GLG1	0.000128	3.78
53264	VAELSSDDFHLDR	GLG1	0.00541	3.72
24985	IQDPDGYWIEILNPNK	GLO1	0.00303	4.79
24536	ILTPLVSLDTPGK	GLOD4	0.0015	-3.58
57269	VTLAVSDLQK	GLOD4	0.000327	4.64
22972	IDRLDGAHAPELTK	GLRX3	0.00766	2.37
27513	KLTHAAPCMLFMK	GLRX3	0.00458	-2.57
47898	SPSEILQELGK	GLS	0.000537	4.86
49506	TAAYVNAIEK	GLUD1;GLUD2	0.00329	-2.1
57507	VVDVPFGGAK	GLUD1;GLUD2	0.00221	-2.14
52180	TSFFLGEVGNAAK	GLYR1	0.00134	-5.54
21375	HHGQEGSILVTK	GMPPB	2.42e-05	3.7
25443	ISMSHEEEPLGTAGPLALAR	GMPPB	4.77e-05	4.58
52706	TVEVPFKGDVEHTIR	GMPR2	0.00966	-4.68
6290	DFPETNNILK	GMPS	0.0047	4.49
32383	LMQITSLHSLNAFLLPIK	GMPS	0.000803	4.38
35179	LYGAQFHPEVGLTENGK	GMPS	0.00289	5.15
49451	SYSYVCGISSKDEPDWESLIFLAR	GMPS	0.000345	-3.19
57600	VVILDAGAQYGK	GMPS	7.24e-14	-7.29
22696	IATLGYLPTQQDVLR	GNA11	3.69e-05	5.04
24576	ILYSHLVDYFPEFDGPQR	GNA11	7.24e-14	6.62
39784	PLYHHFTTAINTENIR	GNA13	1.35e-08	3.85
54469	VFLQYLPAIR	GNA13	0.000243	-4.71
25646	ITHSPLTICFPEYTGANK	GNAI2	7.24e-14	-7.18
1609	AGSAEEGVMTPELAGVIK	GNAI3	0.00247	4.79
22407	HYCYPHFTCAVDTENIRR	GNAS;GNAL	9.01e-05	4.57
56198	VNFHMFDVGGQRDER	GNAS;GNAL	0.000136	-5.67
31878	LLLAGYDDFNCNIWDAMKGDR	GNB2	0.0019	3.35
57912	VWQVTIGTR	GNB2L1	0.000206	4.34
732	ADQELLLYSHDNIICGITSVAFSK	GNB4	1.34e-07	-3.58
56872	VSCLGVTDDGMAVAT	GNB4;GNB1;GNB2	0.000846	-5.05
45626	SELEQLRQEAEQL	GNB4;GNB2	0.00512	3.39
9106	DYIVALQHPVTTDIK	GNE	1.05e-11	7.44
13251	ETGENVLHVR	GNE	0.00941	4.94
44963	SAEQHLISMCEDHDR	GNE	1.82e-06	5.3
4020	ASTNPDRVQGAGGQNMR	GNL2	0.00821	2.23
8508	DTESFETTFGPK	GNL2	1.02e-05	3.89
10222	EETEENSHCDANTEMQQILTR	GNL2	0.00602	2.01
47804	SPHIETYLK	GNL2	8.59e-10	2.93
51169	TLEEDVDDRAPSKK	GNL2	1.95e-06	2.31
19401	GPHLANSILFQ	GNL3	3.16e-08	-3.98
19402	GPHLANSILFQSS	GNL3	0.00755	2.09
28275	KVIEASDVVLEVLDAR	GNL3	0.000462	3.24
26108	IYAPQGLLLTDPIER	GOLGA7	0.00836	-3.62
51372	TLNNLYAEAEK	GOLGA7	0.00248	-4.09
21767	HLYHSSQNELAK	GOLGB1	0.000632	-2.21
30825	LHEDELLQLVTQADVETEMQQK	GOLGB1	0.000805	-2.41
19770	GREEHYEEEEEEEEDGAAVAEK	GOLIM4	0.000277	-4.46
8151	DREGYTSFWNDCISSGLR	GOLPH3	0.00537	2.85
37736	NLDYVATSIHEAVTK	GOT1	0.00328	2.84
5696	DAGMQLQGYR	GOT2	0.000403	4.46
38109	NMGLYGER	GOT2	0.00106	-7.04
50964	TISGTGALR	GOT2	0.000536	-6.74
8840	DVLTGQEFDVR	GPD2	0.000112	-5.14
39292	NYLSCDVEVR	GPD2	4.75e-05	4.59
4571	AVLHVALR	GPI	0.00526	-7.19
8159	DRFNHFSLTLNTNHGHILVDYSK	GPI	0.00232	-2.84
13283	ETITNAETAK	GPI	0.000681	-3.26
15842	FQQGDMESNGK	GPI	0.00128	-2.5
40045	PVQTQHPIRK	GPI	6.27e-05	3.93
12045	ELVIPLIQ	GPKOW	7.71e-06	-4.37
12046	ELVIPLIQNGHR	GPKOW	0.00533	3.61
35849	MIIEDVLSPDTCVCR	GPKOW	0.00639	2.07
55556	VLEGLREDMLETLVPK	GPKOW	0.000581	2.66
8980	DVYVVTDQIPVFVT	GPNMB	0.000804	-6.01
33133	LQFIADHCPTLR	GPS1	7.4e-07	-6.28
47867	SPPREGSQGELTPANSQSR	GPS1	0.00069	2.18
9457	EALPAPSDDATALMTDPK	GPX1	0.000178	4.82
55800	VLNEECDQNWYK	GRB2	0.00132	4.59
18801	GLLCLLSDHVDKR	GRHPR	0.000748	-5.45
54874	VGYTPDVLTDTTAELAVSL	GRHPR	0.00306	-2.7
18898	GLPFQANAQDIINFFAPLKPVR	GRSF1	1.52e-09	3.59
59134	YIEIFPSR	GRSF1	0.00388	-2.32
37452	NIHLWTPTDGGSWHVDQRPFVGHTR	GRWD1	7.72e-07	6.1
1509	AGKEPGLQIWR	GSN	2.65e-05	6.1
18169	GIEEEEILPGFILCDPNNLCHSGR	GSPT1	6.81e-05	-7
597	ADFDNTVAIHPTSSEELVTLR	GSR	3.32e-05	-6.27
1881	AIEHADGGVAAGVAVLDNPYPV	GSS	0.000968	-2.38
22249	HVDGQTHMLFGSDR	GSTK1	5.13e-06	5.09
36899	NEDITEPQSILAAAEK	GSTK1	0.0016	4.83
5282	CLDEFPNLK	GSTM3	1.21e-08	4.84
25715	ITQSNAILR	GSTM3;GSTM2	0.00355	-3.01
54908	VHEYLGWHADCIR	GSTT2B;GSTT2	2.45e-09	5.47
1403	AGDMICPECGLVVGDR	GTF2B	0.00885	3.4
29515	LDTGPQSLSGK	GTF2F1	0.000508	4.45
52497	TTPNSGDVQVTEDAVR	GTF2F1	7.24e-14	5.28
33878	LSLEGIVVQR	GTF2F2	7.24e-14	5.94
40838	QHVLDMLFSAF	GTF2F2	1.54e-07	6.07
40839	QHVLDMLFSAFEK	GTF2F2	0.00328	3.07
41037	QKVENLFNEK	GTF2I	0.00816	-4.38
12699	EQVNDLFSR	GTF2I;GTF2IRD2	0.000534	5.29
23030	IEAVEMHLTR	GTF3C4	0.00416	-4
27252	KLEELEKEEELR	GTPBP4	0.000327	3.73
30871	LHLAIPTR	GTPBP4	0.00363	-2.68
48017	SQFLINGKPFYFHGVNK	GUSB	4.4e-06	-6.69
16816	GALVLGSSLK	GYG1	1.14e-05	4.13
54678	VGGIYTVLQTK	GYS1	7.24e-14	8.77
2303	ALDGLWNR	H6PD	5.76e-05	-5.39
30137	LFGSPLSDYYAYSPVR	H6PD	2.33e-05	6.32
3457	AQDFHWLTR	HACL1	0.00474	-2.84
38441	NQETMGAFQEFPQVEACR	HACL1	0.00476	2.18
39956	PSSIEAIPFVIEK	HACL1	0.00338	2.78
14687	FFNPVPVMK	HADH	0.00548	2.89
21167	HFFNPVPVMK	HADH	4.86e-11	-7.9
30366	LGAGYPMGPF	HADH	0.00956	3.72
2645	ALMGLYHGQVLCKK	HADHA	0.00782	-4.81
45145	SAVLISSKPGCFIAGADINMLAACK	HADHA	0.00188	3.6
15641	FNNWGGSL	HADHB	0.00483	-5.39
27392	KLMLDLNK	HADHB	0.00197	-4.59
29880	LEQDEYALR	HADHB	0.00102	-6.33
9203	EAAIVDPVQPQK	HAGH	6.58e-05	6.56
34877	LVSELWDAGIK	HARS	1.25e-05	-6.8
24186	ILDLVISCFKR	HARS2	0.000942	2.82
25813	IVDGMFAVCGVPESK	HARS2	0.00793	-2.05
54588	VGAHAGEYGAEALER	HBA1	1.4e-13	4.97
2807	ALSGVLEQDRVQSL	HBS1L	6.77e-05	-4.95
2808	ALSGVLEQDRVQSLK	HBS1L	0.00276	-2.66
12342	ENQWFDVGVIK	HCFC1	0.000201	-6.79
37931	NLPLLMLGGGGYTIR	HDAC2	0.00191	4.28
60198	YYAVNFPMR	HDAC2	7.24e-14	6.19
33040	LQDFYDSTAGK	HDDC2	0.0047	2.65
28013	KSCVEEPEPEPEAAEGDGDK	HDGF	1.31e-05	5.8
21121	HETAFLGPK	HDGFRP2;HDGFRP3;PSIP1;HDGF	0.00133	5.71
6315	DFSHPCTWQVLDGAEDTLRECR	HDHD3	0.000204	3.27
10816	EHFDFVLTSEAAGWPKPDPR	HDHD3	0.00057	4.5
24282	ILGGLGLR	HDHD3	0.00102	7.79
33531	LRHPLGEAY	HDHD3	2.08e-05	-6.22
15934	FRIPNQFQSDPPAPSDK	HEBP1	0.0074	-2.88
38681	NSLFGSVETWPWQVLSK	HEBP1	0.000883	-2.61
3796	ASAIPLDDASSGPIQVR	HELZ2	0.00138	3.96
7289	DLGQVSVGSFEILPGR	HELZ2	0.00631	-2.89
56480	VPPLLIYGPFGTGK	HELZ2	0.000742	4.09
22446	HYLPLSSILDTLDVM	HEXA	0.00918	-2.76
57915	VWREDIPVNYMK	HEXA	0.00154	-5.07
18120	GIAAQPLYAGYCNHENM	HEXB	0.00355	3.89
2557	ALLAGQAALLQALMELAPASAPAR	HGH1	0.000738	-2.1
3288	APLHYLAPLLSNLSQRPAAR	HGH1	3.86e-06	7.44
32030	LLPFLAPGAR	HGH1	0.000107	-5.55
27910	KQEYLEVQR	HGS	0.0009	3.81
35330	LYYEGLQDK	HGS	7.98e-07	5.6
6328	DFSSVFQFLR	HIBADH	6.24e-06	-3.99
21362	HGYPLIIYDVFPDACK	HIBADH	0.00716	-2.77
24028	IITMLPTSINAIEAYSGANGILK	HIBADH	0.000719	5.04
30731	LGSLAHQIYR	HIBADH	0.00374	-2.49
35747	MGAVFMDAPVSGGVGAAR	HIBADH	0.00601	3.35
1152	AFCAGGDIR	HIBCH	7.27e-05	-5.6
926	AEGLGDGYR	HINT2	0.00722	-3.53
30383	LGAQSVYHLHIHVLGGR	HINT2	0.00687	-4.64
12842	ERNGLSLAAL	HIST1H1B	1.61e-06	3.1
12843	ERNGLSLAALK	HIST1H1B	0.00219	3.42
54451	VFLENVIR	HIST1H4A	0.00258	-5
54453	VFLENVIRDAVTYT	HIST1H4A	0.00284	-4.64
54455	VFLENVIRDAVTYTEHAKR	HIST1H4A	9.07e-06	5.18
21431	HIDMVEGDEGR	HK2	0.00906	4.09
48725	STIGVDGSVYKK	HK2	0.00735	2.71
3990	ASSDSAQGSDVSLTACKV	HLA-A	0.00511	2.54
14414	FDSDAASQR	HLA-A	1.32e-09	-2.2
58086	WAAVVVPSGEEQR	HLA-A	0.000789	4.16
58864	YFSTSVSRPGR	HLA-A	0.00552	3.26
5566	CWALGFYPAEITLTWQR	HLA-A;HLA-C	0.00769	2.66
4934	AYLEGTCVEWLRR	HLA-C	0.00337	-2.03
49475	TAADTAAQITQR	HLA-C	0.00276	-2.96
36158	MPAILDGEEAVSK	HMCES	0.00557	3.63
46205	SGSIGAADSPENWEK	HMCES	0.00064	3.82
27942	KQPPVSPGTALVGSQKEPSEVPTPK	HMGA1	0.000721	4.7
30459	LGEMWNNTAADDKQPYEK	HMGB1	0.000569	4
17330	GEMWNNTAADDK	HMGB1;HMGB1P1	0.000832	2.64
17332	GEMWSEQSAK	HMGB2	0.00364	3.17
21887	HPDSSVNFAEFSK	HMGB2	0.000138	4.67
27319	KLGEMWNNLNDSEK	HMGB3	0.000629	4.48
34819	LVPVTPEVKPK	HMGN5	2.02e-05	2.98
40447	QEAVVEEDYNENAK	HMGN5	0.00823	3.86
26538	KELSSSLHQK	HMMR	0.00729	5.25
1198	AFEYNMQIFNELDQAGSTLAR	HMOX2	0.00785	-2.79
20238	GTPEENQASWAK	HN1	0.000108	-5.93
35727	MFQVPDSEGGR	HN1L	0.00994	3.29
57987	VYFQNHDAADK	HNRNPA0	7.24e-14	-5.85
17869	GGNFGGRSSGPYGGGGQYFAK	HNRNPA1	0.00383	-3.3
4703	AVSREDSQRPGAHLTVK	HNRNPA1;HNRNPA1L2	2.99e-05	2.44
18964	GLSFETTDESLR	HNRNPA1;HNRNPA1L2	0.00248	3.85
23417	IFVGGIKEDTEEHHLRDYFEQY	HNRNPA1;HNRNPA1L2	0.00113	-7.37
5982	DDHDPVDK	HNRNPA2B1	0.00193	3.63
17520	GFGDSRGGGGNFGPGPGSNFR	HNRNPA2B1	9.13e-12	-7.09
17868	GGNFGFGDSRGGGGNFGPGPGSNFR	HNRNPA2B1	2.63e-08	-5.59
30161	LFIGGLSFETTEESLRNYYEQWGK	HNRNPA2B1	0.00714	3.14
40518	QEMQEVQSS	HNRNPA2B1	7.68e-07	-4.48
17424	GFAFVTFDDHDTVDK	HNRNPA3	0.0054	3.48
30158	LFIGGLSFETTDDSLREHFEK	HNRNPA3	0.00738	-5.6
35612	MEGHDPKEPEQLR	HNRNPA3	9.38e-08	5.84
57052	VSREDSVKPGAHLTVKK	HNRNPA3	6.4e-09	3.02
58971	YGKIETIEVMEDR	HNRNPA3	0.000388	4.78
13922	EYFGEFGEIEAIELPMDPK	HNRNPAB	0.00774	-3.42
48222	SRGFGFILFK	HNRNPAB	0.000211	3.26
45443	SDVEAIFSK	HNRNPC;HNRNPCL4;HNRNPCL1;HNRNPCL3;HNRNPCL2	0.000631	-4.17
45444	SDVEAIFSKY	HNRNPC;HNRNPCL4;HNRNPCL1;HNRNPCL3;HNRNPCL2	7.52e-09	5.28
14775	FGEVVDCTLKLDPITGR	HNRNPD	0.00955	-3.07
17442	GFCFITFKEEEPVK	HNRNPD	0.00443	5.16
22074	HSEAATAQREEWK	HNRNPD	3.38e-05	3.95
13920	EYFGAFGEIENIELPMDTK	HNRNPDL	0.00289	3.72
35970	MLGTEGGEGFVV	HNRNPH1	0.00223	4.79
52079	TREGRPSGEAFVELESEDEVK	HNRNPH1	3.67e-11	-5.91
47678	SNSVEMDWVLK	HNRNPH2	2.74e-07	-5.77
58904	YGDGGSSFQSTTGHCVHMR	HNRNPH2	0.000522	2.93
20100	GSYGDLGGPIITTQVTIPK	HNRNPK	0.00409	3.01
20250	GTQDQIQNAQYLLQNSVK	HNRNPK	1.48e-11	7.48
40450	QECCPHSTDRVVLIGGKPDR	HNRNPK	7.54e-08	5.27
2015	AIMPGQSYGLEDGSCSYK	HNRNPL	0.00032	4.55
8012	DQDTWDYTNPNLSGQGDPGSNPNK	HNRNPL	0.000979	-2.83
23258	IEYAKPTR	HNRNPL	2.84e-09	-5.13
36851	NDQDTWDYTNPNLSGQ	HNRNPL	0.00345	-5.87
28082	KTEEGEIDYSAEEGENRR	HNRNPLL	0.00957	2.18
14873	FGSGMNMGR	HNRNPM	0.00605	-4.84
54665	VGEVTYVELL	HNRNPM	0.000344	2.85
44969	SAFLCGVMK	HNRNPR;SYNCRIP	0.00462	2.58
52939	TVTEEILEK	HNRNPR;SYNCRIP	7.24e-14	-10
6739	DIDIHEVR	HNRNPU	1.44e-05	-9.07
14337	FDENDVITCFANFESDEVELSYAK	HNRNPU	0.00597	4.07
19121	GMLLGEEEFSYGYSLK	HNRNPU	6.31e-05	-5.41
31716	LLEQYKEESKK	HNRNPU	0.00331	2.32
37049	NFESDEVELSYAK	HNRNPU	0.000176	-5.37
37252	NGQDLGVAFK	HNRNPU	0.00836	3.38
48412	SSGPTSLFAVT	HNRNPU	0.000721	4.65
57378	VTVAPPGAR	HNRNPU	0.00524	-2.14
59576	YNILGTNTIMDK	HNRNPU	6.26e-07	5.34
4416	AVEFNFGQR	HNRNPUL1	0.00187	-6.93
48424	SSGYPLTIEGF	HNRNPUL1	0.000205	-5.67
8635	DTYTSDLHFQVSK	HNRNPUL2	0.00958	-3.61
9014	DWQSYYYHHPQDR	HNRNPUL2	3.39e-08	7.45
10509	EGCTEVSLLR	HNRNPUL2	5.43e-05	-5.3
50812	TIEECEVIL	HNRNPUL2	1.71e-06	-5.05
34883	LVSGGGACSDTGACTPAR	HOOK1	0.00733	2.82
28122	KTIPSWATLSASQLAR	HP1BP3	0.000852	-2.3
46009	SGASVVAIR	HP1BP3	2.39e-07	5.42
1686	AGYRGPFLPGFRPVSSAPGPGWVSR	HPDL	0.00362	-6.36
14987	FHVPAGQPLAR	HPDL	0.00218	-2.73
29168	LCHIAFHVPAGQPLAR	HPDL	6.07e-05	4.28
40407	QDQVEQFLAR	HPDL	0.000165	5.68
49868	TDFLIFDPK	HPSE	0.000427	-2.68
58014	VYLHCTNTDNPR	HPSE	7.93e-08	2.82
21326	HGSGSGQSSSYSPYGSGSGWSSSR	HRNR	0.00144	-2.33
170	AAGCDFTNVVK	HRSP12	0.00489	3.46
14750	FGDDYRPGLR	HS2ST1	0.00185	3.4
55743	VLLDLPNSGGEAQAK	HSD17B10	0.00485	-3.19
6385	DGANIVIAAK	HSDL2	0.000706	-2.81
14796	FGGIDILVNNASAISLTNTLDTPTK	HSDL2	0.00328	-2.74
19597	GQEQLLENIK	HSF1	0.000544	-4.47
3865	ASGDEMVSLK	HSP90AA1	1.57e-06	-7.77
5992	DDITNEEYGEFYK	HSP90AA1	3.31e-05	-5.74
11657	ELHINLIPNKQDR	HSP90AA1	0.000808	-2.61
30560	LGIHEDSQNR	HSP90AA1	0.00524	-3.08
49954	TDTGEPMGR	HSP90AA1	0.00137	-2.98
52138	TSASGDEMVSLK	HSP90AA1	0.00517	-4.46
22134	HSQFIGYPITLFVE	HSP90AA1;HSP90AA5P	0.00154	3.37
48871	STYGWTANMER	HSP90AA1;HSP90AB1	0.00579	3.14
26910	KHLEINPDHPIVETLR	HSP90AB1	0.00693	3.79
27989	KRGFEVVYMTEPIDEYCVQQLK	HSP90AB1	3.89e-10	-5.11
51489	TLTLVDTGIGMTKA	HSP90AB1	3.99e-05	3.98
46708	SIYYITGESK	HSP90AB1;HSP90AB2P	0.00686	-7.57
3239	APFDLFENK	HSP90AB1;HSP90AB3P	0.00775	3.01
25446	ISNASDALDK	HSP90AB1;HSP90B1;HSP90AB4P;HSP90AB2P	0.000609	-3.25
6960	DISTNYYASQK	HSP90B1	0.00269	-2.32
20469	GVIEDHSNR	HSP90B1	0.00221	-3.94
42821	RFQSSHHPTDITSLDQYVER	HSP90B1	0.00265	3.97
31090	LIHEPSAALLAYGIGQDSPTGK	HSPA14	0.00353	3.75
33037	LQDFFNGR	HSPA1B;HSPA1A	3.29e-07	-6.16
45137	SAVEDEGLK	HSPA1B;HSPA1A	0.0027	-4.53
56216	VNHFVEEFK	HSPA1B;HSPA1A	0.00214	-3.54
19303	GPAIGIDLGTTYSCVGVFQHGK	HSPA2	0.00356	-4.17
53417	VAMNPTNTIFDAK	HSPA2	0.000979	-7.55
1299	AFSDPFVEAEK	HSPA4	0.00984	2.06
48837	STTLNADEAVTR	HSPA4	0.00506	3.1
49241	SVVGIDLGFQSC	HSPA4	0.0016	-3.23
4612	AVMEQANLQR	HSPA4L	0.00101	4.31
9791	EDISSIEIVGGATR	HSPA4L	0.00142	5.38
23617	IGSFTIQNVFPQSDGDSSK	HSPA4L	0.00204	-2.38
46421	SIDLPIQSSLCR	HSPA4L	7.84e-10	5.13
52179	TSFEDGSGECEVFCK	HSPA4L	4.12e-07	5.09
16955	GCALQCAILSPAFK	HSPA4L;HSPH1;HSPA4	0.00898	3.86
3817	ASDNQPTVTIK	HSPA5	2.76e-06	-8.81
7765	DNHLLGTF	HSPA5	0.00229	-4.84
25109	IQVDIGGGQTK	HSPA5	4.27e-10	5.46
25707	ITPSYVAFTPEGER	HSPA5	0.00406	4.52
28351	KVTHAVVTVPAYFNDAQRQ	HSPA5	0.000374	3.63
36845	NDPSVQQDIK	HSPA5	0.00351	-4.14
39405	PAYFNDAQR	HSPA5	0.000247	-2.84
39971	PSYVAFTPEGER	HSPA5	0.0056	2.9
53805	VDIGGGQTK	HSPA5	7.8e-05	-5.19
5359	CNEIINWLDKN	HSPA8	6.59e-06	-2.66
14308	FDDAVVQSDMK	HSPA8	0.00396	2.92
41980	QVAMNPTNTVFDAK	HSPA8	0.00919	3.5
48046	SQIHDIVLVGG	HSPA8	0.000108	6.06
31081	LIGIPPAPR	HSPA9	5.97e-05	5.9
32724	LPADECNKLKEEISK	HSPA9	0.00137	-6.61
39822	PNNTFYATK	HSPA9	0.000781	-4.24
42691	RETGVDLTK	HSPA9	0.00424	-3.27
52502	TTPSVVAF	HSPA9	0.0026	4.45
57570	VVGIDLGTTNSCVAVMEGK	HSPA9	3.52e-05	3.16
58599	YDLGGGTFDISILEIQK	HSPA9	7.24e-14	-7.49
3556	AQLGGPEAAK	HSPB1	0.0028	-3.07
14400	FDQAFGLPR	HSPB1	0.000531	5.61
46908	SLDVNHFAPDELTVK	HSPB1	0.000351	4.57
2451	ALFAISCLVR	HSPBP1	4.11e-07	4.88
2650	ALMLQGVDLLADAVAV	HSPD1	0.00728	5.96
9924	EEAGDGTTTATVLAR	HSPD1	3.72e-09	7.21
17961	GGTSDVEVNEKK	HSPD1	2.85e-05	5.76
20823	GYISPYFINTSK	HSPD1	0.00547	4.76
26358	KCEFQDAYVLLSEK	HSPD1	0.00372	-3.71
34830	LVQDVANNTN	HSPD1	0.0005	6.98
17832	GGIMLPEKSQGK	HSPE1	0.000379	-4.38
5486	CTPSVISFGSK	HSPH1	0.000199	6.43
56149	VMYMGEEHLFSVE	HSPH1	0.00619	-4.26
57702	VVNVELPIEANLVWQLGK	HSPH1	0.00165	-3.05
9315	EAFLNAPEANR	HTATSF1	3.9e-13	-10.2
42689	RESVELALK	HTATSF1	1.06e-06	7.29
57134	VTAGISFAIPSDR	HTRA2	7.24e-14	7.68
23226	IETELVCVTTHFK	HUS1	0.00832	4.41
29184	LCLRLTRDHK	HUWE1	0.00383	3.7
13492	EVEEEPGIHSL	HYOU1	0.00314	4.72
19266	GNTISSLFGGGTTPDAK	HYOU1	0.00445	6.06
43528	RLIPEMDQIFTEVEMTTLEK	HYOU1	0.00952	4.15
46800	SLAEDFAEQPIK	HYOU1	0.00918	8.26
59880	YSHDFNFHINYGDLGFLGPEDLR	HYOU1	7.14e-13	6.84
10870	EHMGNVVEALIALTN	HYPK	0.00063	-6.23
19912	GSELEITLTR	IARS	0.00645	3.3
8063	DQLGGWFQSSLLT	IARS2	2.64e-05	-3.39
8212	DRRPYWCISR	IARS2	0.00441	-4.89
52775	TVIVHGFTL	IARS2	0.00728	-2.09
54534	VFTEVAIGPSVLNAAR	IARS2	0.000153	-6.52
32201	LLTQDEGPALVPGGR	IBA57	0.00414	2.95
57860	VWAVLPSSPEACGAASLQER	IBA57	3.51e-10	3.93
45930	SFSCSATLEVAGQLIHK	ICAM1	1.52e-10	4.57
46704	SIYSLDKL	ICT1	0.00814	4.17
50802	TIEAGFMTK	IDH1	0.00598	3.16
52647	TVEAEAAHGTVT	IDH1	0.000465	-6.12
10818	EHFLNTTDFLDTIK	IDH2	3.04e-12	-4.94
32471	LNEHFLNTT	IDH2	0.00759	-4.5
18681	GLFDHAAR	IDH3A	0.00216	3.47
28097	KTFDLYANVRPCVSIEGYK	IDH3A	0.00418	-2.29
21671	HLNLEYHSSMIADAVKK	IDH3B	0.00933	3.19
23786	IIAATFLFK	IDI1	0.00246	-3.25
13662	EVMVLNATESFVYEPK	IFI16	9.97e-05	-2.67
23307	IFEDIPTLEDLAETLK	IFI16	0.000252	3.49
25038	IQIADLMEEK	IFI16;PYHIN1	0.000124	5.81
35557	MEASALTSSAVTSVAK	IFI27	0.00672	-2.51
2741	ALQETPTSVLLHHQIGLCYK	IFIT1	7.24e-14	7.18
35565	MECPEIDCEEGWALLK	IFIT1	0.000146	2.48
37329	NHKPFSLLPLR	IFIT1	0.00554	3.27
39529	PFSLLPLR	IFIT1	0.000493	2.51
45455	SDVNAIIHYLK	IFIT1	0.00085	2.15
59133	YIEEALANMSSQTYVFR	IFIT1	0.0046	3.15
59949	YSVGIHNLLAYVK	IFIT1	0.000596	4.2
28644	LAEAQTYLDK	IFIT1;IFIT1B	3.97e-09	3.96
21559	HLDGNNEAALECLR	IFIT3	2.3e-08	6.39
18774	GLIDLTLDK	IFRD1	0.000571	3.9
3634	AQQQEEQEEKEEEDDEQTLHR	IGBP1	1.61e-06	3.63
33812	LSGHQFENYSFK	IGF2BP2	1.63e-05	2.58
52842	TVNELQNLSSAEVVVPR	IGF2BP3	7.24e-14	5.4
16324	FVCNDDVYSGPLK	IGF2R	5.63e-05	5.64
51757	TPCQQELDQVLER	IGFBP2	0.00336	4.28
15289	FLGGDMEHTHLVK	IK	0.0012	-4.73
44083	RQEEEDLLRVEEQLGSDTK	IKBIP	4.08e-05	5.63
54456	VFLGNVETFIK	IKBKAP	5.5e-06	-2.28
28542	LAAFGQLHK	ILF3	0.00173	-5.53
36579	NADHSMNYQYR	ILF3	4.92e-05	3.35
41665	QQREDITQSAQ	ILF3	0.000933	-3.41
56885	VSDWIDEQEK	ILF3	0.00252	3.7
14066	FAAQNLHQNLIR	ILKAP	0.000139	3.08
11481	ELDSITPEVLPGWK	IMMT	0.000165	5.25
44242	RRLPTVLLK	IMP3	0.000819	4.53
48519	SSPVDLVTATDQK	IMPA1	1.6e-06	-4.72
7096	DKYPNLQVIGGNVVTAAQAK	IMPDH2	0.00514	3.34
16459	FVPYLIAGIQHSCQDIGAK	IMPDH2	1.68e-06	4.84
44533	RTSSAQVEGGVHSLHSYEK	IMPDH2	4.16e-07	4.8
52307	TSSAQVEGGVHSLHSYEK	IMPDH2	0.00112	3.46
52308	TSSAQVEGGVHSLHSYEKR	IMPDH2	0.000573	-3.35
36622	NAGNPVVFIVQSLSSTPR	INADL	0.00956	2.46
39480	PEKHEIENLR	INF2	0.00396	5.2
31959	LLLSTSLDAK	INTS3	0.00301	4.1
12378	ENVNATENCISAVGK	IPO5	0.0056	4.67
21621	HLHSIMVLK	IPO5	3.13e-05	4.46
55967	VLTGVAGEDAECHAAK	IPO7	0.000559	2.38
6643	DHINDIIK	IQGAP1	1.32e-10	-7.48
11302	EKLEAYQHLFYLLQTNPTYLAK	IQGAP1	0.00217	-2.41
43531	RLIVDVIR	IQGAP1	9.5e-06	-6.28
22399	HWVAPGGPYSAETPGVPSPIAAL	IRF2BP1	3.32e-06	5.28
6343	DFTEPVCR	IRF2BP2	0.00226	-5.17
41762	QSCYLCDLPR	IRF2BP2;IRF2BPL	7.53e-06	3.78
34604	LVEVEWEEHLAR	ISG20L2	0.0015	-3.98
58815	YFGDIISVGQR	ISOC1	0.00259	-3.51
24413	ILNTTLDLLDR	ISOC2	1.67e-07	-8.97
38885	NTTLDLLDR	ISOC2	1.1e-08	-6.14
14834	FGLIQSMK	IST1	0.000446	-4.5
24300	ILGSDGAFR	ITGA2	2.34e-11	-5.84
9359	EAGNPGSLFGYSVALHR	ITGA3	0.000359	4.66
10507	EGCGDDNVCNSNLK	ITGA6	1.36e-05	-5.78
23098	IEFDNDADPTSESK	ITGA6	0.00812	-3.33
29976	LETTSNQDNLAPITAK	ITGA6	0.000259	5.68
16189	FSVHQQSEMDTSVK	ITGAV	0.00592	-2.12
20138	GTDLMNEMR	ITGB1	0.00768	-2.53
42535	RDNTNEIYSGK	ITGB1	4.47e-07	-2.67
5208	CHLDTTGTYTQYR	ITGB4	3.16e-05	3.72
8958	DVVSFEQPEFSVSR	ITGB4	0.00422	3.1
10905	EHVDGTHVCQLPEDQK	ITGB4	0.00145	-5.09
25363	ISGNLDAPEGGFDAILQTAVCTR	ITGB4	2.54e-05	3.83
31333	LKEPWPNSDPPFSFK	ITGB4	0.00032	-5.28
34123	LTAGVPDTPTR	ITGB4	0.00177	-3.29
36398	MTTTSAAAYGTHLSPHVPHR	ITGB4	0.00461	2.66
51499	TLTTSGTLSTHMDQQFFQT	ITGB4	1.72e-10	-5.28
51939	TQDYPSVPTLVR	ITGB4	0.00231	-2.85
56504	VPSVELTNLYPYCDYEMK	ITGB4	9.09e-05	-5.37
44287	RSCIECHLSAAGQAR	ITGB6	0.00174	3.24
31373	LKPEGLHQLLAGFEDK	ITPA	0.000994	3.7
45160	SAYALCTFALSTGDPSQPVR	ITPA	0.0098	-3.81
35102	LWTEIPTAITIK	ITPR3	0.0029	-2.66
27437	KLPVTFEDK	ITSN1	2.41e-08	-4.34
24455	ILQELPSVSQETLK	IWS1	4.43e-09	7.68
289	AAMIVNQLSK	JUP	0.000131	5.36
8682	DVDFTPPFRR	KARS	0.000114	5.07
10670	EGLTERFELFVM	KARS	2.34e-06	-4.16
13628	EVLLFPAMKPEDKK	KARS	0.000476	4.81
32783	LPETNLFETEETR	KARS	0.00161	-2.52
53413	VAMFLTDSNNIK	KARS	0.000571	2.72
59088	YHPDGPEGQAYDVDFTPPFR	KARS	0.000487	-6.43
15602	FNFLEQAFDK	KCTD12	5.99e-09	4.35
7102	DLAEEGVLEEAEFYNITSLIK	KCTD5	0.00231	-2.95
29413	LDLSHCSHLTDQSSNLLTAVGSSTR	KDM2A	2.5e-08	4.39
37411	NIEDRTRVPNK	KDM2A	7.24e-14	6.82
6369	DFWDGFEIICK	KDM3B	0.00851	-2.84
11316	EKPGALWHIYAAK	KDM3B	0.000165	-2.21
41244	QLLTAEIEK	KHDRBS1	0.00329	4.98
59418	YLPELMAEK	KHDRBS1;KHDRBS3;KHDRBS2	4.62e-06	-6.47
12738	ERDQGGFGDRNEYGSR	KHSRP	0.00163	2.81
30682	LGPIHPPPR	KHSRP	0.00914	3.75
40130	QACEMVMDILR	KHSRP	0.00016	2.97
6416	DGELHIAEHPAGHLVLK	KIAA0020	0.000372	4.4
20910	HAEASAIVEYAYNDK	KIAA0020	2.9e-09	-4.31
12336	ENQIPEEAGSSGLGK	KIAA0101	0.00189	6.13
25989	IVSCGNAIIAELLR	KIAA0196	0.00594	3.14
27129	KKGDLSVEEVMK	KIAA1143	1.04e-12	6.04
47543	SMTDVLTMLR	KIAA1217	0.00895	2.28
31683	LLELILLDQTVR	KIAA1429	2.52e-05	2.97
52785	TVLDLIVEDLQSTSEDK	KIAA1429	0.000601	-5.12
17988	GGWDHGDTQSIQSSR	KIAA1522	0.000258	3.58
44384	RSTVLGLPQHVQK	KIAA1522	1.07e-05	-2.81
4241	ATQPETTEEVTDLK	KIAA1598	0.00915	2.02
20457	GVHLRPVNQTARPK	KIAA1598	0.00794	2.3
34388	LTQQLEEER	KIAA1598	1.78e-07	-3.69
23456	IGAVEEELNRVTELF	KIF11	0.00661	3.52
45361	SDLNNLMELLEAEK	KIF15	7.24e-14	-5.41
23074	IEELEALLQEAR	KIF20A	1.87e-11	3.59
25714	ITQLVSDQANHVLAR	KIF21A	0.000181	5.19
45288	SDCGVDCCCDPTK	KIF4A	0.00851	-3.01
18799	GLLCLGNVISALGDDKK	KIF4A;KIF4B	2.28e-09	2.71
31492	LLDAESEDRPK	KIF4A;KIF4B	0.00873	-3.31
41070	QLDDKDEEINQQSQLVEK	KIF5B	0.00682	3.96
46364	SHSVFQLQISGEHSSR	KIFC1	0.00357	-3.09
53284	VAEVLNDPENMEK	KLC1	0.00505	-2.89
9567	EATDLLHDALQIR	KLC3	3.3e-13	4.17
4569	AVLGVLVLPSLYQGGR	KLHDC7B	6.14e-06	3.64
39584	PGHSNNLMLIKLNRR	KLK5	8.58e-05	2.2
52856	TVNWSVDDIVK	KPNA2	0.00219	2.41
8107	DQVAYLIQQNVIPPFCNLLTVK	KPNA4	0.00181	-2.42
9734	EDEAETIGNLIEECGGLEK	KPNA4	0.00631	4.14
39087	NVPHEDICEDSDIDGDYR	KPNA4	0.00184	-2.51
46116	SGILPILVHCLER	KPNA4	1.86e-08	2.35
24971	IQAVIDSGVCR	KPNA6;KPNA5	5.24e-06	5.87
28332	KVQHQDALQISDVVMASLLR	KPNB1	0.0069	3.23
39231	NYAEYQVCLAAVGLVGDLCR	KPNB1	0.00214	-4.22
39793	PMIHELLTEGRR	KPNB1	0.00104	-3.37
14048	EYWNDPELDEGER	KRI1	0.00103	2.51
8683	DVDGAYMTK	KRT1	3.37e-05	-4.96
11765	ELLQQVDTSTR	KRT1	0.00286	-2.32
15259	FLEQQNQVLQTKWELLQQVDTSTR	KRT1	0.000582	-5.32
17791	GGGGGSFGAGGGFGSR	KRT1	0.00678	-3.82
21248	HGDSVRNSKIEISELNR	KRT1	0.0029	-2.3
27927	KQISNLQQSISDAEQR	KRT1	0.000281	-5.13
28828	LALDLEIATYR	KRT1	0.00479	-3.25
38127	NMQDMVEDYRNKYEDEINK	KRT1	0.00638	-2.67
40964	QISNLQQSISDAEQR	KRT1	0.00708	4.87
44491	RTLLEGEESR	KRT1	0.00357	-2.02
47441	SLVNLGGSKSISISVAR	KRT1	1.81e-10	-3.51
58135	WELLQQVDTSTR	KRT1	0.00736	-5.49
10996	EIELQSQLALK	KRT10	0.00394	-4.4
57301	VTMQNLNDR	KRT10;KRT25;KRT26;KRT14;KRT16	1.59e-06	-4.48
9525	EAQLSELR	KRT13;KRT15	3.34e-09	-5.75
674	ADLEMQIESLK	KRT14	0.00713	-2.51
29855	LENSLEETK	KRT14;KRT16	0.00164	-2.79
50025	TEELNREVATNS	KRT14;KRT17	0.00306	-2.89
10447	EFSSQLAGQVNVEMDAAPGVDLTR	KRT15	0.000208	2.8
13432	EVASNTEMIQTS	KRT15	0.000322	-5.1
20386	GVEADINGLR	KRT15	2.61e-06	-4.75
40781	QGVEADINGLR	KRT15	1.23e-05	-3.71
42568	RDVEAWFFSK	KRT15	0.000217	3.17
51588	TMQELEIELQ	KRT15	3.56e-05	-6.4
55428	VLAEMREQYEAMAEK	KRT15	0.00561	4.18
31640	LLEGEDAHLSSQ	KRT16	2.24e-10	-5.39
58707	YEHELALR	KRT16	0.00529	-3.04
43550	RLLEGEDAHLTQYKK	KRT17	0.00802	2.21
18926	GLQAQIASSGLTVEVDAPK	KRT18	0.00237	-4.91
23839	IIEDLRAQ	KRT18	0.001	8.32
26832	KGPQVRDWSHYFK	KRT18	0.00531	2.34
17657	GFSSGSAVVSGGSR	KRT2	0.00922	-2.65
52296	TSQNSELNNMQDLVEDYKK	KRT2	3.2e-05	-6.28
58684	YEELQVTVGR	KRT2	0.003	-5.81
15257	FLEQQNQVLQT	KRT2;KRT1;KRT77	0.00179	-3.16
9154	DYSQYEENITHLQEQIVDGK	KRT23	4.41e-10	3.7
33051	LQDMQEIISHYEEELTQLR	KRT23	0.00221	-2.25
44407	RTAAENDFVVLKK	KRT4	0.00214	2.13
1074	AEQRGELALK	KRT5	0.00239	-2.9
40302	QCANLQNAIADAEQRGELALK	KRT5	9.71e-08	-7.97
43269	RISISTSGGSFR	KRT5	0.000585	3.92
45944	SFSTASAITPSVSR	KRT5	0.00399	-2.45
52361	TTAENEFVMLK	KRT5	3.91e-05	-6.47
53695	VDALMDEINFMK	KRT5	2.18e-09	5.96
58680	YEELQQTAGR	KRT5	0.0014	-4.54
40300	QCANLQAAIADAEQRGEMALK	KRT6A	0.000197	-4.79
8668	DVDAAYMNK	KRT6A;KRT5	0.00171	-2.96
41082	QLDSIVGER	KRT6A;KRT5	1.52e-12	-11.1
3688	AQYEEMAK	KRT7	7.24e-14	-5.45
39573	PGGLGSSSLYGLGASRPR	KRT7	0.00605	2.04
811	AEAESMYQIK	KRT8	6.02e-05	7.13
11637	ELGNMQGLVEDFK	KRT8	4.91e-07	4.71
29571	LEAAIADAEQRGELAIK	KRT8	0.0086	-2.35
33506	LREYQELMNVK	KRT8	3.31e-07	-5.54
47644	SNMDNMFESYINNL	KRT8	0.00376	2.47
51069	TKTEISEMNR	KRT8	1.39e-10	-3.6
58279	WSLLQQQK	KRT8	0.00406	8.3
28984	LAQLEAALQQAK	KRT80	0.00113	-4.34
10162	EEMSQLTGQNSGDVNVEINVAPGK	KRT9	0.00399	-2.02
14553	FEMEQNLR	KRT9	0.00215	-2.9
38654	NSGDVNVEINVAPGK	KRT9	0.00335	-2.17
40490	QEIECQNQEYSLLL	KRT9	0.0039	-2.04
43072	RHGVQELEIELQSQLSK	KRT9	0.00381	-2.05
51298	TLLDIDNTR	KRT9	0.0073	-3.68
1397	AGDLHKAQQSLELIQSK	KTN1	9.5e-06	4.69
8945	DVVEQMEK	KTN1	0.00241	-2.41
27200	KLDDSYSEAVRQ	KTN1	6.83e-05	-4.56
28233	KVEPVPVTK	KTN1	0.000258	-2.58
32071	LLQDVQDENK	KTN1	0.00655	2.57
41838	QSSFTSSEQELER	KTN1	0.00903	-2.75
51987	TQLLQDVQDENK	KTN1	0.000487	-5.85
22492	IAAYGHEVGK	KYNU	0.000101	-2.39
46966	SLELPADTVQR	KYNU	0.00411	-3.05
5832	DATQITQGPR	L1CAM	0.00332	-2.93
34959	LVVFPTDDISLK	L1CAM	0.00226	-2.3
47410	SLTMVALAK	LACTB	0.00522	-3.27
6681	DHSGGIGDICK	LACTB2	0.00237	-3.28
25088	IQQYISHR	LACTB2	7.24e-14	-4.57
29578	LEAEEGRNSLSPVQAT	LAD1	0.00275	3.2
29579	LEAEEGRNSLSPVQATQK	LAD1	9.13e-07	3.95
34321	LTLSELDDIIK	LAMA4	0.00266	-2.45
30641	LGLVWAALQGAR	LAMA5	1.55e-11	3.94
56707	VQSQLQAMQENVER	LAMA5	0.00199	2.32
2965	AMDLDQDVLSAL	LAMB1	0.00335	-2.29
11370	ELAEQLEFIK	LAMB1	0.00194	-4.26
37443	NIGNLFEEAEK	LAMB1	2.34e-05	-5.04
49805	TCSECQELFWGDPDVECR	LAMB1	7.24e-14	-6.97
18873	GLNCEQCQDFYR	LAMB2	0.0051	-3.24
1700	AHAVEGQVEDVVGNLR	LAMB3	0.00174	-3.72
32580	LNLMDLVSGIPATQSQK	LAMB3	0.00474	-2.06
54199	VENVASSSGPMR	LAMB3	7.92e-05	-4.09
40157	QAEQALQDILR	LAMC2	7.74e-05	4.96
14118	FAEWCLDYGAHGCR	LANCL2	3.95e-07	4.36
7998	DQDEQEELDFLFDEEMEQMDGRK	LARP1	0.00561	-2.29
29050	LASRPTRPPEPR	LARP1	0.00712	-3.16
27528	KLTTDPDLILEVLR	LARP4	0.00793	2.62
11184	EISESTPVEEVEALFK	LARP4B	6.07e-05	4.14
19380	GPGLLESPSIFNFTADR	LARP4B	0.00241	2.39
27831	KPSYAEICQR	LARP4B	0.00241	2.39
[truncated: 2,309 more rows]

## Sheet: HCC1937-OE-BRCA1_30h
Index	Peptide	Protein	p.adj	Log2FC
8971	DVYHHTFFEML	AARS	0.00147	-3.94
21812	HNDLDDVGK	AARS	0.00281	-2.25
42896	RGEQADHFTQTPLDPGSQVLVR	AARSD1	0.00702	2.45
51656	TNLIFLSGNR	AARSD1	0.00283	-4.52
22901	IDIPSFDWPIAPFPR	ABAT	4.98e-05	-4.08
32681	LNTIIDSDKIMVLDSGRL	ABCC4	9.38e-09	-9.22
14830	FGLESHAHTIQICK	ABCF1	0.00505	-4.49
52098	TRLELEENQMK	ABCF2	0.00326	3.39
60272	YYTGNYDQYVK	ABCF2	7.43e-08	-5.17
9276	EAEHHCLLHSPIPVNCPIR	ABHD10	0.000705	7.04
59852	YSEEGVYNVQYSFIK	ABHD10	0.000893	-5.17
28599	LADEQLSSVIQDMAVR	ABHD11	0.00676	-4.59
27609	KNDDGWYEGVCNR	ABI1	8.3e-06	4.2
53236	VADYCENNYIQATDK	ABI1	4.25e-09	7.56
57236	VTGLFPGNYVESIMHYTD	ABI1	0.000274	-3.44
35667	MESSINHISQTVDIHK	ABI1;ABI2	0.00186	-4.17
43760	RMESSINHISQTVDIHK	ABI1;ABI2	0.00738	-3.95
56293	VNPLGGAVAL	ACAA1	9.44e-05	-4.15
24365	ILLIFEGTNEILR	ACAD9	3.43e-06	6.45
28347	KVSQQILEK	ACAD9	0.000136	4.18
57078	VSTVMDTVGR	ACAD9	0.000111	-4.03
3712	AREEIIPVAAEYDK	ACADM	0.000368	3.73
18430	GIVFEDVKVPK	ACADM	2.31e-06	4.08
20057	GSSTANLIFEDCRIPK	ACADS	0.000239	4.73
17548	GFGGITHGPPEKK	ACADVL	0.00238	3.18
23332	IFGSEAAWK	ACADVL	6.23e-05	9.88
30729	LGSIAIQGAIEK	ACAT1	0.00157	-5.2
24566	ILVTLLHTL	ACAT2	0.00246	3.17
5898	DCHEEVYAGSHQYPGR	ACBD3	0.00324	-4.04
11554	ELEPEAAEEALENGPK	ACBD3	6.12e-05	5.66
28354	KVTLGDTLTRR	ACIN1	0.00492	3.41
33744	LSEGSQPAEEEEDQETPSR	ACIN1	1.84e-05	4.69
58392	YAEQDELDYHR	ACIN1	1.04e-05	5.2
35271	LYRPGSVAY	ACLY	1.11e-10	10.2
59767	YQQAGLPLIVLAGK	ACO1	0.00598	-2.67
6616	DGYAQILR	ACO2	0.00641	4.59
6893	DINQEVYNFL	ACO2	0.000666	6.4
7274	DLGGIVLANACGPCIGQWDRK	ACO2	0.000563	-5.4
53420	VAMQDATAQMAMLQFISSGLSK	ACO2	0.00588	-3.87
17434	GFAVMALAYYNYEDLPK	ACOT1;ACOT2	0.0038	-4.25
35838	MIEEAGAIISTR	ACOT7	1.69e-07	-5.63
32957	LPVLYQVER	ACOT8	9.57e-05	-5.64
16045	FSGHVSWVGK	ACOT9	0.00921	3.1
36260	MREFGIADPDEIMWFK	ACOX1	0.0024	-4.36
39690	PLASWTTQQGIQECR	ACOX3	0.007	4.07
10678	EGMLQHWELGQALR	ACP2	0.000829	-3.29
29433	LDNVAAEQAHNLPSCPMLK	ACP6	0.00145	3.28
39328	NYVEDIPFLSPTFNPQEVFIR	ACP6	0.00123	-5.03
13716	EVQVVGVKDDR	ACSF2	0.002	4.85
37576	NITGHTLLER	ACSF3	0.00991	3.5
9011	DWQEGGYTINDKPNPR	ACSL4	3.87e-05	3.8
24525	ILTERGYSFTTTAER	ACTB;ACTG1	7.18e-08	7.87
53460	VAPEEHPVLLT	ACTB;ACTG1	0.000556	10.5
58171	WHHTFYNELR	ACTB;ACTG1;ACTC1;ACTA1	0.00458	3.37
54601	VGDEAQSK	ACTBL2;ACTB;ACTG1;ACTC1;ACTA2;ACTA1;ACTG2	4.96e-07	-5.16
57524	VVERDDGSTL	ACTL6A	0.00404	-4.87
24837	IPEGLFDPSNVK	ACTL6A;ACTL6B	0.00179	4.49
20256	GTQIENIEEDFRDGLK	ACTN1	1.26e-06	-5.01
31731	LLETIDQLYLEY	ACTN1	0.00272	-5.28
31732	LLETIDQLYLEYA	ACTN1	0.0082	-4.13
35401	MAPYQGPDAVPGALDYK	ACTN4	0.000158	-6.64
37281	NGTLEDQLSHLK	ACTN4	3.13e-05	-5.79
5419	CQLEINFNTLQTK	ACTN4;ACTN1	0.00392	-7.84
11857	ELPPDQAEYCIAR	ACTN4;ACTN1	0.00866	-5.31
36382	MTLGMIWTIILR	ACTN4;ACTN1	0.00198	-3.89
8071	DQLQTFSEEHPVLLTEAPLNPR	ACTR1A	0.00108	-3.09
35291	LYSTWIGGSILASLDTFKK	ACTR1A;ACTR1B	1.62e-06	-5.01
8152	DREVGIPPEQSLETAK	ACTR3	3.7e-05	6.36
19337	GPEEEHPSVTLFR	ACY1	0.000104	6.85
33021	LQCENVQEIPVFGIVPAIIQTPSR	ADAM9	0.0088	-4.46
17150	GDSLSLKGETVNDCHAEIISR	ADAR	0.009	4.28
22452	HYPVFENPK	ADAR	0.00707	3.15
47940	SPVTTLLECMHK	ADAR	0.00116	6.18
51394	TLPLTGSTFHDQIAML	ADAR	0.000798	4.93
26614	KFDLDQLITHVLPFK	ADH7	0.00106	-2.66
23403	IFTLNLSAPFISQFYK	ADK	0.00348	-5.43
51128	TLCPLCFSILK	ADNP	0.00147	5.21
7053	DKKDEEEDMSLD	ADRM1	0.00919	3.3
21160	HFEQAIER	AFG3L2	0.00292	-4.41
24046	IIWEDIFPK	AGL	8.81e-06	7.48
37018	NFAEPGSEVYLRR	AGL	0.00691	-2.89
58408	YAGLQGLMSVLAEIRPK	AGL	1.18e-06	-2.16
38076	NLYTAMPLPIGR	AGO2	0.00105	-5.1
40494	QEIIQDLAAMVR	AGO2	0.00885	-2.14
18366	GISDPLTVFEQTEAAAR	AGPS	0.000449	-4.91
3809	ASCYNSALGCCSDGK	AGRN	0.000618	2.95
16841	GAPEGTVCGSDGADYPGECQLLR	AGRN	1.98e-05	5.06
29796	LELGIGPGAATR	AGRN	0.00094	-6.59
48199	SREPVTLGAWTR	AGRN	0.000276	4.75
53632	VCGSDGVTYGNECQLK	AGRN	0.000202	-4.83
45189	SCDGPFKPDHYRY	AHCY	0.00154	6.1
40952	QIQFADDMQEFTK	AHCYL1	1.45e-07	5.64
665	ADLDVSGPKVDIDVPDVNIEGPEGK	AHNAK	0.00481	-6.6
681	ADLGVSGPKVDIDVPDVNLEAPEGK	AHNAK	0.00328	-5.25
4441	AVEVQGPSLESGDHGK	AHNAK	0.00873	-3.32
11734	ELLLPNWQGSGSHGL	AHNAK	3.96e-05	-9.86
11736	ELLLPNWQGSGSHGLTIAQ	AHNAK	0.00338	-4.46
11737	ELLLPNWQGSGSHGLTIAQR	AHNAK	0.000101	5.64
16098	FSMPGFKGEGPEVDVK	AHNAK	1.15e-13	8.67
16100	FSMPGFKGEGPEVDVTLPK	AHNAK	0.00572	-3.5
24082	IKGDVDVTGPKVEGDLK	AHNAK	4.01e-07	-3.63
24083	IKGDVPSVGLEGPDVDLQGPEAK	AHNAK	0.00762	5.68
25434	ISMPDVDLNLK	AHNAK	0.00597	-3.57
29245	LDADMPEVAVEGPNGK	AHNAK	0.00779	-5.54
32698	LNVGAPDVTLR	AHNAK	0.00328	7.32
35540	MDVNVGDIDIEGPEGK	AHNAK	0.0029	-3.41
39444	PDVNLEGLGGK	AHNAK	6.31e-06	-5.4
45508	SEDGVEGDLGETQSR	AHNAK	0.000912	6.32
52768	TVIRLPSGSGAASPTGSAVDIR	AHNAK	0.000226	4.67
53822	VDISAPDVDVHGPDWHLK	AHNAK	0.00807	-4.26
53928	VDVDIPDVNIEGPDAK	AHNAK	0.00139	-6.44
55368	VKGEYDMTVPK	AHNAK	0.000587	5.02
56944	VSGPDLDLNLK	AHNAK	3.24e-06	6.4
56155	VNAELQAR	AIFM1	0.00376	3.56
23152	IELNAETVNLR	AIM1	0.00285	-4.47
34956	LVVEEYYEVLDHCSSILNK	AIP	0.00226	-4.29
51265	TLHSDDEGTVLDDSR	AIP	0.00883	-3.53
39964	PSVPAAEPEYPK	AK2	0.00798	3.91
49384	SYHEEFNPPKEPMKDDITGEPLIR	AK2	5.86e-07	5.32
71	AADAEVEQTDAESK	AKAP8	0.000385	3.04
21425	HIDCAAIYGNEPEIGEALK	AKR1A1	0.0029	5.62
31939	LLLNNGAK	AKR1B1	0.006	-4.79
35083	LWPTFFERPLVR	AKR1B10	0.000216	-2.98
36798	NDGHFMPVLGFGTYAPAEVPK	AKR1C1;AKR1C2	0.00853	-2.85
54364	VFEFQLTSEEMK	AKR1C1;AKR1C2	6.2e-07	5.57
35100	LWSTFHRPELVRPALENSLK	AKR1C3	0.002	-3.55
422	AAVLEAMTAFR	ALAD	0.00446	4.79
56491	VPQVSTPTLVEVSR	ALB	4.82e-07	-6.9
2457	ALFLETEQLKK	ALCAM	0.00879	-2.9
55691	VLHPLEGAVVIIF	ALCAM	1.15e-13	-6.25
31863	LLIQESVWDEAMRR	ALDH16A1	0.000825	3.54
56935	VSGHVITDIVEGK	ALDH18A1	1.15e-13	7.82
56936	VSGHVITDIVEGKK	ALDH18A1	0.0011	3.62
14221	FATCNPSTR	ALDH1A3	0.00986	-2.89
28101	KTFPTVNPTTGEVIGH	ALDH1B1	0.00637	3.07
54773	VGNPFELDTQQGPQVDKEQFER	ALDH1B1	0.00629	-2.93
55676	VLGYIQLGQK	ALDH1B1	1.15e-13	8.6
6878	DILTAIAADLCK	ALDH3A2	0.00811	-3.34
59120	YIAPTVLTDVDPK	ALDH3A2	0.0016	-5.86
3885	ASGTNDKPGGPHYILR	ALDH4A1	0.00466	-3.77
53672	VCSNQFLVQR	ALDH5A1	2.06e-07	-4.8
7447	DLPLAQGIK	ALDH7A1	0.000536	-3.8
30163	LFIHESIHDEVVNR	ALDH7A1	3.66e-08	-5.94
45950	SFTGSTQVGK	ALDH7A1	1.6e-07	-5.16
48886	SVADYEETVKK	ALDH7A1	1.4e-07	6.38
1193	AFEPATGR	ALDH9A1	0.0057	-3.21
23497	IGEHTPSALAIMEN	ALDOA	0.000805	-4.43
51958	TQGLDGLSER	ALDOA;ALDOC	0.000428	-5.74
56549	VQAAAFGPGQTLLSSVHVLDLEAR	ALKBH7	0.000446	-4.98
58580	YDFSHEILRDEESFFGER	ALKBH7	0.000183	-4.6
14374	FDLHTVSSRSLEPTSK	ALMS1	0.00105	-5.46
39937	PSLMEMTEAALR	ALPP;ALPI	0.000522	-4.91
19186	GNFQTIGLSAAAR	ALPP;ALPPL2	1.96e-05	7.67
41627	QQLSAEELDAQLDAY	ALYREF	0.000191	5.84
40967	QISQDVKLEPDILLR	AMPD2	0.00106	-3.7
32713	LNYEGLPIGK	ANGEL2	0.0049	-3.98
12466	EPPWCDGSYCYECTAR	ANKFY1	5.32e-08	5.11
19957	GSHTDAPDTATGNCLLQR	ANKFY1	0.00713	3.42
32645	LNQVLVDIR	ANLN	1.15e-13	6.8
43574	RLLTSITTK	ANLN	0.00411	3.9
38028	NLTHLNLSGNK	ANP32B;ANP32A	0.00373	4.15
27305	KLFNDYGGGSFSFSNLIQAVTR	ANPEP	1.38e-05	-4.71
42218	QYMPWEAALSSLSYFK	ANPEP	0.00135	-5.2
45405	SDQIGLPDFNAGAMENWGLVTYR	ANPEP	0.00204	-4.95
26857	KGTDVNVFNTILTTR	ANXA1	0.000322	3.24
851	AEDGSVIDYELIDQDARDLYDA	ANXA2	4.49e-05	-5.57
17099	GDLENAFLNLVQCIQ	ANXA2	6.2e-06	-4.8
17101	GDLENAFLNLVQCIQNKPLYFADR	ANXA2	0.00878	-6.02
18744	GLGTDEDSLIEIICSR	ANXA2	0.000508	2.4
34828	LVQCIQNKPLYFADR	ANXA2	0.00789	4.49
46110	SGHLETVILGLLK	ANXA2	0.00437	-3.15
16730	GAGTDEGCLIEILASR	ANXA4	0.00256	4.93
13351	ETSGNLEQLLLAVVK	ANXA5	0.000494	5.79
45595	SEIDLFNIR	ANXA5	3.82e-05	4.96
45640	SELTGKFEK	ANXA5	2.11e-12	7.17
17559	GFGTDEQAIVDVVANR	ANXA7	0.0018	-6.87
6040	DDVSSFVDPGLALQDAQDLYAAGEK	ANXA8	0.000245	2.68
49297	SWIEQEGVTVK	ANXA8	6.9e-06	2.93
5487	CTQNLHSYFAER	ANXA8L2;ANXA8	0.00206	-3.33
18227	GIGTNEQAIIDVLTKR	ANXA8L2;ANXA8	0.00922	-2.59
45599	SEIDLNLIK	ANXA8L2;ANXA8	0.00557	7.28
55441	VLAINILGR	AP1G1	0.00902	-4.77
21851	HNNLYLVATSK	AP1M1	0.00225	6.38
27622	KNEVFLDVIESVNLLVSA	AP1M1	0.00103	2.22
10243	EEVEGRPPIGVK	AP1M2	0.00971	2.48
9678	ECHLNADTVSSK	AP2B1	0.00871	-2.9
22057	HRPSEADEEELAR	AP3D1	0.000343	3.11
5121	CELLSDDSLAVSSPR	APEH	0.000167	4.85
52751	TVHTEWTQR	APEH	0.00333	-3.77
9938	EEAPDILCLQETK	APEX1	3.58e-05	5.63
41752	QRWDEAFRK	APEX1	0.00464	4.02
4349	AVCSQEAMTGPCR	APLP2	0.000782	-3.41
16451	FVPPALEK	APOA1BP	0.00228	7.58
30140	LFGYEPTIYYPK	APOA1BP	0.00678	4.31
37849	NLLCGFYGR	APOBEC3B;APOBEC3A	0.00169	5.63
22120	HSNVNLTIF	APOBEC3C	0.000402	-6.4
47371	SLSQEGVAVEIMDYEDFK	APOBEC3C	0.000188	-4.99
42236	QYTSIHHGVVEVDAAVTPEER	APP	0.00126	4.03
50677	THPHFVIPYR	APP	0.000109	-5.13
6640	DHIKDEWEGLR	AQR	2.25e-11	4.45
43271	RISQIQQLNQMPLYPTEK	AQR	0.0026	3.92
3831	ASELGHSLNENVLKPAQEK	ARFGAP1	2.61e-05	-5.52
6005	DDLYNNLIVNPR	ARG2	0.000425	6.33
39243	NYDIQYFSMR	ARG2	0.00617	4.53
34235	LTGDLEALK	ARHGDIB	0.00812	-5.12
22887	IDHLTNNRNDLISK	ARID4B	0.0022	-3.75
27719	KPEDNENLDDKDDDTTRVDESLNIK	ARID4B	1.33e-06	4.65
24370	ILLLGLDNAGK	ARL3	5.44e-11	3.43
51239	TLGLLRNL	ARMC8	9.29e-05	6.02
57144	VTASSRHYVDRLFDPDPQK	ARMC8	0.00141	3.86
34591	LVEPISCHAWNK	ARPC1B	0.00346	6.02
36726	NAYVWTLK	ARPC1B	0.00761	3.73
53581	VAWVSHDSTVCLADADKK	ARPC1B	0.0014	4.78
43804	RNCFASVFEK	ARPC2	0.00533	3.49
58849	YFQFQEEGKEGENR	ARPC2	0.000113	6.75
2213	ALAAGGVGSIVR	ARPC5	0.000316	6.27
40752	QGNMTAALQAALK	ARPC5	1.15e-13	-9.73
54878	VGYYVNNEYTETELR	ASF1A	4.85e-06	-3.91
53255	VAEEWAQGTFK	ASL	0.00178	-5.66
16151	FSSACDVGGCTGALAR	ASMTL	0.00141	4.31
44087	RQEILSNAGLR	ASMTL	0.000397	4.68
38403	NPWSMDENLMHISYEAGILENPK	ASS1	0.00274	-4.71
35944	MLEDCVQETIHEHNK	ASUN	0.0077	2.63
4458	AVFSLAIK	ATAD1	0.000898	5.96
58569	YDENMVLVSLLK	ATG7	2.72e-09	-4.46
4454	AVFQANQENLPILKR	ATP1A1	0.00118	4.88
52141	TSATWLALSR	ATP1A1	0.00941	8.11
18732	GLGNSPGFPLQYYPYYGK	ATP1B1	0.000182	5
26668	KFIWNSEK	ATP1B1	0.00307	5.58
9486	EANHDGDFGITLAELR	ATP2B1	0.000585	4.4
40616	QFGSDLDAATQQLLSR	ATP5A1	0.00082	-5.15
42654	RELIIGDR	ATP5A1	2.68e-08	6.14
13430	EVAQHLGESTVR	ATP5B	0.000791	-5.28
16278	FTQAGSEVSALLGR	ATP5B	0.00851	3.88
22533	IAELGIYPAVDPLDSTSR	ATP5B	8.33e-05	-3.44
24938	IPVGPETLGR	ATP5B	0.00789	4.38
40186	QAGSEVSALLGR	ATP5B	4.92e-07	5.94
52802	TVLIMELINNVAK	ATP5B	0.00823	-2.52
3424	AQAELVGTADEATRA	ATP5D	0.0059	-4.11
713	ADMNTFPTFK	ATP5J	0.00227	-5.09
12781	ERFSPLTTNLINLL	ATP5O	0.0067	-3.28
22841	IDDLQMVLNQTEDHR	ATP6V0A1	0.000202	-4.94
19176	GNEMSEVLRDFPELTMEVDGK	ATP6V1A	0.00942	-4.01
59912	YSNSDVIIYVGCGER	ATP6V1A	0.000463	-5.49
4714	AVTALAARTWLGVWGV	ATPIF1	3.74e-05	6.97
2504	ALHDEEATIIHHY	B3GALTL	0.00805	-5.66
22393	HWNIDPVK	B3GALTL	0.000141	6.22
59656	YPDFAAGWALSIPLVNK	B3GALTL	0.00634	-5.04
11090	EILLEMIHSIQ	BAG2	1.36e-12	-4.81
25024	IQGDDWEPRPL	BAG3	0.00448	4.29
50088	TELQGLIGQLDEVSLEK	BAG5	0.00399	4.73
27449	KLQEYNVGGK	BAG6	5.29e-05	-2.48
11925	ELQYIDAISNK	BAIAP2	0.00286	3.79
50905	TIMEQFNPSLR	BAIAP2	0.00724	3.43
11013	EIEYVETVTSR	BAIAP2L1	2.96e-07	-5.09
3228	APEQEQAAPGPAAGGEAPK	BASP1	0.000164	3.47
28080	KTEAPAAPAAQ	BASP1	0.00118	-2.34
29014	LASAEMQGSELQVTMHDTR	BCAM	0.000636	-5.62
13205	ETDIMRNEFER	BCAS2	0.000458	5.09
29178	LCLPSFDKLELLECIR	BCAT2	0.000277	-5.56
7963	DPTAVIFGEDVAFGGVFR	BCKDHB	0.0018	-5.01
8509	DTFEHDPSESIDEFNK	BCLAF1	0.000273	4.39
46764	SKSQEEPKDTFEHDPSESIDEFNK	BCLAF1	0.00245	5.17
750	ADSESQEDIIR	BID	0.00755	-4.37
23020	IEADSESQEDIIR	BID	0.00305	4.75
24727	INHTFRPQVEK	BOD1L1	0.00303	2.93
39081	NVNSVVTEEK	BOD1L1	0.000436	5.32
57531	VVETELQEGATK	BOD1L1	0.000345	4.4
16452	FVPPEEPPLQPAR	BOP1	0.00442	4.91
17193	GDYLAVVLATQGHTQVLIHQLSR	BOP1	0.00366	3.44
34495	LVAGSTDQLLSAFVPPEEPPLQPAR	BOP1	0.00678	-2.73
44309	RSFIPSLVEK	BOP1	0.00772	-3.34
28399	KWDTCAPEVILHAVGGK	BPNT1	2.45e-07	7.79
28990	LAQMSICSSLAR	BPNT1	1.21e-06	-3.84
51008	TIWGVLGL	BPNT1	0.0061	-2.53
48540	SSSDSFEQFRR	BRD4	0.00229	2.91
4058	ATAEEVEEEERDRIPGPVCK	BRIX1	0.0086	-6.17
6031	DDSTKPKPEEEVKPVKEPDIKPQ	BROX	0.000322	5.13
29102	LAVNNIAGIEEVNMIK	BTF3L4	3.8e-07	6.2
54312	VEYLDPSPEVQK	BUB3	0.000763	6.11
58061	VYTLSVSGDR	BUB3	0.00555	3.72
58063	VYTLSVSGDRLIVGTAGRR	BUB3	8.06e-06	4.6
41654	QQQEELEAEHGTGDKPAAPR	BYSL	2e-09	4.33
32334	LMELFPANK	BZW1	0.0027	5.98
32862	LPLPEPWR	C12orf10	0.00325	5.22
17635	GFSCDGEGVLK	C12orf57	0.000354	3.69
59447	YLRDVNCPFK	C14orf166	1.15e-13	7.79
40471	QEEPPPGPQRPDQSAAAAGPGDPK	C19orf43	0.00651	3.67
53758	VDFLSDEIK	C1QBP	0.000175	-3.12
23672	IHDGIGAMVR	C21orf33	0.00536	-4.87
17015	GCVVLNQLLFELK	C2orf69	0.00765	3.99
5020	CAEENCFIQK	C3	0.00451	3.42
13770	EVVADSVWVDVK	C3	0.000218	3.72
25261	IRYYTYLIMNK	C3	0.000151	-4.56
29214	LCRDELCR	C3	1.19e-07	-4.53
39820	PNLSYIIGK	C3	0.000443	5.61
42105	QVREPGQDLVVLPLSITTDFIPSFR	C3	9.42e-05	-4.25
14252	FCEADVSSDLRK	C4orf27	0.00204	-3.96
8314	DSGPAGQPEKPASQEVSTPSQAR	C6orf132	0.00156	2.93
44314	RSGAELALDYLCR	C7orf50	0.00999	-4.23
491	ACFEYGPGAPALPSHVR	C8orf82	0.00145	-6.34
5098	CEDRPVVFTHLLTADHGPPR	C8orf82	0.00104	6.3
11939	ELSACFEYGPGAPALPSHVR	C8orf82	0.00527	5.57
19904	GSDVASAQLPNFR	C9orf114	2.76e-07	-5.31
14801	FGGSFLNCVR	C9orf64	0.00154	-4.53
25309	ISEEEDLHLGTSF	C9orf78	1.09e-06	6.19
24406	ILNNGHAFNVEFDDSQDK	CA2	0.00245	-3.82
58616	YDPSLKPLSVSYDQATSLR	CA2	0.000485	-5.15
15617	FNIFYPDLIDK	CACTIN	8.83e-08	-2.82
11331	EKPSYDTETDPSEGLMN	CACYBP	0.00759	3.39
27114	KIYEDGDDDMK	CACYBP	0.00186	-2.07
17602	GFLSDLLKK	CALB2	0.00738	-2.61
8286	DSEEEIREAFR	CALM1	9.98e-09	-7.61
9325	EAFSLFDK	CALM1;CALML3	0.0022	8.11
5266	CKDDEFTHLYTLIVRPDNTYEVK	CALR	0.00498	-6.86
12532	EQFLDGDGWTS	CALR	1.15e-13	7.89
18939	GLQTSQDAR	CALR	0.000127	-3.9
46222	SGTIFDNF	CALR3	0.00233	-10.7
42679	REQFVEFR	CALU	5.6e-06	-5.25
22928	IDLRPVLGEGVPILASFLR	CAND1	0.000953	-3.21
44208	RQYLLLHSLK	CAND1	0.00831	5.56
59082	YHISNLLEK	CAND1	6.06e-09	5.31
27338	KLGLVFDDVVGIVEIINSK	CAP1	0.00868	-4.89
10464	EFTRLEICNLTPDALK	CAPN1	0.000398	4.29
30637	LGLVEFNILWNR	CAPN1	0.00915	-2.81
35566	MEDGEFWMSFR	CAPN1	0.00151	-5.03
49076	SVLDMEAITFKK	CAPN1	0.00804	3.63
45319	SDGFSIETCK	CAPN2	1.49e-08	5.39
59839	YSDESGNMDFDNFISCLVR	CAPNS1	9e-06	-5.44
9149	DYSGYQRDGYQQNFK	CAPRIN1	2.54e-06	-3.74
35017	LWDLLEGK	CAPRIN1	3.77e-05	-6.1
40564	QEVTNNLEFAK	CAPRIN1	0.00112	5.77
20950	HAPPGEFNEVFNDVR	CAPZA1;CAPZA2	0.000671	6.21
3690	AQYNLDQFTPVK	CAPZA2	0.00164	3.47
59583	YNLDQFTPVK	CAPZA2	0.00654	5.52
39845	PPLEDGAMPSAR	CAPZB	0.002	-4.75
14469	FEDHEGLPTVVK	CARS	1.12e-07	-3.75
34665	LVGVVPGPVGEPADSDKR	CARS2	0.00015	5.38
42268	RADAGFVYSEAVASHYMR	CASK	2.36e-12	6.5
54608	VGDIIQIISK	CASK	0.00024	4.71
35914	MKRDPTAEQFQEELEK	CASP14	0.00974	-2.59
51509	TLVDVFTK	CASP14	2.89e-10	-11.2
37642	NKNDLTREEIVELMR	CASP3	1.47e-11	-5.51
46217	SGTDVDAANLR	CASP3	2.29e-05	-5.24
21636	HLLDDNGQDKPVKPPTK	CAST	0.00873	2.41
30466	LGERDDTIPPEYR	CAST	0.000164	4.59
45692	SESELIDELSEDFDRS	CAST	0.00296	3.76
33963	LSQEDPDYGIR	CAT	0.000119	5.97
37145	NFTEVHPDYGSHIQAL	CAT	0.00315	4.37
10786	EGWPSSAYGVTK	CBR1	0.00175	-3.54
30775	LGVTVLSR	CBR3	0.000669	6.49
5105	CEFFNAGGSVK	CBS	0.0057	3.6
11845	ELPDPSQRPLGEPSAGLGEYLK	CBX8	0.00513	-5.52
22483	IAAIDSLNQYTR	CCBL2	6.11e-05	5.74
25900	IVHELNTTVPTASFA	CCDC58	0.00507	-4.15
8349	DSKLEMEVLENLQELK	CCDC94	0.00864	3.76
31144	LILREEFTSR	CCDC97	0.00783	-4.52
59475	YLTQEELSAR	CCDC97	0.00586	2.8
104	AAEAAEVILR	CCT2	0.00289	-3.65
10754	EGTIGDMAIL	CCT2	0.00251	3.88
36015	MLPTIIADNAGYDSADLVAQLR	CCT2	0.00636	-2.95
37446	NIGVDNPAAK	CCT2	5.4e-09	-8.46
56573	VQDDEVGDGTTSVTVL	CCT2	1.15e-13	-8.12
22839	IDDIVSGHK	CCT3	0.001	-4.45
22847	IDDVVNTR	CCT4	0.00795	-3.48
28105	KTGCNVLLIQK	CCT4	0.00579	-5.31
31613	LLEEAEQLLDR	CCT5	0.000537	-6.1
41598	QQHVIETLIGKK	CCT5	0.00011	4.67
44342	RSLHDALCVIR	CCT5	0.000141	2.03
58326	WVGGPEIELIAIA	CCT5	0.00286	-4.73
3560	AQLGVQAFADALLIIPK	CCT6A	0.00403	-5.53
27876	KQDEPIDLF	CCT6A	2.6e-06	-6.58
54885	VHAELADVLTEA	CCT6A	0.00759	5.01
24383	ILLVDEIMR	CCT6A;CCT6B	1.15e-13	-7.52
42978	RGLQDVLR	CCT6A;CCT6B	0.00719	3.27
28329	KVQGGALEDSQLVA	CCT7	2.46e-05	-4.83
47971	SQDAEVGDGTTSVTLLAAEFLK	CCT7	0.0017	-6.92
20069	GSTDNLMDDIERAVDDGVNTF	CCT8	0.000973	-5.81
37985	NLRDIDEVSSL	CCT8	0.000217	-6.46
49533	TAEELMNF	CCT8	0.00534	-6.03
17182	GDVTLTFLPLSFWGK	CD109	0.0081	-5.02
25544	ISVTQPDSIVGIVAVDK	CD109	0.00655	-3.3
49446	SYSQSILLDLTDNR	CD109	1.4e-09	6.1
42082	QVPAQLLVGALR	CD14	6.68e-06	5.81
38390	NPVLQQDAHSSVTITPQR	CD276	0.00586	5.38
18209	GIGFGDIFK	CD2AP	0.00325	-4.51
44439	RTEAADLCK	CD44	0.00264	-2.92
44822	RYGFIEGHVVIPR	CD44	0.00242	6.45
20086	GSVAIWSGKPPICEK	CD46	4.48e-10	-7.15
33490	LRENELTYYCCK	CD59	0.000498	7.32
38608	NRVPDSCCINVTVGCGINFNEK	CD63	0.00548	7.2
2811	ALSIFNELR	CDC23	3.12e-05	4.11
32981	LQAEAQQLR	CDC37	0.00726	3.3
40858	QIDLRDDPSTIEK	CDC42	4.65e-09	10.2
3070	ANDGEGGDEEAGTEEAVPR	CDC42EP4	0.00701	3.96
26299	KANDGEGGDEEAGTEEAVPR	CDC42EP4	1.46e-09	3.48
36831	NDLWDQIEQAHLELR	CDC5L	0.00452	-3.98
385	AATENIPVVR	CDC73	0.00134	-2.94
3711	AREEGRAPEQRPAPNAAPVDPTLR	CDC73	9.03e-05	4.86
7141	DLDAPNSPAWR	CDH3	0.00898	3.22
7345	DLKPQNLLIDDK	CDK1	0.00846	6.62
13340	ETPLPIDPSMFPTWPAK	CDK11B;CDK11A	0.00917	4.86
7347	DLKPQNLLINTEGAIK	CDK2	4.69e-09	-7.45
37157	NFVNTFIQFK	CDYL	0.00134	3.5
10215	EESQIPVDEVFFHR	CEBPZ	8.9e-06	-4.34
7498	DLRELFEQYGAVYEINVLR	CELF1	0.00592	2.31
5814	DASLVTNEDHQR	CENPF	0.00835	3.35
15441	FLSLQSEHKILHDQ	CENPF	0.00326	-5.2
55390	VKPFICTMPMR	CFAP20	0.000711	3.96
29648	LEDSVTYHCSR	CFB	1.55e-09	4.79
33032	LQDEDLGFL	CFB	1.69e-06	-4.74
46748	SKLDWESFKEEEGIGEEL	CFDP1	0.00916	-3.46
37465	NIILEEGK	CFL1	0.00157	5.59
40924	QILVGDIGDTVEDPYTSF	CFL2	0.000489	5.25
9842	EDLVFIFWAPESAPLK	CFL2;CFL1	0.0041	-3.25
15266	FLETLPAQEEQTPK	CHAF1A	0.00096	-3.84
31709	LLEQALVIEEQLR	CHD3;CHD4	0.00434	5.31
10219	EESVDPDYWEK	CHD4	0.00243	-4.46
56074	VMEGLQFGNECLNK	CHMP6	4.29e-13	-6.41
38420	NQDDFECVTTLEGHENEVK	CIAO1	8.39e-08	-6.33
36768	NCTCGLAEELEK	CIAPIN1	3.85e-05	4.97
25099	IQTGVDNPGHPFIK	CKMT1A;CKMT2	1.15e-13	7.9
45471	SEAAGSPDQGSTYSPAR	CLCC1	1.15e-13	4.61
889	AEEQPQVELF	CLIC1	0.00455	5.9
17251	GEFKDEEETVTTK	CLINT1	0.000107	5.92
46776	SKWDEEWDK	CLINT1	0.000575	5.5
47945	SPWNFLGDELYEQSDEEQDSVK	CLPTM1	5.8e-08	-4.05
28126	KTLLAQTLAK	CLPX	0.000184	3.31
42931	RGGEVLDSSHDDIKLEK	CLPX	0.00065	4.5
9382	EAIDSYIK	CLTC	2e-07	-6.83
10012	EEEQATETQPIVY	CLTC	0.0083	-5.12
25353	ISGETIFVTAPHEATAGIIGVN	CLTC	0.00992	4.97
28672	LAELEEFINGPNNAHIQQVGDR	CLTC	6.34e-06	6.17
38196	NNLAGAEELFARK	CLTC	1.78e-05	4.13
54875	VGYTPDWIFLLR	CLTC;CLTCL1	0.00384	-3.53
41462	QNLQLCVQVASK	CLTCL1	4.54e-08	6.37
46505	SIIDELFQDR	CLU	0.00225	3.89
21983	HQLDHVFK	CLUH	2.68e-06	3.3
16771	GAIREFAEHICLLMEK	CMAS	3.63e-06	-4.7
39781	PLVVFVLGGPGAGK	CMPK1	0.00795	-3.58
45672	SEPKPGLPEDLQK	CMSS1	0.00296	4.12
8540	DTLLSVEIVHELK	CMTR1	0.00102	4.3
13828	EVYRLEEMEK	CMTR1	5.26e-05	4.36
23663	IHAFVQDTTLSEPR	CMTR1	0.000593	5
5181	CGETGHVAIN	CNBP	0.0029	-3.62
12763	EREQCCYNCGKPGHLAR	CNBP	0.00372	2.82
8761	DVGAQILLHSHKK	CNDP2	0.000148	4.02
56896	VSEGVEQFEDIWQK	CNOT3	0.00944	-3.75
7075	DKPELQFPFLQDEDTVATLLECK	CNP	9.93e-08	-6.09
2877	ALVDELEWEIAQVDPK	CNPY2	2.42e-10	-6.06
5284	CLDENLEDASQCKK	COA6	0.00589	-4.16
11281	EKFEAGQFEPSETTAK	COA6	0.01	4.2
48729	STIIQNPVETPKK	COIL	4.84e-07	3.83
23816	IIDENTVHMSWAKPVDPIVGY	COL12A1	0.00926	5.13
38995	NVGVEVFSLGIK	COL12A1	0.00866	3.34
6302	DFQPVLHLVALNSPLSGGMR	COL18A1	0.000438	-3.49
2720	ALQAQEIECR	COLGALT1	0.000208	-5.9
51754	TPAYIPIRK	COLGALT1	8.03e-07	-5.04
20292	GTVLLADNVICPGAPDFLAH	COMT	0.000527	-4.12
43795	RMVDFAGVK	COMT	2.49e-05	4.59
5632	DADSITLFDVQQK	COPA	0.000902	5.55
139	AAESLADPTEYENLFPGLK	COPB2	1.63e-07	-5.67
14911	FGVVLDEIKPSSAPELQAVR	COPE	6.38e-05	4.66
27950	KQQQEILAAKPWTK	COPS5	0.00154	4.02
3821	ASEAGEVPFNHEILR	COPS6	0.00053	-5.6
41095	QLEDLVIEAVYADVLR	COPS7A	0.00651	-4.48
53393	VALRGEDVPLTEQ	COPZ1	0.00419	3.73
5698	DAGPLLISLK	CORO1A	0.0069	-3.57
39599	PGLVDSNPAPPESQ	COX17	2.58e-06	6.52
24572	ILYEGTHLDPER	COX20	0.00399	3.28
6712	DIASGLIGPLIICKK	CP	0.00196	-2.59
12790	ERGPEEEHLGIL	CP	1.15e-13	9.71
20665	GVYSSDVFDIFPGTYQTL	CP	0.00781	-3.35
29384	LDKGEFYIGSK	CP	0.00526	4.45
34613	LVFDENESWYLDDNIK	CP	2.7e-06	5.12
36588	NADPVCLAK	CP	0.00221	4.14
52448	TTIEKPVWLGFLGPIIK	CP	0.00374	-2.66
54293	VEVEWDYSPQR	CP	1.15e-13	7.14
25911	IVIVPSLNPDGR	CPD	0.0051	3.5
8174	DRIVYVNEK	CPE	0.00619	3.11
45381	SDPFLEFFR	CPNE1	1.6e-09	9.16
47836	SPLGEVAIRDIVQFVPFR	CPNE3	0.000273	-2.88
38325	NPHAPTIHFNYR	CPOX	0.00173	2.42
58811	YFEVEEADGNK	CPOX	0.00636	3.24
2660	ALNCGVELFK	CPS1	3.49e-08	6.26
58426	YALGGLGSGICPNRETLMDLSTK	CPS1	1.15e-13	-6.2
23635	IGTTPDIILDDLLETDR	CPSF1	0.00268	-4.84
27025	KIGTTPDIILDDLLETDRVTAHF	CPSF1	0.00103	-4.9
31972	LLMLQNALTTMLPHHAGLNPR	CPSF1	0.00437	-4.64
57940	VYAVATSTNTPCAR	CPSF1	0.0033	3.04
23552	IGLEGCLCQDFYR	CPSF2	0.00503	-4.9
13907	EYEDNDEVHIEVHNPR	CPSF3	0.0088	2.93
45005	SAHTDYQQTSEFIR	CPSF3	0.00138	5.31
4681	AVSDASAGDYGSAIETLVTA	CPSF6	0.00488	-2.92
16636	GAAPNVVYTYTGKR	CPSF6	0.00805	3.81
20726	GYAEVVVASENSVHK	CPSF7	3.59e-05	-4.17
24189	ILDNTSEPQPGEAR	CPT1A	8.15e-13	-5.91
51204	TLETANCMSSQTK	CPT1A	0.00867	5.19
1538	AGLLEPEVFHLNPAK	CPT2	0.00451	6.59
10375	EFLQCVEK	CPT2	7.63e-05	-4.64
11653	ELHEQLVALDK	CPT2	0.00049	-5.91
28190	KVDSAVFCLCLDDFPIK	CPT2	0.00459	-4.32
51482	TLTIDCVQFQR	CPT2	5.18e-09	-7.38
27936	KQNWFEAFEILDK	CPVL	0.00212	-3.75
39357	PAIAHLIHSLNPVR	CPVL	0.00927	-2.97
45745	SEYPDLFEWFCVK	CRELD2	2.71e-05	-5.7
56971	VSHYIINSLPNRR	CRKL	0.000137	-4.28
3728	AREYLIGLDPENLALLEK	CROT	1.69e-10	-4.61
56755	VRDIPLPEELIFIVDEK	CROT	0.000429	-3.12
55624	VLGDVIEVHGK	CRYAB	0.00334	-2.87
13361	ETSVLDPDEGIR	CS	0.00529	3.53
21681	HLPNDPMFK	CS	2.97e-10	3.55
19332	GPDNSMGFGAERK	CSDE1	0.00037	-3.33
37579	NITLDDASAPR	CSDE1	0.000404	-6.32
50305	TFQFTNEAR	CSDE1	0.00742	2.86
2850	ALTLPGSSENEYIMK	CSE1L	6.31e-05	-4.62
24857	IPGLLGVFQK	CSE1L	1.15e-13	5.54
7849	DNTPNAIAIVQLQELSLR	CSF1	0.00972	2.8
10253	EEVSEYCSHMIGSGHLQSLQR	CSF1	0.000129	6.39
42482	RDDMESLGYVLMYFNR	CSNK1A1	1.56e-06	-4.64
12416	EPFFHGHDNYDQLVR	CSNK2A1	2.59e-05	-6.23
9475	EAMEHPYFYTVVK	CSNK2A1;CSNK2A3	0.00716	-4.71
1972	AIIPDPVVAPSIVPVLK	CSTF3	0.0087	3.45
27256	KLEENPYDLDAWSILIR	CSTF3	0.004	3.4
16629	GAALDVHESEPFSFAQGPLK	CTBP2	0.0038	-5.23
59862	YSEQASLEMR	CTBP2	0.000313	-5.35
2010	AIMAQLPQEQK	CTNNA1	0.00154	3.7
4611	AVMDHVSDSFLETNVPLLVLIEAAK	CTNNA1	9.87e-06	-4.69
28695	LAEPSQMLK	CTNNB1	3.12e-07	-6.39
43682	RLSVELTSSLFR	CTNNB1	6.47e-06	-4.75
24076	IKFPDNPEK	CTNNBL1	0.000697	-5.15
3706	ARDMDLTEVITGTLWNLSSHDSIK	CTNND1	0.00201	-4.05
19972	GSLASLDSLRK	CTNND1	0.000619	5.26
46029	SGDLGDMEPLK	CTNND1	0.000889	-4.51
45200	SCGLHVTSIK	CTPS1	6.26e-08	-5.17
607	ADGILVPGGFGIR	CTPS2	0.00248	-4.54
33439	LRDCYASVFK	CTPS2	0.00624	4.65
28263	KVGTASENVYVN	CTSC	1.15e-13	-6.31
29821	LELVHHGPMAV	CTSC	0.00305	5.55
19541	GPVSVGVDAR	CTSS	2.99e-05	5.75
19866	GRYGLFPANYVELRQ	CTTN	0.000161	-6.43
58980	YGLFPANYVELR	CTTN	2.19e-06	-4.59
16611	FYTQQWEDYR	CUL1	0.00384	4.56
43712	RLVHQNSASDDAEASMISK	CUL1	0.00869	-4.01
47636	SNLTQENMPTLFVESVLEVHGK	CUL2	0.000829	-5.08
41905	QTLLDMIAR	CUL3	1.15e-13	4.86
13683	EVPEYLNHVSK	CUL4A	1.03e-08	-5.21
42231	QYQIDAAIVR	CUL4B;CUL4A	5.79e-09	5.57
42119	QVTESVSDSITVLP	CUTA	0.00382	5.15
43370	RLAACVNLIPQITSIYEWK	CUTA	0.00694	-5.1
35047	LWFTLDHPPK	CYB5R1	0.00777	-2.68
6866	DILLRPELEELR	CYB5R3	0.000306	7.23
21275	HGGEDYVFSLLT	CYC1	3.31e-06	5.49
4352	AVDAFEIHVHR	DAG1	0.00202	5.1
37323	NHIDRVDAW	DAG1	0.00835	-5.48
29431	LDNQVPVESPR	DAP3	0.000375	5.36
17236	GEEILSGAQR	DARS	0.000226	-4.33
35108	LWVVDFPLFLPK	DARS2	0.00873	-2.86
18627	GLDWSTTQETLR	DAZAP1	0.00906	-6.47
60132	YVLINWVGEDVPDARK	DBN1	1.1e-07	2.75
14063	FAALMQHQAK	DBR1	0.00122	-4.89
23520	IGGISGIFK	DBR1	0.00369	-4.66
53537	VAVAGCCHGELDK	DBR1	0.00201	4.98
39510	PFLASLDGHR	DCAF13	7.32e-07	5.3
12102	EMEELDTLNIR	DCAF6	2.89e-05	3.39
7093	DKYESLVEK	DCK	5.25e-13	6.94
52562	TTVVYPATEK	DCPS	0.00104	2.81
7934	DPNSQVGACIVNSENK	DCTD	1.43e-06	5.81
31062	LIEYYQQLAQK	DCTN4	0.000354	-3.01
33226	LQLNIVEMKDENATLDGGDVLFTGR	DDAH1	0.000132	-5.37
16942	GAVYSMVEFNGK	DDB1	4.67e-08	-5.36
28091	KTEPATGFIDGDLIESFLDISRPK	DDB1	0.000888	-7.49
49991	TECNHYNNIMALYLK	DDB1	1.17e-05	6.09
56914	VSEWKEPQAK	DDB1	0.000531	4.21
7694	DMLLANPHELSLLK	DDI2	9.67e-06	4.74
1285	AFQAMQVHCNNMHTLGAR	DDR1	0.00522	-2.06
8238	DRWGQEVISGNEDPEGVVLK	DDR1	5.36e-05	7.18
10019	EEEYLQVDLQR	DDR1	1.85e-08	5.46
1944	AIGSDGLCCQSR	DDX1	0.00126	-4.54
19872	GSAFAIGSDGLCCQSR	DDX1	1.37e-06	4.2
22831	IDCDNLEQYFIQQGGGPDK	DDX1	0.00789	4.29
50450	TGGINLHKAKER	DDX10	0.000301	4.43
46625	SIRPLLEGR	DDX18	0.01	5.59
56471	VPLSEFDFSWSK	DDX18	0.00278	-6.34
15983	FSATCPHWVFNVAK	DDX21	0.000362	5.94
25745	ITVEHLAIK	DDX21	0.00369	2.54
27614	KNEEPSEEEIDAPKPK	DDX21	2.34e-07	3.77
36268	MRNGIDILVGTPGR	DDX21	4.47e-11	-5.32
45275	SDAGLESDTAMK	DDX21	0.00586	2.49
52603	TVAVIGGISR	DDX23	0.000841	6.22
23435	IFVNSNTDVAPFLR	DDX27	0.000504	4.71
48990	SVFDEELTNTSKK	DDX27	0.00867	5.29
56324	VNSNTDVAPFLR	DDX27	2.64e-06	-3.88
15548	FMQDPMEVFVDDETK	DDX39A	0.00581	-5
57841	VVWVEESDKR	DDX3X	0.000136	5.87
57847	VVYGGADIGQQIR	DDX3X;DDX3Y	0.00124	4.42
6862	DILIDPIR	DDX42	0.00288	2.7
26298	KANAEELANNLK	DDX42	1.64e-05	-3.93
57125	VSYLVFDEADR	DDX42	0.00529	5.22
44809	RYEEELEINDFPQTAR	DDX46	0.00452	4.6
30037	LFALVLTPTR	DDX47	1.58e-06	-3.5
9027	DWVLNEFK	DDX5	0.0001	6.58
42109	QVSDLISVLR	DDX5	1.25e-10	-6.37
44543	RTTYLVLDEADR	DDX5	0.00263	4.93
37189	NGDIDEYEKK	DDX50	6.02e-08	3
48289	SRYEQVDLVGK	DDX50	0.00771	2.65
11315	EKPDVVVGTPSR	DDX56	0.00162	-2.22
57545	VVFFANQIPVYEQQK	DDX58	0.00989	4.01
7773	DNIQAMVIVPTR	DDX6	0.000205	4.83
13943	EYHSEPVEDEKP	DDX6	0.0034	2.36
19172	GNEFEDYCLK	DDX6	0.0045	5.79
54898	VHCLNTLFSR	DDX6	7.27e-08	5.09
10282	EFDELVHWHSHK	DDX60	0.000136	6.17
34860	LVRDFEVGQPFPLR	DDX60	1.15e-13	7.87
9661	ECEDSQLVSHLMSCK	DDX60;DDX60L	0.00162	4.54
53044	TYASYYCMEK	DDX60;DDX60L	0.000337	3.83
26913	KHLLLMGEFFSYGTK	DECR1	0.00589	6.98
57051	VSREDFEWVYTDQPHADR	DEGS1	0.00279	-4.08
3800	ASANLEEVTMK	DEK	0.00852	-6.05
18179	GIELAYLEQLHGQHEAWLIHK	DGUOK	4.52e-05	2.96
14576	FEPVRGLEAICAK	DHCR24	0.00339	-4.46
19046	GLVLDIVEDLR	DHPS	0.00379	-4.4
43402	RLAQDGAHVVVSSR	DHRS4	8.36e-08	4.12
49631	TALLGLTK	DHRS4	1.47e-05	-3.31
44823	RYGGEGAESMMGFFHELLK	DHTKD1	0.00553	-3.34
30554	LGIDDLVHFDFMDPPAPETLMR	DHX15	0.00513	-4.85
4373	AVDLVEEESGAPGEEQR	DHX16	0.000409	5.71
58338	WVQDELHSVLGLSER	DHX16	2.68e-07	5.34
52247	TSLLTLEDVKQELIK	DHX29	7.83e-12	6.73
4364	AVDEAVILLQEIGVLDQR	DHX30	0.00411	-5.7
12391	ENYLEENLLYAPSLR	DHX30	0.00151	-5.92
37720	NLDNAVLIGETGSGK	DHX33	0.000414	4.42
50863	TIHTDVLFGVVK	DHX33	0.000766	-3.9
45327	SDHLTVVNAFEGWEEARR	DHX36	2.04e-09	-7.01
14056	FAAFFGNVPIFHIPGR	DHX38	0.00489	-3.86
30019	LEYLSLVSK	DHX8	0.00825	3.25
37177	NGAEFTDSLISNLLR	DHX8	0.00578	-2.75
26644	KFESEILEAISQ	DHX9	0.00551	-6.03
37368	NIAETSITINDVVYVIDSCK	DHX9	0.00556	-4.37
41015	QKFMCEVQVEGYNYTG	DHX9	0.00634	2.95
17862	GGLVGQAPMPVPEEK	DIDO1	0.00346	5.84
23051	IEDTVFHVFDK	DIS3	0.00244	3.4
24627	IMLDSSNLQHQK	DIS3	0.00879	-3.04
57470	VVDGAVGAQWLAEFR	DLAT	0.00145	-5.18
49198	SVTEGDVRWEK	DLST	0.00267	6.17
51369	TLNKNNLTELK	DNAH17	0.00342	-4.16
29401	LDLKACPPKPSK	DNAH5	0.00707	8.23
44303	RSEMENIFMLIEEFNK	DNAH5	0.000578	5.96
36896	NEDADKLIQV	DNAH9	1.77e-06	-2.49
49494	TAAQAALNTLNKTNLTELK	DNAH9	0.000814	-4.51
13378	ETTYYDVLGVKPNATQEELK	DNAJA1	0.00439	2.94
13379	ETTYYDVLGVKPNATQEELKK	DNAJA1	7.19e-07	5.9
20488	GVKPNATQEELK	DNAJA1	0.00932	2.08
20489	GVKPNATQEELKK	DNAJA1	0.00898	-2.04
39178	NVVHQLSVTLEDLYNGATR	DNAJA1	0.00575	-3.32
23570	IGLVEALCGFQFTFK	DNAJA2	0.00577	-3.84
24530	ILTIEVKK	DNAJB1	4.65e-05	5.83
54289	VEVEEDGQLK	DNAJB2;DNAJB8;DNAJB6	0.00541	4.99
20948	HAPHCLSEEEGEQDRPR	DNAJB6	0.00227	-3.17
123	AAELFHQLSQALEVLTDAAAR	DNAJC17	1.54e-08	2.52
25553	ISWLEGQPQDAVGR	DNAJC17	0.000528	2.52
58929	YGEVLNLVLSSK	DNAJC17	3.49e-06	-8.62
22515	IAEAVPGR	DNAJC2	0.000925	3.19
31368	LKNDNTEAFYK	DNAJC3	2.73e-07	3.11
23388	IFSPNVVNLTLV	DNM1L	0.00229	-3.74
35294	LYTDFDEIRQEIENETER	DNM1L	0.00671	-4.02
8555	DTMSDLPEVR	DNMT1	0.00401	5.22
26559	KEPVDEDLYPEHYR	DNMT1	0.00433	5.28
36870	NDTPCGTTIGPILASR	DNPEP	0.00124	5.41
13460	EVDGEGKPYYEVR	DPP3	0.00811	5.36
16707	GAFNFDQETVINPETGEQIQSWYR	DPP3	1.94e-05	-4.79
34507	LVASAEQLLK	DPP3	1.78e-07	-5.94
375	AASNIIFSNGNLDPWAGGGIR	DPP7	0.000458	-4.24
43426	RLDHFNFER	DPP7	1.3e-07	2.2
36444	MVIPGGIDVHTR	DPYSL2	1.11e-05	-3.25
25492	ISSEANEICNK	DR1	0.00845	2.26
53166	VAAAVPVIISR	DRAP1	0.00328	3.5
22959	IDQISIEELDIIYK	DRG1	0.000153	4.8
31536	LLDLPGIIEGAK	DRG1	0.000922	4.45
54830	VGTTVGQVCATDKDEPDTMHTR	DSC2	0.000927	-2.27
36616	NAGFQEYTIPITVK	DSC3	6.32e-08	6.05
56251	VNLCECTHPTQCR	DSC3	0.00114	3.91
57717	VVPSFLPVDQGGSLVGR	DSG2	0.00107	-5.46
20123	GTAVEGTSGMEMTTK	DSG3	0.002	2.08
4735	AVTGYNDPETGNIISLF	DSP	0.00159	-3.17
15233	FLDQNLQK	DSP	5.14e-12	-5.33
17497	GFFDPNTEENLTYLQLK	DSP	0.000397	-3.34
20784	GYFNEELSEILSDPSDDTK	DSP	3.77e-06	-3.56
23183	IEPHTGLLLL	DSP	4.47e-05	4.99
34480	LTYEIEDEK	DSP	2.5e-06	-5
38843	NTLTQTTENLR	DSP	4.76e-06	-4.41
43055	RGYFNEELSEILSDPSDDTK	DSP	2.82e-05	-5.41
46438	SIEAVHEDIR	DTYMK	0.000831	5.33
292	AAMWNPSIFLK	DUS2	0.000758	-3.88
1581	AGPGVEDLWR	DUSP12	0.0074	4.65
48891	SVAIITAFLMK	DUSP12	0.00411	2.63
15854	FQSISTEFLALMK	DYNC1H1	0.00255	-3.83
14444	FDYSGRDLEDK	DYNC1I2	0.000269	6.39
9082	DYFLIVIQNPTE	DYNLRB1	1.56e-05	-5.86
13653	EVMLDAALALAAEISSK	ECH1	0.00926	-4.05
13158	ESVNAAFEMTLTEGSKLEK	ECHS1	0.000448	-5.29
41465	QNLSFQDCYSSK	ECHS1	0.00814	3.47
39880	PQVIADYESGR	EDF1	3.2e-05	10.1
11641	ELGRENQSLQIK	EEA1	0.00318	5.52
27461	KLQSQYASSEATISQLR	EEA1	0.00408	-5.37
40355	QDFETLSQETK	EEA1	0.00914	2.14
14446	FDYSQCDIWYMR	EED	0.0057	-4.08
35526	MDSTEPPYSQK	EEF1A1;EEF1A1P5	7.99e-06	-4.43
48969	SVEMHHEALS	EEF1A1;EEF1A1P5;EEF1A2	0.0097	-2.22
2797	ALSEALPGDNVGFNVK	EEF1A1;EEF1A2	0.00483	5.45
13720	EVSAYIKK	EEF1A2	0.00188	-2.46
20265	GTSGDHGELVVR	EEF1D	0.000307	-4.49
36605	NAFASVILFGTNNSSSIS	EEF1G	0.00625	-5.48
48551	SSSISGVWVFR	EEF1G	0.00945	-4.78
52122	TRTFLVGER	EEF1G	0.00109	-5.16
59904	YSNEDTLSVALPY	EEF1G	5.03e-05	8.29
2083	AISLFYELSENDLNFIK	EEF2	0.00958	-5.58
4943	AYLPVNESFGFT	EEF2	2.3e-07	6.64
8451	DSVVAGFQWATK	EEF2	7.42e-06	-5.37
28250	KVFDAIMNFK	EEF2	2.31e-07	4.42
32285	LLYEGPPDDEAAMGIK	EEF2	1.84e-06	6.49
40580	QFAEMYVAK	EEF2	0.00364	5.79
45654	SENDLNFIK	EEF2	0.000576	-6.24
48640	STAISLFYELSENDLNFIK	EEF2	0.000502	-6.6
5507	CVCPVSNAMCR	EFEMP1	0.00651	3.76
29	AAAGELQEDSGLMALAK	EFHD1	0.00375	5.94
54482	VFNPYTEFPEFSR	EFHD1	0.00256	7.01
10710	EGPLCDELIR	EFTUD2	0.0094	3.78
26648	KFFDDPMLLELAK	EFTUD2	8.47e-07	5.04
29107	LAVTVCINK	EFTUD2	0.00174	-5.57
59077	YHIEVNRVPAGNWVLIEGVDQPIVK	EFTUD2	0.00986	-5.68
499	ACGADSYEMEEDGVRK	EGFR	0.000363	4.27
11174	EISDGDVIISGNK	EGFR	0.00921	-5.71
54166	VELNKPSDSVGK	EGLN1	9.59e-07	3.87
736	ADQIETQQLMR	EHD1;EHD3	6.49e-08	5.85
40643	QFLVEIGLAK	EIF1	0.00147	-2.49
17043	GDDLLPAGTEDYIHIR	EIF1B;EIF1	5.5e-06	6.01
19658	GQMEVWDVK	EIF2A	0.00178	5.16
27055	KINDFVLSPGPQPYK	EIF2A	0.00158	3.23
53577	VAVYVPGSK	EIF2A	0.000649	-4.26
14717	FFTDLRDGIISDIFDKK	EIF2AK2	0.0064	-3.2
41484	QNSLTQFMSIPSSVIHPAMVR	EIF2B4	0.00801	2.31
42894	RGEHVALANWQNHASLR	EIF2B4	5.62e-07	2.31
33274	LQPAYQVTLPGQEPIVK	EIF2D	2.1e-07	7.41
27009	KIFDIDEAEEGVK	EIF2S2	0.00155	-5.98
50441	TGFQAVTGK	EIF2S2	0.00067	-5.35
32312	LMCKPIFSK	EIF2S3	0.00126	4.51
20609	GVTIKPTVDDD	EIF2S3;EIF2S3L	0.00822	3.88
39408	PAYFQRPENALKR	EIF3A	0.0004	4.18
42357	RANEFLEVGKK	EIF3A	0.00222	3.78
42854	RGADDDRPSWR	EIF3A	0.000448	3.81
8206	DRPQEADGIDSVIVVDNVPQVGPDR	EIF3B	0.00176	3.47
36381	MTLDTLSIYETPSMGLLDKK	EIF3B	0.00643	-3.37
20155	GTEITHAVVIKK	EIF3C;EIF3CL	3.05e-05	5.24
45676	SEQDQAENEGEDSAVLMER	EIF3C;EIF3CL	0.00759	3.2
46337	SHLQDNIQHADPPVQILYNR	EIF3C;EIF3CL	5.25e-13	5.58
23340	IFHTVTTTDDPVIR	EIF3D	7.05e-08	5.64
23341	IFHTVTTTDDPVIRK	EIF3D	6.21e-06	4.04
43156	RIFHTVTTTDDPVIRK	EIF3D	0.0019	3.35
51960	TQGNVFATDAILATLMSCTR	EIF3D	0.00436	-5.08
5001	AYVSTLMGVPGR	EIF3F	4.81e-09	7.19
18155	GIDRYNPENLATLER	EIF3K	3.35e-07	6.07
35255	LYQFNPAFFQTTVTAQ	EIF3K	0.00419	-4.77
26086	IWNVHSVLNVLHSLVDK	EIF3L	4.09e-05	-5.4
57968	VYEIQDIYENSWTK	EIF3L	0.0067	-3.27
15908	FREGERPSLR	EIF3M	0.00264	5.39
8057	DQIYDIFQK	EIF4A1	3e-07	7.04
41601	QQIELDLK	EIF4A1	0.00103	-5.79
32979	LQAEAPHIVVGTPGR	EIF4A2	0.00759	5.98
20755	GYDVIAQAQSGTGK	EIF4A2;EIF4A1	0.000627	3.95
369	AASIFGGAK	EIF4B	5.62e-06	-3.58
46470	SIFGGAKPVDTAAR	EIF4B	0.00796	3.58
54354	VFDWIEANLSEQQIVSNTLVR	EIF4G1	0.00469	-5.15
56516	VPTTEKPTVTVNFR	EIF4G1	2.06e-05	-5.32
53438	VANPNSAIFGGARPR	EIF4H	0.00575	-5.14
55478	VLCPECENPETDLHVNPK	EIF5	9.3e-05	4.61
39961	PSTHNMDVPNIK	EIF5A;EIF5AL1;EIF5A2	0.00748	3.57
14853	FGPDTQHLVLNENCASVHNLR	ELAC2	2.48e-07	-5.34
25105	IQTQLNLIHPDIFPLLTSFR	ELAC2	2.78e-05	-3.33
41165	QLHELAPSIFFYLVDAEQGR	EMC1	0.0069	-4.93
43969	RPILQSLLLPVMDQDYAK	EMC1	4.17e-06	-4.78
48049	SQIKNEINIDTLARDEFNLQK	EMC1	0.00465	-5.21
44853	RYNIPHGPVVGSTR	EMD	3.65e-07	-4.46
5829	DATNVGDEGGFAPN	ENO1	0.00209	6.59
10649	EGLELLKT	ENO1	0.00685	4.85
57595	VVIGMDVAAS	ENO1;ENO3	0.00914	-5.57
14739	FGANAILGVSLAVCK	ENO1;ENO3;ENO2	0.00108	-3.84
16349	FVDSGEMAESFPYR	EP300	1.02e-07	4.5
2628	ALLSYDGLNQR	EPDR1	0.0011	4.87
22736	IAYSLLGLK	EPHA2	0.00133	-4.09
6263	DFLSEASIMGQFDHPNIIR	EPHB3	0.00917	-2.04
18833	GLLNDAFQK	EPHX2	0.00172	4.78
7288	DLGQFYAGLSAESYPIIK	EPM2AIP1	0.000998	-2.04
10125	EELLAEFGSGTLDLPALTR	EPPK1	0.00756	-3.12
43685	RLTAIIEEAEEAPGARPQLQDAWR	EPPK1	0.00824	-3.82
4989	AYVDDTPAEQMK	EPRS	0.000535	-5.02
38643	NSEPAGLETPEAK	EPRS	0.00416	-5.73
54593	VGASEAALFLK	EPS15L1	3.95e-05	-3.48
56651	VQLETIIK	EPS15L1	0.00384	-5.75
58046	VYSQITVQK	EPS8	0.00771	2.85
25849	IVENLGILTGPQLF	EPS8L2	0.00303	-2.84
38479	NQLSPQLLR	ERAL1	0.00228	4.99
54742	VGLIHDVFQLVGAGR	ERAP2	0.00881	-2.07
33788	LSFGLEDEPLETATK	ERLIN2	7.15e-05	2.01
30974	LIANMPESGPSYEFHLTR	ERO1L	0.00263	3.89
43915	RPCPFWNDISQCGR	ERO1L	0.00283	3.85
8584	DTQYPYGEK	ERP29	0.00781	4.93
20660	GVYLGMPGCLPVYDALAGEFIR	ERP29	0.000102	-6.23
16145	FSQMLHPIFEEASDVIK	ERP44	1.22e-07	-4.06
20199	GTINFLHADCDK	ERP44	0.00378	4.55
7069	DKLTPWEQFLEK	ESF1	0.00181	3.78
34372	LTPWEQFLEK	ESF1	0.000491	6.12
37605	NIVQHTTDSSLEEK	ESF1	0.00141	2.23
18899	GLPFTATAEEVVAFFGQHCPITGGK	ESRP1	0.000413	-5
22567	IAGGTSNEVAQFLSK	ESRP1	1.97e-06	5.14
48625	STAAEVQQVLNR	ESRP1;ESRP2	0.000377	7.01
14678	FFLQDPQSQELDVQVK	ESYT1	0.00879	-5.19
21718	HLSPYATLTVGDSSHK	ESYT1	0.00207	-3.89
17546	GFGGIGGILR	ETF1	0.00497	5.03
9087	DYGIVADLFK	ETFA	3.78e-06	2.73
39555	PGDLGVDLTSK	ETFB	1.35e-08	-4.18
54233	VEREIDGGLETLR	ETFB	2.44e-05	5.77
38818	NTHCHADHITGSGLLR	ETHE1	0.00751	-4.28
41399	QMFEPVSCTFTYLLGDRESR	ETHE1	0.000166	-4.57
53105	TYLLGDRESR	ETHE1	0.00364	4.69
19195	GNGQPVQLQVVWQR	EXOSC10	0.00121	-4
19885	GSAYLEAGGTK	EXOSC6	7.17e-06	-5.67
38792	NTETALDNKPCGPQ	EZH2	0.00103	4.19
48001	SQEQLAAELAEYTAK	EZR	0.00232	5.87
16417	FVIKPIDK	EZR;MSN;RDX	0.00832	-7.04
37300	NGYGTPMTSNAVR	F11R	1.74e-07	-4.1
5172	CFYTTDTECDLTDEIVK	F3	0.0044	3.11
7337	DLIYTLYYWK	F3	0.00324	-4.2
22203	HTLEQHNWNIEAAVQDR	FAF2	0.00866	-4.23
38833	NTLCAPEVISLINTR	FAF2	0.00395	-2.77
57165	VTDPVGDIVSF	FAF2	0.00563	2.54
57166	VTDPVGDIVSFMHSFEEK	FAF2	0.000449	-4.12
51603	TMTQFLEQGEATLSVAR	FAHD2A	0.00118	-5.17
48028	SQGGVQPIPSQGGK	FAM120A	6.05e-07	4.12
10833	EHGTDFFDK	FAM175B	0.000265	-5.82
35481	MDGGDDGNLIIKK	FAM192A	0.000217	-6.42
56810	VRKPEDPEECPEEVYDPR	FAM192A	0.000152	5.32
41895	QTISRTHEIK	FAM21C	9.12e-06	-3.19
56101	VMLETPEYR	FAM49B	0.00113	4.71
48284	SRWEPYDPEK	FAM50A	2.02e-07	6.46
1439	AGFADPDDFTLGAGPR	FAM83H	5.25e-05	5.9
56538	VPVPGPGSGGNGPEREGPEEPGLAK	FAM83H	0.00184	5.65
52459	TTISVAHLLAAR	FAM98A	0.00266	4.22
23652	IGWAFGLGLER	FARS2	0.00708	-4.11
14019	EYTACELMNIYK	FARSB	2.74e-07	-5.31
46372	SHTFPELAYRK	FARSB	0.000804	3.21
8622	DTVTISGPQAPVFEFVEQLR	FASN	1.66e-05	-8.14
22129	HSQDLAFLSML	FASN	1.43e-08	3.5
33847	LSIPTYGLQCTR	FASN	0.0087	-3.05
35604	MEEVVIAGMSGK	FASN	0.00658	2.4
900	AEEYILGDFCFLR	FAT1	0.00156	3.63
34187	LTENENKLEMKLTMR	FAT1	0.00852	3.63
34769	LVNLQCEETGVAK	FAT1	1.67e-05	5.63
38359	NPQGVLLTSSAIKRK	FAT1	0.00917	7.2
53942	VDVIFADVAQPDQTR	FBL	0.00281	6.62
8879	DVPLVHLDEITLFK	FBXL18	0.00997	3.46
5472	CSWLVVQCLQR	FDPS	0.00185	-5.13
54613	VGDNVLHLAQR	FDX1L	0.000996	3.68
30763	LGVIPNVEGR	FDXR	1.15e-13	9.24
1988	AILFLPMSAK	FGF2	0.000744	4.91
1892	AIEMLGGELGSK	FH	3.45e-08	-6.77
14305	FDCHHCNESLFGKK	FHL2	7.55e-05	5.13
29774	LEIEPEWAYGK	FKBP3	0.0045	5.34
10753	EGTGTEMPMIGDR	FKBP4	0.00553	-5.41
50601	TGWLLDGTK	FKBP4	0.00244	5.14
14812	FGIEPNAELIYEVTLK	FKBP5	0.00685	-2.79
36244	MQREEQCILYLGPR	FKBP5	0.00777	-2.74
43186	RIITIPPFLAYGEDGDGK	FKBP9	0.00454	-4.17
50950	TIQVSDFVR	FKBP9	0.0087	-4.78
53057	TYDTYVGIGWLIPGMDK	FKBP9	0.000511	-6.05
960	AEISFEDR	FLNA	0.000347	5.69
3125	ANLPQSFQVDTSK	FLNA	0.00491	3.68
16447	FVPAEMGTHT	FLNA	3.64e-06	-4.68
40022	PVHDVTDASK	FLNA	0.00948	2.89
47956	SPYTVTVGQ	FLNA	0.0031	-4.67
54207	VEPGLGADNSVVR	FLNA	0.00374	6.67
9330	EAFTNKPNVFTVVTR	FLNB	0.00052	-8
13563	EVGEHLVSIK	FLNB	3.73e-05	7.39
22348	HVTGSPFQFTVGPLGEGGAHK	FLNB	0.00539	3.78
25170	IRETTDFK	FLNB	2.02e-07	-4.57
36785	NDEHIPESPYLVPVIAPSDDAR	FLNB	0.0041	5.22
49719	TATPEIVDNKDGTVTVR	FLNB	0.00967	-4.38
57707	VVPCLVTPVTGR	FLNB	0.0096	-4.76
59635	YNVTYVVKERGDYVLAVK	FLNB	0.000415	-6.93
452	AAYDIEVNTR	FLOT1	0.000309	4.89
1867	AIEAAPQEPEQK	FLYWCH2	8.4e-05	3.01
17806	GGGQEERPFVAR	FN3KRP	8.74e-05	-4.35
28725	LAETMNNIDR	FNBP1L	0.01	4.05
7958	DPSQELEFIADILNQDAK	FNTA	7.6e-05	-5.53
19789	GRFQTIDLSPFLFTR	FOXRED1	9.18e-05	-3.62
57245	VTGTLDANR	FSCN1	0.00226	-3.16
58818	YFGGTEDRLSCF	FSCN1	0.00178	6.09
35746	MGAPESGLAEYLFDK	FTH1	0.000411	5.8
41504	QNYHQDSEAAINR	FTH1	1.7e-07	3.3
27408	KLNQALLDLHAL	FTL	0.0028	3.35
27409	KLNQALLDLHALGSAR	FTL	0.0013	7.86
27586	KMGDHLTNLHR	FTL	1.47e-05	3.4
49932	TDPHLCDFLETHFLDEEVK	FTL	0.000727	3.35
53245	VAECSTGTLDYILQR	FTO	0.00433	-5.36
25039	IQIAPDSGGLPER	FUBP1	0.000354	4.44
49107	SVMTEEYK	FUBP1	0.00675	4.45
9352	EAGISDYLTIEELVK	FUCA2	0.000281	-6.17
3281	APKPDGPGGGPGGSHMGGNYGDDRR	FUS	1.15e-13	4.48
28113	KTGQPMINLYTDRETGK	FUS	0.006	-4.91
50532	TGQPMINLYTDRETGK	FUS	1.04e-05	5.17
4293	ATVSFDDPPSAK	FUS;TAF15	3.02e-05	9.71
32678	LNTEQLLDDVVAK	FYTTD1	0.000635	-6.15
42245	QYYTLLNK	G3BP2	0.00172	4.98
23408	IFTPLLHQIELEKPKPIPY	G6PD	0.00125	-5.29
12396	EPAIHSEGQWVTLPAPLDTINVHLR	GAA	0.00475	-3.98
56514	VPTQCDVPPNSR	GAA	7.25e-05	-4.35
1296	AFREEFGAEPELAVSAPGR	GALK1	0.00562	3.11
17159	GDTLMAATLGQHK	GALNS	0.00864	2.38
11068	EIILVDDASVDEYLHDKLDEYVK	GALNT3	0.000319	-4.75
9084	DYFYASRPESQALPYGDISELK	GALNT7	1.59e-06	4.15
17489	GFETAYCIDSMGK	GALNT7	0.00534	-2.13
47726	SPAMAGGLFAIER	GALNT7	0.00627	4.04
24121	IKWGDAGAEYVVESTGVFTTMEK	GAPDH	0.00246	-7.79
25556	ISWYDNEFGYSNR	GAPDH	0.000299	-7.2
44640	RVIISAPSAD	GAPDH	5.55e-07	-7.8
55162	VIHDNFGIVEGLMTTVHAITA	GAPDH	0.00393	-4.32
57485	VVDLMAHMASKE	GAPDH	0.00272	7.24
5469	CSVLPLSQNQEFMPFVK	GARS	0.00722	-3.05
10458	EFTMAEIEHF	GARS	0.0028	-5.17
20605	GVTIDFDTVNK	GARS	0.000841	-4.3
26991	KIEFVVVGPEAPLAAGIVGNLR	GART	0.00629	4.98
42342	RALERDPTEDDVESK	GATAD2A	0.00745	3.01
55033	VIAPNPAQLQGQR	GATAD2B	0.00134	4.23
32831	LPIAVNGSLIYGVCAGK	GATB	0.00605	-2.04
54924	VHHPGEPLGVR	GATB	0.00513	4.31
31970	LLMLDDQR	GBA	0.00441	2.67
20769	GYESFGVHR	GBE1	0.000107	3.5
37440	NIGENEGGIDK	GBE1	0.00117	-4.2
46761	SKPVTEGTGDIIK	GCC2	0.000142	4.41
39483	PEMVSLLK	GCDH	3.21e-06	-5.27
11246	EIYEQLLQEGIDHLLAQ	GCLC	0.0023	-4.68
38864	NTPSPFIETFTEDDEASR	GCLC	0.00178	5.24
33646	LSAIYGGTYMLNKPIEEIIVQ	GDI2	0.00185	-2.63
45106	SASITPLEDLYK	GDI2	0.00149	-5.88
1109	AEVEVADELLENLAK	GET4	0.00171	5.34
44858	RYNVPFLTFINKLDR	GFM1	1.04e-10	-4.09
59633	YNVPFLTFINKLDR	GFM1	1.92e-06	-2.88
59697	YPVYGVQWHPEK	GGH	0.00597	-5.36
41707	QREEEERQQQEEALR	GIGYF2	0.00833	-2.83
31936	LLLNHASDNIPK	GINS2	0.000977	4.72
29405	LDLLVENMGR	GLB1	0.00814	-4.08
28652	LAEEESCREDVTR	GLG1	0.00705	-2.66
2591	ALLGYADNQCK	GLOD4	0.00769	-4.89
23433	IFVNGTFIGGATDTHR	GLRX2	0.00601	4.88
16423	FVIPDFMSFTSHIDELYESAKK	GLS	0.000732	-4.83
47898	SPSEILQELGK	GLS	0.0019	5.29
53238	VADYIPQLAK	GLS	0.0061	-3.56
5975	DDGSWEVIEGYR	GLUD1;GLUD2	1.06e-06	5.49
38358	NPQAHIEGNMK	GMDS	0.00046	2.7
54709	VGIGPGSVCTTR	GMPR2	0.00497	5.1
35179	LYGAQFHPEVGLTENGK	GMPS	0.000244	7.35
49451	SYSYVCGISSKDEPDWESLIFLAR	GMPS	0.00684	-3.01
24576	ILYSHLVDYFPEFDGPQR	GNA11	2.05e-06	4.28
25646	ITHSPLTICFPEYTGANK	GNAI2	0.00013	-4.13
31354	LKIDFGEAAR	GNAI3	0.00809	-2.62
57912	VWQVTIGTR	GNB2L1	0.00976	3.81
732	ADQELLLYSHDNIICGITSVAFSK	GNB4	6.16e-07	-4.02
9106	DYIVALQHPVTTDIK	GNE	7.69e-07	6.61
44963	SAEQHLISMCEDHDR	GNE	0.000162	5.15
19401	GPHLANSILFQ	GNL3	1.98e-05	-3.76
38676	NSLEFFTVL	GNL3	0.00148	-3.02
6661	DHPESYHSFMWNNFFK	GNPDA1	0.00597	-4.24
38092	NMDEYVGLPR	GNPDA1	0.00931	-5.22
51110	TLAMDTILANAR	GNPDA1	0.00917	-3.35
37502	NILTAQLQEMKNQSMNL	GOLGA1	0.00482	-4.45
21767	HLYHSSQNELAK	GOLGB1	4.76e-06	-3.35
19770	GREEHYEEEEEEEEDGAAVAEK	GOLIM4	0.00577	-4.22
29304	LDELEGGGNPGASCK	GOPC	0.00572	-2.68
5696	DAGMQLQGYR	GOT2	0.00337	4.54
39654	PILGVTEAFK	GOT2	1.95e-11	-7.45
43854	RNLFAFFDMAYQGFASGDGDK	GOT2	0.00598	-5.13
48615	SSWWTHVEMGPPDPILGVTEAFKR	GOT2	2.29e-06	-5.86
39819	PNLLYQKFVK	GPATCH4	0.00153	-5.96
16832	GANLHLEETLAEFWAR	GPC1	0.00175	-3.4
56079	VMENGLLFK	GPD1L	0.000109	-2.98
8840	DVLTGQEFDVR	GPD2	9.1e-07	-7.43
9020	DWSPTLYIR	GPD2	0.00197	4.81
34840	LVQDYGLESEVAQHLAATYGDK	GPD2	0.000884	5.08
39292	NYLSCDVEVR	GPD2	0.000415	4.85
24356	ILLANFLAQTEALMR	GPI	0.00245	-4.83
39517	PFMLGALVAMYEHK	GPI	0.00805	-4.14
7029	DKEDQPQGLVPGGAVVVL	GPKOW	0.00294	3.47
28631	LADSGDGAGPSPEEK	GPKOW	0.000301	4.65
8982	DVYVVTDQIPVFVTMFQK	GPNMB	0.00612	-5.37
19686	GQQPITFLR	GPT2	0.000281	-5.98
5144	CEVNGAGAHPLFAFLR	GPX1	7.93e-10	-4.55
42824	RFQTIDIEPDIEALLSQGPSCA	GPX1	6.72e-06	-5.63
16646	GACHGQTGMFPR	GRB2	0.00278	-2.94
36775	NCVILPHIGSATHR	GRHPR	1.58e-05	6.94
37199	NGENGIHFLLNR	GRSF1	0.00097	-2.6
59134	YIEIFPSR	GRSF1	1.09e-06	4.28
11662	ELHWHPQCPGLLVST	GRWD1	0.00646	-4.53
3216	APDPAYIYDEFLQQR	GSE1	2.91e-06	5.44
6811	DIHFMPCSGLTGANLK	GSPT1	0.0008	-3.66
54908	VHEYLGWHADCIR	GSTT2B;GSTT2	4.46e-06	5.13
6299	DFQALNPMK	GSTZ1	0.00515	4.1
29515	LDTGPQSLSGK	GTF2F1	0.00373	4.56
33878	LSLEGIVVQR	GTF2F2	1.15e-13	6.27
40838	QHVLDMLFSAF	GTF2F2	4.54e-05	5.79
34535	LVDLTEIYGER	GTF3C4	0.00683	-5.27
46407	SIAVLELICDVHNPGQDLVIHR	GTF3C4	0.00891	-2.3
18493	GKIIGELNK	GTPBP10	0.00776	4.62
51322	TLLLCGYPNVGK	GTPBP4	6.83e-05	6.12
16816	GALVLGSSLK	GYG1	0.000852	3.9
55116	VIFHPEFLSSTSPLLPVDYEEFVR	GYS1	0.00955	-4.15
30137	LFGSPLSDYYAYSPVR	H6PD	0.000367	6.5
5887	DCFVVSEGANTMDIGR	HACL1	0.00445	-5.24
3454	AQDEGLLSDVVPFK	HADHB	0.00265	-4.74
7411	DLMPHDLAR	HADHB	0.000149	6.24
26316	KAQDEGLLSDVVPFK	HADHB	1.25e-05	-5.15
51790	TPFLLSGTSYK	HADHB	0.000588	6.25
24178	ILDGMFAICGVSDSK	HARS	0.00177	-4.69
28313	KVPCVGLSIGVER	HARS;HARS2	0.00982	3
24589	IMCEILSGLQLGDFLIK	HARS2	0.00662	-5.5
51619	TNDFLSLLEK	HAT1	1.02e-05	5.7
54588	VGAHAGEYGAEALER	HBA1	1.15e-13	6.46
13622	EVLGDAVPDEILIE	HBS1L	0.00875	-2.36
37931	NLPLLMLGGGGYTIR	HDAC2	0.00598	4.64
60198	YYAVNFPMR	HDAC2	3.71e-08	4.28
28013	KSCVEEPEPEPEAAEGDGDK	HDGF	0.00343	4.94
38779	NTDVVATLK	HDGFRP2	0.000549	-2.54
6315	DFSHPCTWQVLDGAEDTLRECR	HDHD3	0.0086	2.91
24282	ILGGLGLR	HDHD3	0.0085	7.72
9424	EALEALVPVTIEVEVPFDLHR	HDLBP	0.0021	-4.98
35543	MDYVEINIDHK	HDLBP	0.00517	-4.51
33778	LSEVTFRPLFFK	HEATR1	0.00792	-2.84
3796	ASAIPLDDASSGPIQVR	HELZ2	0.00686	4.12
48933	SVDVLAGLLLR	HELZ2	0.00128	-3.25
56480	VPPLLIYGPFGTGK	HELZ2	0.00391	4.29
22446	HYLPLSSILDTLDVM	HEXA	2.24e-13	-7.93
27526	KLTSDLTFAYER	HEXA	0.00768	-5.23
54210	VEPLDFGGTQK	HEXB	1.15e-13	9.09
55822	VLPEFDTPGHTLSWGK	HEXB	0.000198	-5.78
41246	QLLTENELHR	HEXIM1	7.94e-06	5.47
32030	LLPFLAPGAR	HGH1	0.00879	-4.75
12725	ERAPDWVDAEECHR	HGS	0.00251	3.54
35330	LYYEGLQDK	HGS	0.00274	4.37
6328	DFSSVFQFLR	HIBADH	0.000459	-3.83
21502	HISQISVAEDDDESLLGHLMIVGK	HINT1	0.00253	-3.62
12842	ERNGLSLAAL	HIST1H1B	0.00136	2.62
37230	NGLSLAALK	HIST1H1B	0.00778	2.4
17972	GGVLPNIQAVLLPK	HIST1H2AJ;HIST1H2AH;H2AFJ;HIST2H2AC;HIST1H2AC;HIST3H2A;HIST2H2AA3;HIST1H2AD;HIST1H2AG;HIST1H2AB;HIST1H2AA;H2AFX;HIST2H2AB	3.73e-05	-7.27
28363	KVTVGVDGTLYK	HK2	0.00326	3.92
3990	ASSDSAQGSDVSLTACKV	HLA-A	0.00118	3.45
29749	LEGTCVDGLR	HLA-A	0.00297	-4.69
58086	WAAVVVPSGEEQR	HLA-A	0.000765	4.97
58864	YFSTSVSRPGR	HLA-A	0.00705	3.83
4933	AYLEGTCVEWLR	HLA-C	5.52e-07	-5.1
34623	LVFPQDLLEK	HM13	0.00251	5.17
27940	KQPPVSPGTALVGSQ	HMGA1	0.00375	-3.92
17330	GEMWNNTAADDK	HMGB1;HMGB1P1	0.000722	3.19
17332	GEMWSEQSAK	HMGB2	0.000891	4.26
21887	HPDSSVNFAEFSK	HMGB2	0.00302	4.51
27319	KLGEMWNNLNDSEK	HMGB3	0.00311	4.74
29988	LEVGTETIIDK	HMGCS1;HMGCS2	1.02e-06	-6.26
34819	LVPVTPEVKPK	HMGN5	2.4e-07	4.13
57987	VYFQNHDAADK	HNRNPA0	1.15e-13	-5.68
17541	GFGFVTYATVEEVDAAMNARPHK	HNRNPA1	2.31e-06	-5.79
17869	GGNFGGRSSGPYGGGGQYFAK	HNRNPA1	0.000116	-5.02
18964	GLSFETTDESLR	HNRNPA1;HNRNPA1L2	0.00836	4.11
23418	IFVGGIKEDTEEHHLRDYFEQYGK	HNRNPA1;HNRNPA1L2	0.00864	-3.56
47825	SPKEPEQLR	HNRNPA1;HNRNPA1L2	0.00257	-3.83
9075	DYFEEYGKIDTIEIITDR	HNRNPA2B1	3.36e-07	-7.5
17520	GFGDSRGGGGNFGPGPGSNFR	HNRNPA2B1	3.88e-08	-6.9
18966	GLSFETTEESLRNYYEQWGK	HNRNPA2B1	0.00787	-3.3
30160	LFIGGLSFETTEESLR	HNRNPA2B1	0.00264	-5.18
40518	QEMQEVQSS	HNRNPA2B1	0.000118	-4.3
17543	GFGFVTYSCVEEVDAAMCARPHK	HNRNPA3	0.00109	-5.44
35612	MEGHDPKEPEQLR	HNRNPA3	9.22e-06	5.88
47950	SPYGGGYGSGGGSGGYGSR	HNRNPA3	3.1e-05	5.29
57052	VSREDSVKPGAHLTVKK	HNRNPA3	0.000463	2.33
23425	IFVGGLNPEATEEKI	HNRNPAB	0.00947	2.96
35738	MFVGGLSWDTSK	HNRNPAB	0.00419	-5.44
7556	DLTEYLSRF	HNRNPDL	8.88e-06	-6.56
30672	LGPEGGEGFVVK	HNRNPF	4.69e-05	-5.79
58904	YGDGGSSFQSTTGHCVHMR	HNRNPH2	0.00169	3.21
9124	DYNASVSVPDSSGPER	HNRNPK	0.00595	4.85
30227	LFQECCPH	HNRNPK	0.00456	-6.26
40450	QECCPHSTDRVVLIGGKPDR	HNRNPK	1.3e-06	5.67
46807	SLAGGIIGVK	HNRNPK	0.0017	-7.39
32610	LNNNFMFGQK	HNRNPL	0.00228	-4.28
45836	SFGGAGGHAPGVAR	HNRNPM	0.0035	2.96
54665	VGEVTYVELL	HNRNPM	0.00511	2.77
9215	EAAQEAVKL	HNRNPR;SYNCRIP	0.00917	3.8
14613	FEYIEENK	HNRNPU	0.00569	2.15
15076	FILDQTNVSAAAQR	HNRNPU	1.15e-13	6
37049	NFESDEVELSYAK	HNRNPU	0.0031	-5.24
37252	NGQDLGVAFK	HNRNPU	0.00397	4.4
59576	YNILGTNTIMDK	HNRNPU	1.59e-05	5.57
2607	ALLPHVLCK	HNRNPUL2	6.46e-06	-5.27
7404	DLLVQQASQCLSK	HNRNPUL2	0.00413	-5.1
9014	DWQSYYYHHPQDR	HNRNPUL2	0.00611	4.91
10183	EEPFFPPPEEFVFIHAVPVEER	HNRNPUL2	0.00094	-4.85
26106	IYANFFPYGDASK	HPCAL1;HPCA	0.00715	-5.44
29168	LCHIAFHVPAGQPLAR	HPDL	5.57e-05	5.08
12598	EQLLLREHYQKK	HPSE	3.29e-13	-8.32
15132	FIYEGSSDFSCLPTFGVIIGQK	HSD17B4	0.00387	-2.83
33361	LQSTFVFEEIGRR	HSD17B4	0.00634	5.15
6385	DGANIVIAAK	HSDL2	0.00736	-2.76
46047	SGEDGGTWFLDLK	HSDL2	0.000303	5.99
59004	YGMSMYVLGMAEEFK	HSDL2	0.00438	4.22
34336	LTNDWEDHLAVK	HSP90AA1;HSP90AA2P;HSP90AB1	0.000801	-6.74
27989	KRGFEVVYMTEPIDEYCVQQLK	HSP90AB1	3.26e-06	-4.65
51489	TLTLVDTGIGMTKA	HSP90AB1	0.00362	3.55
50122	TEPIDEYCVQQLK	HSP90AB1;HSP90AB3P	0.00715	-5.54
21848	HNNDTQHIWESDSNEFSVIADPR	HSP90B1	0.000477	5.19
33892	LSLNIDPDAK	HSP90B1	0.00628	-5.12
52985	TVWDWELMNDIKPIWQRPSK	HSP90B1	0.00232	-5.5
57880	VWDWELMNDIKPIWQRPSK	HSP90B1	0.00695	-5.57
21026	HDLVLVGGSTR	HSPA1B;HSPA1A	0.000385	6.32
34765	LVNHFVEEFKR	HSPA1B;HSPA1A	0.000108	2.18
40060	PVVQSDMK	HSPA1B;HSPA1A	1.15e-13	-5.66
1350	AFYPEEISSMVL	HSPA1B;HSPA1A;HSPA1L	0.00809	-2.58
53417	VAMNPTNTIFDAK	HSPA2	1.47e-05	-11.3
45549	SEENEEPMETDQNAK	HSPA4	1.18e-05	5.44
33903	LSLTQDPVVK	HSPA4L	0.000962	-6.11
52179	TSFEDGSGECEVFCK	HSPA4L	7.23e-06	5.41
59312	YLEEERPFAIEQVTGMLLAK	HSPA4L	0.000483	-6.07
25109	IQVDIGGGQTK	HSPA5	9.91e-10	6.3
28351	KVTHAVVTVPAYFNDAQRQ	HSPA5	0.00321	3.69
39405	PAYFNDAQR	HSPA5	0.00936	-2.53
3732	ARFEELNADLFRGTLDPVEK	HSPA8	0.00515	-5.44
48046	SQIHDIVLVGG	HSPA8	0.000238	6.89
27984	KRETGVDLTK	HSPA9	0.00539	-2.42
28064	KSQVFSTAADGQTQVEIK	HSPA9	0.00413	-4.76
48142	SQVFSTAADGQTQVEIK	HSPA9	0.000379	-4.55
52502	TTPSVVAF	HSPA9	0.00714	4.86
57570	VVGIDLGTTNSCVAVMEGK	HSPA9	3.87e-08	-4.76
58599	YDLGGGTFDISILEIQK	HSPA9	1.62e-12	-7.23
3555	AQLGGPEAA	HSPB1	0.00124	-3.58
19503	GPSWDPFR	HSPB1	0.00469	-3.54
19504	GPSWDPFRDWY	HSPB1	0.00938	-2.3
2451	ALFAISCLVR	HSPBP1	6.3e-05	4.72
17961	GGTSDVEVNEKK	HSPD1	0.00256	5.2
17832	GGIMLPEKSQGK	HSPE1	0.00573	-4.23
53554	VAVGSGSK	HSPE1	0.000231	-5.14
15754	FQEAEERPK	HSPH1	0.000257	-2.59
27394	KLMSSNSTDLPLNIECFMNDK	HSPH1	0.000866	-5.12
38499	NQQITHANNTVSNF	HSPH1	0.00134	-4.67
49071	SVLDAAQIVGLN	HSPH1	6.49e-07	5.32
37302	NHAAPFSK	HSPH1;HSPA4	0.00087	-2.31
3005	AMLNNVVRPR	HTATIP2	0.000805	-3.87
48496	SSNFLYLQVK	HTATIP2	0.00879	-5.26
31507	LLDEDEIRGY	HTATSF1	0.00504	6.63
42689	RESVELALK	HTATSF1	6.85e-11	11
57134	VTAGISFAIPSDR	HTRA2	1.72e-07	5.93
18996	GLTEDMVTVLIR	HUWE1	0.00731	2.13
42136	QVVNQVWEAADVLIK	HUWE1	0.00731	2.13
47197	SLLSILQR	HUWE1	0.0027	3.68
48332	SSDPLGDTASNLGSAVDELMR	HUWE1	0.00731	2.13
59880	YSHDFNFHINYGDLGFLGPEDLR	HYOU1	2.72e-06	5.54
31858	LLILMEAR	IARS	0.0091	6.35
45765	SFAPILPHLAEEVFQHIPYIK	IARS2	0.000178	-6.42
7208	DLEGTYLCR	ICAM1	0.0049	-3.1
12594	EQLGYIVFSGPR	IDE	1.9e-09	-5.37
38077	NLYVTFPIPDLQK	IDE	0.00619	-2.91
31068	LIFPYVELDLHSYDLGIENR	IDH1	1.15e-13	-7.37
8097	DQTDDQVTIDSALATQK	IDH2	3.47e-05	-5.33
10818	EHFLNTTDFLDTIK	IDH2	1.58e-08	-4.83
6869	DILNPDSSMETSPDFFF	IFI16	0.00168	-4.82
13662	EVMVLNATESFVYEPK	IFI16	0.00115	-2.73
35557	MEASALTSSAVTSVAK	IFI27	0.00598	-3.06
2741	ALQETPTSVLLHHQIGLCYK	IFIT1	1.15e-13	7.7
39529	PFSLLPLR	IFIT1	0.00166	2.75
45455	SDVNAIIHYLK	IFIT1	0.00243	2.38
59949	YSVGIHNLLAYVK	IFIT1	0.00848	4
21559	HLDGNNEAALECLR	IFIT3	0.00434	4.31
40144	QAEELIQQEHADQAEIR	IFIT3	0.000405	3.98
53664	VCNQIEFLNTEFK	IFIT3	0.00217	4.96
36108	MNHTVQTFFSPVNSGQPPNYEMLK	IFITM3	0.00711	-5.3
3634	AQQQEEQEEKEEEDDEQTLHR	IGBP1	0.00598	2.7
10248	EEVKLETHIR	IGF2BP1	0.00849	3.68
60082	YVDQVLQLVYK	IGF2R	0.000187	4.88
21387	HHLGLEEPK	IGFBP2	0.00106	2.32
44083	RQEEEDLLRVEEQLGSDTK	IKBIP	0.00275	5.15
54456	VFLGNVETFIK	IKBKAP	0.00117	-2.04
24752	INNVIDNLIVAPGTFEVQIE	ILF2	4.67e-05	-6.73
50860	TIHLTSPVVREEMEK	ILF3	2.79e-07	9.55
56519	VPTWGPLR	ILF3	0.00481	-4.12
56885	VSDWIDEQEK	ILF3	0.00234	4.46
419	AAVETLGVPCFLGGMAR	ILVBL	0.00923	-4.76
30101	LFEMVLGPAAYNVPLPK	IMMT	0.00281	-3.63
48519	SSPVDLVTATDQK	IMPA1	0.000287	-4.42
18509	GKLPIVNEDDELVAIIAR	IMPDH2	0.000643	6.22
32846	LPIVNEDDELVAIIAR	IMPDH2	0.00981	3.68
44531	RTSSAQVEGGVHSLH	IMPDH2	0.00215	-2.38
44533	RTSSAQVEGGVHSLHSYEK	IMPDH2	0.00456	3.51
53476	VAQGVSGAVQDK	IMPDH2	0.00852	-2.82
38545	NRDYPLASK	IMPDH2;IMPDH1	0.00955	-3.5
51085	TLADVLVQEVIK	INPP1	1.15e-13	5.05
31959	LLLSTSLDAK	INTS3	0.00427	4.77
10416	EFQQYLPVVMGPL	IPO5	5.25e-13	-7.24
56883	VSDILHSIFSSYK	IPO5	0.000268	-3.66
1148	AFAVGVQQVLLK	IPO7	0.00149	3.01
35511	MDPNTIIEALR	IPO7	0.000948	2.85
38821	NTIDTLLSVVEDHK	IPO7	0.000418	2.78
55967	VLTGVAGEDAECHAAK	IPO7	0.00405	-2.44
4144	ATFYGEQVDYYK	IQGAP1	0.00898	5.12
6643	DHINDIIK	IQGAP1	0.00414	-4.47
29753	LEGVLAEVAQHYQDTLIR	IQGAP1	0.000607	-5.58
39491	PETTDIYDRK	IQGAP1	0.000731	6.03
43531	RLIVDVIR	IQGAP1	0.000491	-6.09
44890	SAADEVDGLGVARPH	IQGAP1	0.00041	-6.42
58967	YGIQMPAFSK	IQGAP1	0.0011	-5.81
22399	HWVAPGGPYSAETPGVPSPIAAL	IRF2BP1	0.00891	3.86
41762	QSCYLCDLPR	IRF2BP2;IRF2BPL	0.00109	3.44
43299	RKASPEPPDSAEGALK	IRF2BPL	0.00997	2.2
38885	NTTLDLLDR	ISOC2	2.48e-06	-6.12
33341	LQSEVAELK	IST1	2.51e-07	4.13
14809	FGIAVLGYLNR	ITGA2	0.00021	-4.97
19287	GNWLLVGSPWSGFPENR	ITGA2	0.00407	4.1
24300	ILGSDGAFR	ITGA2	1.2e-07	-5.61
24884	IPLLYDAEIH	ITGA2	0.000829	3.99
14139	FAGSESAVFHGFFSMPEMR	ITGA3	0.000121	-4.68
38755	NSYPDVAVGSLSDSVTIFR	ITGA6	1.33e-06	-5.47
50453	TGGLYSCDITAR	ITGA6	0.0021	-5.09
35719	MFLLVGAPK	ITGAV	0.000433	-4.51
37301	NGYPDLIVGAFGVDR	ITGAV	4.3e-05	5.4
26736	KGCPPDDIENPR	ITGB1	0.00418	-3.41
2389	ALEHVDGTHVCQLPEDQK	ITGB4	8.78e-08	4.25
8958	DVVSFEQPEFSVSR	ITGB4	0.00857	3.47
39023	NVISLTEDVDEFRNK	ITGB4	1.75e-05	-4.3
35102	LWTEIPTAITIK	ITPR3	9.75e-10	-5.81
27437	KLPVTFEDK	ITSN1	2.1e-05	-4.06
26825	KGNHYILNGNK	IVD	0.00163	-3.16
24455	ILQELPSVSQETLK	IWS1	0.000817	5.66
38660	NSGVEALIHAILR	JUP	0.00612	-2.59
51592	TMQNTSDLDTAR	JUP	0.00673	3.17
53413	VAMFLTDSNNIK	KARS	4.61e-07	-4.44
31941	LLLPDDFK	KCTD15	0.00798	2.53
59964	YTASGCEVIAVNTR	KDM1A	2.17e-07	4.45
11316	EKPGALWHIYAAK	KDM3B	0.00495	-2.07
12738	ERDQGGFGDRNEYGSR	KHSRP	0.00737	2.94
29047	LASQGDSISSQLGPIHPPPR	KHSRP	0.00174	-6.62
30682	LGPIHPPPR	KHSRP	0.00985	4.47
39437	PDSGGLPER	KHSRP;FUBP1	0.00224	3.92
20910	HAEASAIVEYAYNDK	KIAA0020	2.72e-05	-3.78
40903	QIIISEIISSLPSIVNDK	KIAA0020	0.000261	-3.37
56446	VPINESFISMVIGR	KIAA0196	0.00507	2.2
44384	RSTVLGLPQHVQK	KIAA1522	0.00455	-2.31
34388	LTQQLEEER	KIAA1598	0.000903	-2.99
4277	ATVAVSEEHCAPGATSVR	KIAA1671	1.09e-05	2.49
23833	IIDVDALWSHR	KIAA1671	1.09e-05	2.49
44576	RVDDFSFIDQTSVLDSSALK	KIAA1671	1.09e-05	2.49
48708	STGRGEEDSVAQWGDHPR	KIAA1671	0.00291	2.49
45361	SDLNNLMELLEAEK	KIF15	8.22e-11	-3.73
36377	MTISNMEADMNRLLKQ	KIF21A	0.000584	3.05
52375	TTASTQMNVQSSR	KIF21A	0.000584	3.05
12572	EQITISQLSLVDLAGSER	KIF23	0.000149	-4.35
16077	FSLIDLAGNER	KIF2A	0.00623	2.7
49547	TAEQENEPTVGVIPR	KIF4A	0.000934	4.3
11355	ELAACQLR	KIF5B	2.29e-07	4.17
15945	FRPLNESEVNR	KIF5B	0.000973	3.72
34377	LTQDEIISK	KLC1	0.0054	2.78
2813	ALSIYEALGGPHDPNVAK	KLC3	0.00132	2.02
12690	EQTLGPEHPAVAATLNNLAVLYGK	KLC3	0.00132	2.02
19308	GPAQPPAQRPPGPAASSSAR	KLHDC7B	0.00525	-2.74
39584	PGHSNNLMLIKLNRR	KLK5	2.79e-06	3.02
56537	VPVPESPAFSR	KLRG2	0.00775	3.21
31770	LLGASELPIVTPALR	KPNA2	0.00849	-3.02
39138	NVSSFPDDATSPLQENR	KPNA2	0.000982	-4.84
22045	HRNEVTVELR	KPNA3	0.00572	3.85
46115	SGILPILVH	KPNA4	0.000307	6.23
16808	GALQYLVPILTQTLTK	KPNB1	0.00732	-3.07
38690	NSLTSKDPDIK	KPNB1	0.00041	-4.06
53173	VAAGLQIK	KPNB1	0.00909	-3.33
57459	VVCEATQCPDTR	KPNB1	4.7e-05	4.6
58190	WLAIDANAR	KPNB1	0.00227	4.85
31206	LIQNHFVDEYDPTIEDSYR	KRAS;NRAS	3.89e-07	-7.33
49376	SYGIPFIETSAK	KRAS;NRAS	0.00093	5.4
14048	EYWNDPELDEGER	KRI1	0.000378	3.2
11765	ELLQQVDTSTR	KRT1	0.000558	-3.14
17791	GGGGGSFGAGGGFGSR	KRT1	0.000507	-5.67
21248	HGDSVRNSKIEISELNR	KRT1	0.000546	-3.12
27927	KQISNLQQSISDAEQR	KRT1	0.000106	-6.44
27928	KQISNLQQSISDAEQRGENALK	KRT1	0.00161	-4.15
28401	KWELLQQVDTSTR	KRT1	0.000393	-2.74
33613	LRSEIDNVK	KRT1	9.62e-12	-5.14
37640	NKLNDLEDALQQAKEDLAR	KRT1	5.14e-05	-3.52
41677	QQSISDAEQRGENALK	KRT1	0.00166	-6.03
42581	RDYQELMNTK	KRT1	0.000336	-2.2
44491	RTLLEGEESR	KRT1	0.000425	-2.84
45199	SCGGGGGSFGAGGGFGSR	KRT1	0.000324	-2.33
45411	SDQSRLDSELK	KRT1	4.33e-05	-2.06
46710	SKAEAESLYQS	KRT1	0.000334	-2.48
46711	SKAEAESLYQSK	KRT1	6.71e-05	-3.67
47441	SLVNLGGSKSISISVAR	KRT1	1.41e-11	-4.33
50671	THNLEPYFESFINNLR	KRT1	1.37e-05	-2.96
51306	TLLEGEESR	KRT1	0.00107	-7.37
12018	ELTTEIDNNIEQISSY	KRT10	0.0011	-4.66
23217	IESLTEELAYLK	KRT10	0.0018	-4.23
40946	QIQAQISALEEQLQQIR	KRT10	0.00839	-2.2
55492	VLDELTLTK	KRT10	0.000372	-4.83
57301	VTMQNLNDR	KRT10;KRT25;KRT26;KRT14;KRT16	0.000283	-4.21
1528	AGLENTVAETECR	KRT13	1.42e-07	-8.07
675	ADLEMQIESLKEELAYLK	KRT14	0.00443	-3.72
37314	NHEEEMNALR	KRT14;KRT17	2.9e-08	-5.38
13432	EVASNTEMIQTS	KRT15	0.00226	-5.3
17935	GGSLLAGGGGFGGGSLSGGGGSR	KRT15	0.00528	7.56
28783	LAGQVNVEMDAAPGVDLTR	KRT15	3.28e-05	-4.16
41934	QTPTSPECDYSQYF	KRT15	0.00028	6.78
41935	QTPTSPECDYSQYFK	KRT15	0.00975	5.24
31640	LLEGEDAHLSSQ	KRT16	6.96e-06	-4.71
48051	SQIQGLIGSVEEQLAQLR	KRT16;KRT17	0.000108	-4.18
25836	IVEEVQDGK	KRT17	0.00873	-2.6
43550	RLLEGEDAHLTQYKK	KRT17	1.15e-13	7.16
43681	RLSVEADINGLR	KRT17	0.00952	3.25
50815	TIEELQNK	KRT17	0.0039	-3.95
33203	LQLETEIEALKEELLF	KRT18	0.000425	-6.03
37225	NGILLHLESELAQTR	KRT18	2.55e-05	-4.99
54187	VENDIHGLRK	KRT18	1.46e-06	-6.03
49901	TDLEMQIEGLK	KRT19;KRT16	4.07e-06	-6.94
9143	DYQELMNVK	KRT2	1.15e-13	-7.2
53914	VDTGPREDLIK	KRT23	0.000766	4.09
42283	RAEIDNVKK	KRT5	0.000422	-2.5
43269	RISISTSGGSFR	KRT5	5.73e-06	5.86
25381	ISIGGGSCAISGGYGSR	KRT6A	0.00796	-4.93
41082	QLDSIVGER	KRT6A;KRT5	0.000857	-6.92
3688	AQYEEMAK	KRT7	0.00306	-2.21
19641	GQLEALQVDGGR	KRT7	0.00126	5.66
28420	KWTLLQEQK	KRT7	1.6e-05	-5.41
51069	TKTEISEMNR	KRT8	6.21e-06	-3.13
7219	DLEMQYETLQEELMALKK	KRT9	3.91e-05	-2.57
10162	EEMSQLTGQNSGDVNVEINVAPGK	KRT9	4.89e-05	-3.22
11011	EIETYHNLLEGGQEDFESSGAGK	KRT9	0.00174	-2.13
14553	FEMEQNLR	KRT9	0.000178	-4.1
16165	FSSSGGGGGGGRFSSSSGYGGGSSR	KRT9	5.11e-05	-2.41
21347	HGVQELEIELQ	KRT9	0.000172	-6.86
29727	LEGGQEDFESSGAGK	KRT9	0.000161	-5.08
33249	LQMIQEQISNLEAQITDVR	KRT9	5.31e-05	-2.4
38612	NRYCGQLQMIQEQISNLEAQ	KRT9	7.23e-05	-2.29
38654	NSGDVNVEINVAPGK	KRT9	6.01e-05	-3.37
40490	QEIECQNQEYSLLL	KRT9	5e-05	-3.24
43072	RHGVQELEIELQSQLSK	KRT9	5.13e-05	-3.25
43073	RHGVQELEIELQSQLSKK	KRT9	3.7e-05	-2.63
48770	STMQELNSR	KRT9	0.0008	-5.57
51361	TLNDMRQEYEQL	KRT9	0.000247	-5.38
58513	YCGQLQMIQEQISNL	KRT9	3.67e-05	-2.91
58514	YCGQLQMIQEQISNLEAQ	KRT9	6.12e-05	-2.35
28233	KVEPVPVTK	KTN1	0.00792	-2.35
53528	VATKEEELNAIR	KTN1	3.2e-06	-4.26
58132	WEEVQSYIR	KTN1	0.000328	5.73
10551	EGEETLRIEDILEVIEK	KYNU	0.000853	-3.37
25088	IQQYISHR	LACTB2	1.15e-13	-4.27
29578	LEAEEGRNSLSPVQAT	LAD1	0.00118	4.1
46814	SLAPGMALGSGR	LAD1	0.00535	-7.12
19577	GQDLGQAVLDAGHSVSTLEK	LAMA5	0.00207	-2.81
40509	QELNSRNQER	LAMA5	0.00485	2.94
11482	ELDSLQTEAESLDNTVK	LAMB1	0.00349	3.21
18188	GIETPQCDQSTGQCVCVEGVEGPR	LAMB1	0.00755	2.65
37443	NIGNLFEEAEK	LAMB1	0.00232	-4.55
1700	AHAVEGQVEDVVGNLR	LAMB3	1.59e-05	-5.78
54199	VENVASSSGPMR	LAMB3	0.00268	-3.87
58032	VYQYLAADCTSTFPR	LAMB3	0.00111	-3.73
9128	DYNRDIEEIMK	LAMC1	0.000548	-4.59
42438	RCELCDDGYFGDPLGR	LAMC1	0.000105	5.14
25576	ITAPLMPLGK	LAMC2	0.00441	3.68
31892	LLLDPSSPPTK	LAMTOR1	3.52e-07	8.07
15078	FILMDCMEGR	LAMTOR2	0.00349	-4.24
38371	NPSIVGVLCTDSQGLNLGCR	LAMTOR5	0.00964	-5.35
14118	FAEWCLDYGAHGCR	LANCL2	7.32e-07	5.03
3801	ASANMDLMR	LAP3	0.00802	5.45
18139	GIDEQENWHEGK	LAP3	0.00285	5.08
30559	LGIGQSQEMNTLFR	LARP1;LARP1B	0.000241	-4.8
14375	FDLLASNFPPLPGSSSR	LARP4	0.00578	4.56
42647	REIPETTPIEEVK	LARP4	0.00733	3.24
11184	EISESTPVEEVEALFK	LARP4B	0.00244	3.9
19380	GPGLLESPSIFNFTADR	LARP4B	9.3e-06	3.9
27831	KPSYAEICQR	LARP4B	9.3e-06	3.9
41719	QRETHSVDRLPSAL	LARP4B	9.27e-05	9.37
44347	RSLPLVQVDEK	LARP4B	0.000254	6.44
1332	AFVEFETK	LARP7	1.02e-08	-7.04
6521	DGQPCMDHDRQTGEGVGPQEYTLLK	LARS	0.00471	4.82
24183	ILDLQLEFDEK	LARS	0.00493	-6.24
41533	QPLQKPSHCTIYVAK	LARS	8.87e-06	3.33
17660	GFSVVADTPELQR	LASP1	2.18e-08	7.49
28135	KTQDQISNIK	LASP1	0.00296	-3.47
48784	STNYNQHAMVFFK	LCN2	0.00728	-4.85
17051	GDEEGVPAVVIDMSGLR	LCP1	1.15e-13	9.73
56217	VNHLYSDLSDALVIF	LCP1	0.00332	-3.73
53217	VADLIESMLK	LDHB	8.28e-09	8.76
16214	FTCACPDGMLLAR	LDLR	5.37e-11	7.03
39170	NVVALDTEVASNR	LDLR	3.73e-06	2.33
1556	AGLYEAIADHYMQVLVCQHECVR	LEPREL1	0.00208	-3.41
24958	IQADEVIAILDQEQQGK	LEPREL1	0.00402	2.82
51126	TLCEGPQRFEEYEYLGYK	LEPREL1	0.00244	-5
6374	DFYPAIADLFAESLQCK	LEPREL4	0.000341	-4.87
29430	LDNNWGREER	LGALS3	0.00165	3.69
14468	FEDGGYVVCNTR	LGALS9;LGALS9B;LGALS9C	0.00968	2.65
42878	RGDQLLSVNGVSVEGEHHEK	LIN7C;LIN7A	0.000486	5.11
10519	EGDLIAAQ	LMNA	0.00885	-6.11
49622	TALINSTGEEVAMR	LMNA	1.46e-06	-6.39
31650	LLEGEEER	LMNA;LMNB1;LMNB2	0.00459	6.32
26567	KESDLNGAQIK	LMNB1	1.15e-13	-3.89
46957	SLEGDLEDLKDQIAQLEAS	LMNB1	0.00762	-5.29
19698	GQSSWGTGESFR	LMNB2	0.00675	2.45
52830	TVLVNADGEEVAMR	LMNB2	0.01	2.83
44226	RRGESLDNLDSPR	LMO7	0.0032	-3.96
11985	ELSSYEDFLDAR	LNPEP	0.000836	7.09
31800	LLGMSFMNR	LNPEP	0.0011	2.19
38111	NMIENSMFEEEPDVVDLAK	LNPEP	0.0011	2.19
3442	AQAVLEEDHYGMEDVK	LONP1	0.00828	-2.25
4561	AVLEEDHYGMEDVKK	LONP1	1.06e-09	5.11
44844	RYLVPQAR	LONP1	1.95e-12	4.61
9459	EALPDILTSIIR	LONP2	2.69e-08	5.39
12432	EPIMPAPGQEETVR	LPP	1.15e-13	-7.62
1402	AGDMENAENILTVMR	LRPPRC	0.00027	5.09
8609	DTTALSFFHMLNGAALRGEIETVK	LRPPRC	7.32e-07	-4.9
9769	EDGPSVFGSFFLQHCVTMNTPVEK	LRPPRC	0.0026	-5.01
21021	HDKVEDALNLK	LRPPRC	0.00929	2.92
27091	KISNQFDWALMR	LRPPRC	0.00595	-3.4
55102	VIEPQYFGLAYLFRK	LRPPRC	0.00541	-4.62
29341	LDGNELDLSLSDLNEVPVK	LRRC59	0.000182	4.56
34435	LTTLPSDFCGLTHL	LRRC59	0.000472	-4.37
22874	IDGATQSSPAEPK	LRRFIP1	2.06e-11	-3.16
41047	QLAESRRQYEEK	LRRFIP1	0.00472	6.14
36155	MNYMPGTASLIEDIDKK	LSM1	0.00501	-4.38
29466	LDQILLNGNNITMLVPGGEGPEV	LSM5	0.00015	-4.98
39948	PSQLLPLELVDK	LSM5	0.000101	-6.39
8494	DTDSSVASEVR	LSR	2.11e-12	-6.92
40745	QGNAVTLGDYYQGR	LSR	0.000269	-5.82
20016	GSPMEISLPIAL	LTA4H	0.00245	-5.32
36211	MQEVYNFNAINNSEIR	LTA4H	0.00355	-4.39
47366	SLSNVIAHEISHSWTGNLVTNK	LTA4H	0.000658	6.13
57487	VVDLTDIDPDVAYSSVPYEK	LTA4H	8.69e-07	4.74
57541	VVFAPVICK	LTBP3	5.36e-08	4.11
32684	LNTLETEEWFFK	LYN	3.26e-05	4.88
53849	VDLSTSTDWK	MACROD1	6.26e-10	9.16
35664	MESDFYLR	MAGOH	0.00584	-5.21
2515	ALIAAQLDNAIEK	MAK16	1.15e-13	2.76
37013	NEYSLTGLCNR	MAK16	0.000274	2.76
29765	LEHQFAVGEDSGR	MAN2B1	0.00304	-5.01
47601	SNHTEHSQNLRK	MAN2B2	0.0017	-10.4
17751	GGEAVCLYEEPVSELLR	MANBA	0.000895	-2.92
54996	VHTWSSLEPVCSR	MANBA	3.44e-07	-3.95
40860	QIDLSTVDLKK	MANF	0.00305	3.65
6593	DGVLTLANNVTPAK	MAP4	0.00887	4.17
8880	DVPPLSETEATPVPIK	MAP4	0.00287	-5.68
20557	GVPVSEAECTAMGLR	MARC1	3.02e-09	-8.01
849	AEDGATPSPSNETPKK	MARCKS	0.00168	-4.36
21317	HGNQYIQVNEPWKR	MARS	0.00118	6.82
1523	AGLAPTELCDR	MARS2	1.17e-07	-7.15
22811	ICVHSHWTVCGQK	MARS2	5.53e-05	5.72
48419	SSGSLSAGDDACDVR	MARS2	2.43e-09	-4.89
54405	VFGTLLQPVTPSLADK	MARS2	0.0005	6.37
24037	IIVDTYGGWGAHGGGAFSGK	MAT2A;MAT1A	0.000365	4.88
27623	KNFDLRPGVIVR	MAT2A;MAT1A	0.000946	5.98
36920	NEENTEPGAESSENADDPNK	MATR3	6.05e-07	4.12
50018	TEEGPTLSYGR	MATR3	0.0017	6.94
45942	SFSRPDHLNSHVR	MAZ	0.000615	4.43
27243	KLEEALMADIL	MBD2	0.000321	3.07
58822	YFHPPAHLQAK	MBNL2;MBNL1	0.000445	2.04
10742	EGSIEIDIPVPK	MCCC1	0.000123	-7.25
24890	IPLSQEEITLQ	MCCC1	4.47e-06	-5.4
52130	TSAAQAIHPGCGFLSENMEFAELCK	MCCC1	0.000194	-4.57
26860	KGTHFVQLCCQR	MCCC2	6.49e-05	4.14
16494	FVVGSHVR	MCM2	0.004	3.15
32000	LLNNAFEELVAFQ	MCM3	1.15e-13	7.69
49600	TAIHEVMEQGRVT	MCM3	0.000197	7.05
52629	TVDLQDAEEAVELVQYAYFK	MCM3	0.000218	-6.16
34712	LVIWGTDVNVAACK	MCM4	0.00707	-5.47
37656	NKVEAIDVEEAK	MCM4	0.0081	3.82
52291	TSQLIPEMQEAFFQCQVCAH	MCM4	0.000276	-4.34
60173	YVYNLVPR	MCM4	1.83e-07	-5.62
5510	CVDFQTLK	MCM5	0.00754	-3.39
39919	PSGEEVLQDIQVMLK	MCM5	0.00236	-5.11
46400	SIAPSIFGGTDMK	MCM5	1.25e-07	-4.85
53356	VAIHEAMEQQTISIAK	MCM5	0.00335	5.11
15241	FLEEFQSSDGEIK	MCM6	0.000323	-5.32
50685	THPVHPELVSGTFLCLDCQ	MCM6	0.00182	5.46
52422	TTGEGTSLRGDIN	MCM6	0.00674	6.4
22635	IAPEIYGHEDVKK	MCM7	0.000519	2.01
28574	LAASIAPEIYGHEDVKK	MCM7	0.00718	3.91
49602	TAIHEVMEQQTISIAK	MCM7	6.04e-09	-8.79
50443	TGFRQVVQGLLSETYLEAHR	MCM7	3.76e-10	-6.33
38733	NSTFTEHLYR	MCMBP	1.82e-07	4.43
50369	TFYCVPVPGESTWVK	MCMBP	0.000478	4.64
59795	YRDVAECGPQQELDLNSPR	MCMBP	1.15e-05	5.65
701	ADLSHIETK	MDH2	0.00827	6.63
13218	ETECTYFSTPLLLGK	MDH2	0.00937	-4.08
48007	SQETECTYFSTPLLLGKK	MDH2	0.003	6.7
9523	EAQLQDLEK	MDN1	5.52e-05	7.13
15543	FMPIVYTPTVGLACQQYSLVFR	ME1	9.5e-06	-4.52
19923	GSEYDDFLDEFMEAVSSK	ME1	0.00832	-4.48
37046	NFEHLNSDFDR	ME1	0.000441	6.32
21492	HISDSVFLEAA	ME2	0.00453	3.57
41554	QPVVASVSLLIFK	MECR	0.00548	-3.74
7658	DMESHVFLK	MED15	4.75e-05	5.23
34910	LVSQIEDAMR	MED15	0.00709	5.54
1958	AIIAPHAGYTYC	MEMO1	0.000361	5.2
21908	HPIGVLLNAITELQK	MEMO1	7.8e-05	-3.79
6559	DGSYAWEIK	MESDC2	0.00761	3.05
34162	LTDQSYIDVLPEFR	MET	0.00864	-3.18
37910	NLNSVSVPR	MET	0.000452	-3.6
21646	HLLNVINENFGTL	METAP2	0.0004	-5.11
309	AAPAGGFQNIACLR	METTL1	0.0031	5.98
1786	AHSNPMADHTLR	METTL1	0.00302	-3.34
41539	QPPIQSTAGAVPVR	MFAP1	0.000218	4.13
5335	CLVENAGDVAFVR	MFI2	0.00325	-5.05
39309	NYPSSLCALCVGDEQGR	MFI2	0.000376	-5.11
45973	SFVQWLGCR	MGEA5	0.000156	3.77
13851	EWLLAHEGHR	MGMT	5.25e-13	9.49
44539	RTTLDSPLGK	MGMT	0.00572	5.04
11830	ELNPFINR	MGP	1.15e-13	7.55
55790	VLMQELVTLIEQR	MICALL1	3.15e-07	-4.56
20770	GYETDNLTTDPK	MIER1	0.0062	3.94
16057	FSHLVGYGAR	MIPEP	0.000365	3.52
7113	DLAGTLPGSK	MKI67	0.00359	-4.35
29438	LDPAASVTGSK	MKI67	0.00143	-4.53
47865	SPPPESVDTPTSTK	MKI67	0.00439	-3.92
47657	SNPEDQILYQTER	MLEC	0.000193	5.63
11067	EIILDDDECPLQIFR	MLLT4	9.91e-05	-4.56
11144	EIQELQSKPDR	MLLT4	0.000124	-3.82
2945	ALYGTTSETATWR	MME	0.000725	5.92
6399	DGDLVDWWTQQSASNFK	MME	0.00734	-2.81
12806	ERIGYPDDIVSNDNK	MME	0.00538	-4.44
59007	YGNFDILRDELEVVLK	MME	0.00252	-3.21
42609	REEDFPSLR	MNAT1	0.00745	-2.17
373	AASLEAVSYAIDTLK	MOCS2	0.00503	3
17609	GFLWDEGFHQLVVQR	MOGS	0.00931	-4.15
10699	EGNSPSFFNPEEAATVTSYLK	MOV10	0.00931	-4.34
21305	HGLGYSLLER	MOV10	4.09e-06	6.41
32196	LLTLEVPGVTESRPSVLR	MOV10	3.44e-05	-5.38
46997	SLESNPEQLQAMR	MOV10	0.00975	4.75
24231	ILEIEDLFSSLK	MPP5	0.00371	-2.81
38351	NPPDIVVQPGHIR	MPZL1	0.000592	2.04
19100	GMGEAVQEFVDK	MRE11A	0.00861	4.95
38853	NTNEEDDEVREAMTR	MRE11A	0.00118	2.64
52051	TQVEASEESALNHLQNPGDAAEGR	MRFAP1	0.00437	4.69
53979	VEASEESALNHLQNPGDAAEGR	MRFAP1	0.00018	6.63
53549	VAVFTENASEVK	MRPL1	0.000488	4.73
59760	YQNLLPLFVGHN	MRPL10	2.6e-07	-4.36
11175	EISDLNELLK	MRPL12	4.23e-06	-7.16
25029	IQGINLVQAK	MRPL12	4.24e-05	4.25
29780	LEISDLNELLK	MRPL12	0.00278	-3.44
39270	NYIQGINLVQ	MRPL12	8.99e-05	4.7
38047	NLVEELPQPR	MRPL13	3.83e-05	4.29
6136	DEPWPIHPWEPGSFR	MRPL3	2.55e-05	-4.73
55930	VLSLVDDPR	MRPL37	8.04e-05	-5.03
21971	HQETMTPAGLSFFQCR	MRPL38	0.000365	-4.93
22895	IDIGLPPPK	MRPL38	3.43e-05	-6.28
46523	SILALVDGQPWDMYK	MRPL39	0.00271	-4.56
42758	RFFALPYVDHFLR	MRPL47	1.15e-13	-5.9
35817	MHNIPVYK	MRPL49	0.00901	-4.12
26552	KEPILVCPPLR	MRPL50	1.15e-13	-7.73
56761	VRDVLDFYNVPIQDR	MRPL50	0.00172	4.64
32775	LPEEPITR	MRPL9	0.00861	-5.6
7564	DLTKPVVTISDEPDILYKR	MRPS10	7.87e-07	4.25
9596	EAVCFIPGEGHTLQEHQIVLVEGGR	MRPS12	0.000247	-5.51
25193	IRHWIGCGAHLSK	MRPS16	0.000672	-3.68
59640	YNYDDVLLL	MRPS18A	0.00145	-4.27
16376	FVFFNIPQIQYK	MRPS25	0.00748	2.96
38962	NVESFASMLR	MRPS28	0.00309	-2
4399	AVDYETLTRPFSGR	MRPS34	0.00298	-4.17
37479	NILETLLQ	MRPS35	0.00622	2.68
9663	ECEGIVPVPLAEK	MRPS6	1.09e-07	-6.97
16596	FYQVPVPLPDR	MRPS7	0.000926	4.35
17228	GEDPETFTQEDIDR	MRPS9	2.21e-07	5.82
46725	SKDTVSEDTIR	MRRF	0.00101	-3.8
17065	GDFYTAHGEDALLAAR	MSH2	0.00657	2.51
48896	SVAPAAPTSCDFSPGDLVWAK	MSH6	2.25e-07	-5.26
51304	TLLEEEYFR	MSH6	0.00287	4.94
2859	ALTSELANAR	MSN	0.00059	5.54
652	ADITDLLKEGEEDGRDQSR	MTA1	1.15e-13	-6.76
32616	LNPADAPNPVVF	MTA2	0.00163	-5.78
58448	YAPINANAIK	MTA2	0.00632	-4.57
38087	NMAQFSVLLPR	MTAP	1.57e-05	-3.44
41991	QVCQLPGLFSYAQHIASIDGRR	MTCH2	0.00461	-4.49
31562	LLDVDNRVVLPIEAPIR	MT-CO2	0.00928	-2.9
50975	TISTSDPAEVLVK	MTDH	0.00916	7.04
25007	IQENLELVEK	MTHFD1	0.00896	-5.5
48845	STTTIGLVQALGAHLYQNVFACVR	MTHFD1	0.00653	-5.23
49953	TDTESELDLISRL	MTHFD1	0.00144	5.58
34801	LVPLVNGVR	MTHFD1L	0.000639	2.74
50776	TIDEAYPSMPVGITGWR	MTIF2	0.00224	-4.3
43838	RNIEDALNQLFR	MUC16	0.00757	-2.11
5496	CTVGEITDALKK	MUT	0.00208	3.11
6294	DFPSFAQLTMK	MVD	1.15e-13	-6.85
26079	IWLNGREEDVGQPR	MVD	0.00171	-4.18
28748	LAFTDVSIK	MX1	3.46e-06	6.01
37043	NFEEFFNLH	MX1	0.00144	-4.3
2499	ALGVEQDLALPAIAVIGDQSSGK	MX1;MX2	0.00051	3.91
22921	IDLIDSLR	MX1;MX2	0.000509	3.08
48596	SSVLEALSGVALPR	MX1;MX2	0.00659	4.21
3522	AQHQQALSSLELLNVLFR	MYBBP1A	0.00457	-4.13
27415	KLPAIALDLLR	MYBBP1A	0.00896	-2.56
38466	NQKPSQVNGAPGSPTEPAGQK	MYBBP1A	0.00058	2.74
49000	SVFGHICSHLTPR	MYBBP1A	6.96e-06	3.74
33297	LQQELDDLTVDLDHQR	MYH10	0.000105	4.83
41289	QLQEELASSER	MYH10	1.08e-06	3.51
44126	RQLEEAEEEATR	MYH10	0.00753	-2.5
54025	VEEEEERNQILQNEK	MYH10	0.000119	3.84
18949	GLREQLEEEAAAR	MYH14	0.000861	5.92
30807	LHDAQELLQEETR	MYH14	9.84e-06	5.06
43641	RLQQHIQELEAHLEAEEGAR	MYH14	6.44e-06	-5.66
44236	RRLDGESSELQEQ	MYH14	0.00268	-3.75
16779	GALALEEK	MYH9	0.00677	-4.51
41441	QNIQELEEQLEEEESAR	MYH9	5.56e-05	-4.54
29448	LDPHLVLDQL	MYH9;MYH10	0.00488	5.89
26481	KEEELQAALAR	MYH9;MYH11;MYH14	0.000203	4.26
36602	NAFACFDEEATGTIQEDYLR	MYL12A;MYL12B	0.003	-5.35
31987	LLNEATRWSSAIQN	MYO10	1.83e-05	-8.07
43638	RLQQEFEDKLEVEQQNK	MYO18A	0.00347	3.76
37075	NFHIFYQLLEGGEEETLRR	MYO1C	0.000261	-4.42
39038	NVLDTSWPTPPPALR	MYO1C	0.00168	-5.31
40019	PVGGHILSYLLEK	MYO1C	0.00769	-4.08
45008	SAICIQSWWR	MYO1C	0.00945	-4.4
33251	LQMWVDVFPK	MYOF	0.00585	4.18
47941	SPVVKLNSEMDITPK	MYOF	0.000306	-7.99
21692	HLQETSFTK	N/A	0.00747	-2.85
256	AALHLYSNTLNFQISEVEPK	NAA10	0.000488	-6.79
43452	RLEDAADVYR	NAA15	0.00258	3.47
17482	GFEIIETKK	NAA50	0.000156	6.67
36007	MLNHVLNICEK	NAA50	0.000829	5.75
38247	NNSNDIVNAIMELTM	NACA	8.15e-13	-4.53
59755	YQLTLWGPEGNILDYANK	NAGLU	4.72e-06	-4.46
19832	GRPMVISSGMQSMDTMK	NANS	0.000497	4.79
18321	GIPEFWLT	NAP1L1	0.00376	-5.86
31581	LLEAHEEQNVDSY	NAPA	1.59e-11	7.81
58678	YEELFPAFSDSR	NAPA	0.000141	-4.32
1289	AFQGLLDTY	NAPRT	0.00133	-4.5
9526	EAQLYAAQAHLK	NASP	0.0013	-4.11
21751	HLVMGDIPAAVNAFQEAASLLGK	NASP	0.000273	-4.29
24333	ILIENGVAER	NAT10	0.000832	-6.94
52552	TTTPGPSLSQGVSVDEK	NBN	2.27e-07	-4.39
10543	EGEDAVIVCDVVSSLPPTIIWK	NCAM1	0.00079	-3.77
16462	FVQETELSQR	NCAPH2	0.00859	-2.22
4210	ATNDEIFSILK	NCBP1	0.000662	-5.77
45934	SFSHSFSALAK	NCBP1	0.000415	3.66
15696	FNYMAEREDELSLIK	NCK1	1.15e-13	6.76
1967	AIIGLYNYAHEMTHGASDREYPR	NCKAP1	0.000489	-5
50475	TGISDVFAKN	NCL	0.0074	-6.81
51518	TLVLSNLSYSATEETLQEVFEK	NCL	1.74e-07	-6.99
54116	VEGTEPTTAFNLFVGNL	NCL	0.00487	-5.91
24731	INLAEDVLAWEHER	NCLN	0.000882	3.98
21836	HNLDNLLQQHK	NCOR1	0.00287	3.99
9279	EAEKEEEKPEVENDKEDLLK	NCOR2	0.00181	3.72
5143	CEVLQYSAR	NDUFA10	0.00228	-4.62
33175	LQIEDFEAR	NDUFA13	1.78e-08	8.05
2409	ALENVLSGKA	NDUFA2	0.00411	2.97
14659	FFHETEAPRPK	NDUFA6	0.00971	2.87
32826	LPHLPGLEDLGIQATPLELK	NDUFA9	0.00771	2.76
10910	EHVGTDQFGNK	NDUFAF2	0.00548	2.62
18008	GHASAPYFGKEEPSVAPSSTGK	NDUFAF2	1.7e-08	3.56
50310	TFQPGSWMPR	NDUFAF2	0.0019	3.56
42657	RELQPSEEVTWK	NDUFB1	1.76e-06	2.27
37140	NFSLRLDELEELLTNNR	NDUFS2	0.0071	-5
6293	DFPLSGYVELR	NDUFS3	0.00297	-5.78
22547	IAEQPVSEVETR	NDUFS6	0.00163	-5.09
29150	LCEAICPAQAITIEAEPR	NDUFS8	0.00308	3.01
17258	GEFYNEASNLQVAIR	NDUFV1	0.00741	5.08
21855	HNQENFSSVLYK	NEB	0.00583	5.87
33701	LSDNIYRQPPDK	NEB	0.00023	8.23
51988	TQLMNEKKYR	NEB	0.000254	7.46
30136	LFGQTHQHELK	NEDD4	0.00931	5.27
31519	LLDGFFIRPFYK	NEDD4	3.65e-07	-5.2
10990	EIEIDIEPTDK	NEDD8	0.00588	5.64
58942	YGGEEEDQPIYLAVK	NENF	9.27e-06	8.86
52350	TSWAGAPVHLGQGQFLK	NES	0.00275	-5.66
6111	DELLGEKPEVK	NFIC	1e-12	-5.38
41688	QQVASLIGADPR	NFS1	0.00141	-4.57
20493	GVLESDLPSAVTLLK	NGDN	0.000913	-3.48
39684	PLADAHLTK	NHP2L1	0.000815	-3.95
25781	IVAETMNNYLFGER	NIFK	1.15e-13	-7.16
28188	KVDPMAIVVFHQADIGEYVR	NIP7	1.05e-11	-7.16
14105	FAELAQIYAQR	NIT2	0.0048	5.5
24527	ILTGHTQSVTCLR	NLE1	0.00852	3.67
37839	NLILKPGGSLDGMDMLHNFLK	NLN	0.000636	-3.03
51568	TMLDFPQHVSSDK	NLN	0.00812	2.58
52121	TRTEELIVQTK	NLN	0.00148	-4.62
35545	MEADKDDTQQILK	NMI	1.09e-05	6.2
8074	DQLSLATTLYDK	NO66	2.44e-05	-7.36
13670	EVNIVLPTQSIVPR	NOA1	0.00335	-4.45
30143	LFHEVVQAFR	NOC2L	0.000128	3.68
42100	QVQQLLGK	NOC2L	0.00702	-2.02
25498	ISSLTASLHAHSR	NOL12	0.00275	2.17
35921	MLAEREEALEEADELDRLVTAK	NOL12	0.00275	2.17
56461	VPLHQVPYAVK	NOL6	0.00327	3.24
52519	TTQPSINESESDPFEVVRDDFK	NOL8	0.000552	-3.49
55792	VLMTQQPRPVL	NOP10	0.00185	4.58
3980	ASQGSTLVHPFR	NOP14	0.00105	2.1
9900	EDVATWQQSSLSLR	NOP14	0.00291	5
21169	HFGGGGGLLHK	NOP14	0.00256	3.35
21797	HMSADDLNDGFVLDK	NOP14	0.00105	2.1
42722	RFALEQQR	NOP14	0.00105	2.1
46700	SIYNLNEDEELTHYGQSLADIEK	NOP14	0.00105	2.1
38825	NTIISHYDGR	NOP2	1.01e-06	-5.89
52356	TSYMAQLMK	NOP2	0.000495	5.38
52000	TQLYEYLQNR	NOP58	2.69e-07	-5.21
47264	SLPGEQEQEVAGSK	NOTCH2	0.0013	5.84
54450	VFLEIDNR	NOTCH2	0.00365	2.64
45039	SALHWAAAVNNVEATLALLK	NOTCH3	0.00403	-2.39
38506	NQSLFCWEIPVQIVSHL	NPC2	0.000934	-4.76
21862	HNSPSAAHFITR	NPEPL1	0.00465	2.99
5667	DAESIHQYLLQR	NPEPPS	7e-06	-3.78
8760	DVFSPIGER	NPEPPS	0.00136	5.91
14151	FALEVAAK	NPEPPS;NPEPPSL1	0.00796	-3.42
46016	SGCEGHLPWPNGICTK	NPLOC4	0.0012	4.8
7716	DMSPLRPQNYLFGCELK	NPM1	0.000715	-4.46
36787	NDENEHQLSLR	NPM1	0.00727	3.28
45751	SFADINLYR	NRAS	0.00993	-2.91
1724	AHGGQVNLDMEDHRDEDFVKPK	NSFL1C	0.00279	3.49
40398	QDPSNAQFLESIR	NSFL1C	0.0017	4.01
5449	CSLNPIEDEAVIASLLEK	NSUN2	0.000142	-5.13
17582	GFKEDPFVFIPEDDPLFPPIEK	NSUN2	0.00571	-2.02
43677	RLSSPCIMVVNHDASSIPR	NSUN2	1.88e-06	5.78
12317	ENNIFKRSR	NSUN4	8.41e-08	7.77
22103	HSLHEEENNIFK	NSUN4	3.98e-05	5.61
24320	ILHSYVPEEIRDGNQVR	NSUN4	0.00288	5.29
50281	TFLVIPELAQELHVWTDK	NT5C2	1.7e-06	-4.03
23855	IIEMMPEFQK	NT5C3A	2.07e-06	-7.07
60195	YYAIEVDPVLTVEEK	NT5C3A	0.000566	6.06
15900	FRECNMGNLICDAMINNNLR	NT5E	0.000119	-4.43
50578	TGTSCALDCGAGIGR	NTMT1	0.00131	3.77
51880	TPSPKEEDEEPESPPEKK	NUCKS1	0.000902	2.47
26680	KFMDQHPEMDFSK	NUDC	0.000373	4.17
11323	EKPPCNAQELEECDIF	NUDCD1	0.000112	5.08
47805	SPHQGFMPGAHVF	NUDT19	0.00324	-4.95
47806	SPHQGFMPGAHVFSGGVLDAADR	NUDT19	0.00201	4.76
20945	HANAKPFEVPFLK	NUDT5	1.03e-11	-6.34
52569	TTYMDPTGK	NUDT5	0.00107	-4.76
37232	NGLYEIENGRPR	NUDT9	0.00313	3.23
55801	VLNGNQQVVDTSLK	NUFIP2	0.00671	4.05
4610	AVLWVSADGLR	NUMB	1.15e-13	7.95
51676	TNPSPTNPFSSDLQK	NUMB	2.32e-05	-5.45
18928	GLQEFLDR	NUP155	0.00514	4.42
56675	VQNNLYHHCVINK	NUP160	0.000282	3.93
31528	LLDIEGLYSK	NUP205	0.00547	-4.1
21238	HGAPSPSHPISAPQAA	NUP214	0.0043	4.91
47800	SPGSTPTTPTSSQAPQK	NUP214	2.33e-06	-2.8
19168	GNDWLIWDITR	NUP37	2.96e-09	6.73
29496	LDSLPPVIKF	NUP37	1.15e-06	-3.43
50788	TIDNADSSTLHAVTF	NUP43	0.00284	-4.36
773	ADTNLGNILLNVLIPPNMPCTR	NUP50	0.00929	-5.02
34582	LVEHGLNETIHIR	NUP54	0.00265	-5.09
55632	VLGGNQTLTVNVEGTK	NUP54	0.000455	4.5
11507	ELEDLLSPLEELVK	NUP62	0.0094	-6.69
8702	DVDVYSQILR	NUP85	0.000118	4.37
46044	SGEDDPFDSDFSCPVK	NUP88	0.000459	4.21
16284	FTSDTKPIINK	NUP93	0.000138	4.1
29951	LESLSAATTFEPLEPVK	NUP93	0.00998	2.45
21546	HLASDAIINENYDYLK	NUP98	1.22e-11	5.28
30742	LGTEPTSETQDELQR	NVL	0.0035	3.26
19841	GRSDADLVVFLSPLTTFQDQLNR	OAS1	0.00684	-4.11
24726	INHAIDIICGFLK	OAS1	1.15e-13	5.91
39342	PADPTGNLGGGDPK	OAS1	0.000134	4.52
5678	DAFSLAEGLR	OAS3	0.00808	3.38
52795	TVLELVTQYR	OAS3	0.00897	3.16
17881	GGPGNFCPSFSELQR	OASL	0.00171	3.91
13020	ESIEIINK	OAT	5.42e-05	7.61
31128	LILACIMGYFAGK	OCIAD1	0.00583	-5.34
42852	RFYPESSYK	OCLN	1.76e-06	5.27
1061	AEQFYCGDTEGK	OGDH	8.09e-06	-5.01
7727	DMVGQVAITR	OGDH	0.00271	5.27
35436	MCNDDPDVLPDLK	OGDH	0.00185	-4.9
48523	SSPYPTDVAR	OGDH	0.00063	7.2
59684	YPNAELAWCQEEHK	OGDH	0.00212	4.96
10827	EHGHVEWSSR	OGFOD1	1.15e-13	3.22
30846	LHFLAPSEEDEMNDKK	OGFOD1	0.000129	2.21
47133	SLIPSWNK	OGFOD1	0.00458	4.13
48976	SVEPQDAGPLER	OGFR	0.00201	4.88
29206	LCPTHADSLNNLANIK	OGT	0.0031	3.32
2503	ALGYFAVVTGK	OPA1	7.6e-06	6.76
4547	AVKEESIKR	OPA1	0.000377	-3.51
11772	ELLTENHQLK	OPTN	0.000266	-5.82
60190	YWSTNAHEIEGTVFDR	OSBPL3	0.00124	-3.23
31932	LLLLLLLLLL	OTOF;SHBG;DPEP3	0.00242	3.31
13026	ESILQRPLSLPSLHVFGDTDK	OVCA2	0.00707	-4.1
32378	LMPMQQIAN	OXCT1	0.00776	-3.35
20135	GTDHVEVGSQAGADGTRPPK	OXLD1	1.15e-13	3.74
54675	VGGEFFFDPQPADASR	OXNAD1	2.09e-05	6.34
19894	GSDEGQFNEQNFVSK	OXSM	0.000443	-4.15
48144	SQVLDYLSYAVFQLGDLHR	P4HA2	0.00216	-4.01
39722	PLLFEIPGFLTDEECR	P4HTM	7.59e-07	-4.2
25730	ITSGPFEPDLYK	PA2G4	0.00786	-5.62
39603	PGNQNTQVTEAWNK	PA2G4	0.00733	3.99
45648	SEMEVQDAELK	PA2G4	0.00231	-2.96
46651	SISVNNCVCHFSPLK	PA2G4	3.82e-11	6.83
25799	IVATKPLYVALAQR	PABPC1;PABPC3	0.00744	3.79
17435	GFAYIEFSDK	PABPN1	0.00102	-3.85
6453	DGHGEAIMFK	PADI2	0.00701	2.74
11633	ELGLTEQDIIDLPALFK	PADI2	0.00126	-2.37
17138	GDRWIQDEIEFGYIEAPHK	PADI2	0.00415	-2.62
24502	ILSNESLVQENLYFQ	PADI2	0.000596	4.64
57304	VTMSQASTEASSDK	PADI2	1.67e-07	4.06
36518	MWEVQTGYCVK	PAFAH1B1	0.0022	-5.05
27627	KNFEWVAERVELLLK	PAICS	0.00338	-4.15
49305	SWLPQNCTLVDMK	PAICS	8.45e-07	8.16
39882	PQVVVAPVLMSK	PAIP1	0.00613	2.84
47802	SPHCPGTSAEFFFK	PARK2	0.000999	4.14
1588	AGPTALLAHEIGFGSK	PARK7	1.15e-13	6.71
55045	VICPDASLEDAKK	PARK7	0.00437	5.5
12514	EQEELNDAVGFSR	PARN	0.00758	4.11
36410	MVDPEKPQLGMIDR	PARP1	0.0074	-3.07
54833	VGTVIGSNKLEQMPSKEDAIEHFMK	PARP1	0.00326	-4.54
18912	GLPPAVPDELLTLYFENR	PARP10	0.000227	-2.61
48717	STGVVNIPAAECLDEYEDDEAGQK	PAWR	1.15e-13	-6.3
540	ACTELGIR	PC	0.00426	2.41
4972	AYSEALAAFGNGALFVEK	PC	0.00751	-4.33
4991	AYVEANQMLGDLIK	PC	0.00049	-4.89
21250	HGEEVTPEDVLSAA	PC	0.00467	3.42
57517	VVEIAPAAHLDPQLR	PC	0.00474	3.11
59900	YSLQYYMGLAEELVR	PC	0.00132	-5.27
40682	QGANINEIR	PCBP1	0.00362	-4.33
49255	SVYEADLAENSAPGTPILQLR	PCDH7	0.00167	2.42
5428	CQTVIVQSFLR	PCID2	0.00786	4.83
40148	QAEEYLSFAFEHCHR	PCID2	2.75e-07	5.25
59086	YHLMQFAEVTR	PCID2	0.000941	4.75
19902	GSDPLLPSNCEPVVSPSMFR	PCIF1	7.64e-06	6.58
12029	ELVDDSVNNVR	PCMT1	1.15e-13	6.63
28947	LAPKIEDEEGS	PCNA	5.41e-07	-6.48
37674	NLAMGVNLT	PCNA	0.00666	-5.82
50047	TEGISTSDIITR	PCYT1A	0.00737	4.82
2028	AINIGQLVDVK	PDCD11	9.56e-06	3.86
53055	TYDRDNSGMIDKNELK	PDCD6	0.00116	-3.44
31509	LLDEEEATDNDLR	PDCD6IP	0.00115	3.34
36199	MQDPNADTEWNDILR	PDCL3	0.00139	2.92
34753	LVLYPSAQEK	PDE12	0.00565	5.49
58065	VYTPSNADIGLR	PDE12	0.00619	-5.37
45384	SDPIMLLK	PDHA1	1.74e-07	5.53
57756	VVSPWNSEDAK	PDHB	0.00775	3.32
7930	DPNIVIAK	PDIA3	0.00182	-4.15
32498	LNFAVASR	PDIA3	0.000164	-5.71
32499	LNFAVASRK	PDIA3	0.00627	4.35
5820	DATANDVPSDR	PDIA4	2.4e-05	-4.96
7283	DLGLSESGEDVNAAILDESGKK	PDIA4	0.00646	-4.43
15033	FIEEHATK	PDIA4	2.07e-07	-4.21
19566	GQAVDYEGSR	PDIA4	3.24e-08	4.26
40328	QDAANNLREDYK	PDIA4	5.53e-05	4.92
19934	GSFSEQGINEFLREL	PDIA6	0.000191	-5.77
1347	AFYMEEGVPYCER	PDLIM7	0.00164	4.85
16759	GAIFCPPCYDVR	PDLIM7	8.83e-05	5.52
32338	LMENTEDWRPRPGTGQSR	PDLIM7	1.11e-11	-6.22
15486	FLVLATDGLWETMHR	PDP1	0.000128	-3.56
21403	HHQQPIAVGGYK	PDP1	3.39e-07	3.02
31797	LLGLLMPFR	PDP1	0.00293	4.32
44117	RQIVDLDTK	PDRG1	0.00724	4.89
54290	VEVEELAEEVLADK	PDRG1	0.00353	2.69
32212	LLTTILHSDGDLTEQGK	PDS5B	1.71e-05	-4.4
53240	VAEAALQIFK	PDS5B	0.000305	4.08
57713	VVPLADIITPNQFEAELLSGR	PDXK	0.00351	-2.03
3516	AQGVLFDCDGVLWNGER	PDXP	4.84e-06	-4.16
51519	TLVLTDPDAPSRK	PEBP1	0.00426	3.7
37791	NLFQQYDRDR	PEF1	1.15e-13	8.45
5214	CHVQTIQLCR	PES1	0.000498	3.76
57818	VVVPATEEEAEVDEFPTDGEEDRRK	PES1	2.82e-07	-4.39
2188	AKPSPAPPSTTTAPDASGPQK	PEX19	0.000405	5.05
3148	ANQELGLALDSWDLDFYTK	PFAS	0.000306	-6.65
33779	LSFAHPPSAEVEAIAL	PFAS	4.12e-09	-4.09
13634	EVLPALENNK	PFDN2	6.47e-05	-6.33
37951	NLQEEIDAL	PFDN4	0.00342	-5.84
43443	RLDYITAEIK	PFDN6	0.000125	4.33
55634	VLGHLQQGGAPTPFDR	PFKL	0.00525	-3.45
45901	SFMNNWEVYK	PFKM	2.23e-07	-4.65
7493	DLQSNVEHLTEK	PFKP	0.00085	3.34
11053	EIGWTDVGGWTGQGGSILGTK	PFKP	0.00134	5.85
48026	SQGGEPTYNVAVGR	PFN2	0.00968	7.53
16049	FSGWYDADLSPAGHEEAKR	PGAM1	0.00392	3.63
40630	QFLGDEETVR	PGAM1;PGAM2	1.13e-05	6.48
22430	HYGGLTGL	PGAM1;PGAM2;PGAM4	0.00701	3
54821	VGTGEPCCDWVGDEGAGHF	PGD	0.00088	4.96
1788	AHSSMVGVNLPQK	PGK1	7.57e-05	-4.39
2641	ALMDEVVK	PGK1	1.15e-13	11.2
7751	DNFEYSDPVDGSISR	PGM1	0.00187	-5.67
51927	TQAYQDQKPGTSGLRK	PGM1	0.00899	2.18
33488	LREMEHYFSQGLSVQLFNDGSK	PGM3	1.15e-13	-7.64
4791	AVVVGFDPHFSYMK	PGP	0.00511	-2.42
27968	KRDFSLEQLR	PGRMC2	0.00855	-4.86
124	AAELIANSLATAGDGLIELR	PHB	0.00167	5.11
212	AAIISAEGDSK	PHB	2.87e-07	-6.79
10453	EFTEAVEAK	PHB	1.01e-05	-9.65
9674	ECGQLLISENQK	PHF6	0.000132	7.45
28395	KWAEYHADIYDK	PHPT1	1.15e-13	8.7
7197	DLEEDLYELFK	PI4K2A	0.00364	-3.31
27509	KLTGGSNWQPK	PICALM	0.00376	-4.71
46139	SGLQGYDMSTFIR	PICALM	0.00983	4.47
55212	VILPVSVDEYQVGQLY	PITPNA	9.63e-08	5.04
21644	HLLNGDNMR	PITRM1	3.62e-12	7.3
14894	FGVEQDVDMVFASFIRK	PKM	0.000853	-4.38
17185	GDVVIVLTGWRPGSGFTNT	PKM	9.26e-05	-7
43399	RLAPITSDPTEATAVGA	PKM	0.00552	5.95
23097	IEFAVAEGAK	PKN2	0.00155	-4.5
52798	TVLGQQILGQLDSSSLALPSEAK	PKP2	0.00796	-2.58
50328	TFSLEFLDPSK	PLA2G15	4.48e-07	-8.25
9625	EAVTFDQANPTQILGK	PLAA	0.00285	4.85
50185	TFCNCFVGQAGQK	PLAA	2.25e-10	5.3
51264	TLHQGMPEVYNFDFITMKPILK	PLBD1	0.000818	-5.03
59547	YNDFLHDPLSLCK	PLBD2	0.000566	-5.25
52288	TSQGNSFNPVWDEEPFDFPK	PLCB3	0.002	-5.17
8428	DSSVFILGNTDRPDASAVYLHDFQR	PLCG2	0.00664	-2.86
50894	TILPLINFK	PLCG2	0.00232	-5.33
976	AELELELGR	PLEC	0.00688	4.46
3420	AQAEAQQPTFDALRDELR	PLEC	4.85e-11	-7.31
3427	AQAEVEGLGK	PLEC	3.32e-05	-4.23
3774	ARSDEGQLSPATR	PLEC	1.93e-05	-3.1
4263	ATTAALLLEAQAATGFLVDPVR	PLEC	3.15e-05	-4.58
4737	AVTGYRDPYSGSTISLFQAMQK	PLEC	0.00346	-4.18
9063	DYELQLVTYK	PLEC	4.22e-07	-4.98
12490	EQAELEAAR	PLEC	0.000684	-3.53
12839	ERLSVYQAMK	PLEC	0.00103	-3.88
17498	GFFDPNTEENLTYLQLMER	PLEC	0.000974	-4.74
18678	GLFDEEMNEILTDPSDDTK	PLEC	0.00227	-3.44
24344	ILITIVEEVETLR	PLEC	0.000257	-3.35
27891	KQEELQQLEQQRR	PLEC	0.00564	3.83
28648	LAEDEAFQRR	PLEC	0.00192	3.82
28729	LAEVEAALEK	PLEC	0.00415	3.3
29901	LEQLFQDEVAK	PLEC	0.0012	-6.68
31897	LLLEAQAATGFLLDPVKGER	PLEC	0.00649	-4.35
33063	LQEAGILSAEELQR	PLEC	0.00286	2.65
33194	LQLEACETR	PLEC	0.00137	3.45
33537	LRIEEEIR	PLEC	0.00663	4.32
35771	MGIVGPEFK	PLEC	2.3e-05	-4.71
37850	NLLDEELQR	PLEC	0.00157	5.32
37851	NLLDEELQRL	PLEC	0.0066	3.57
42480	RDDGTGQLLLPL	PLEC	0.00476	3.45
42481	RDDGTGQLLLPLSDAR	PLEC	1.15e-13	-8.58
45622	SELELTLGK	PLEC	0.00419	-6.88
49170	SVRDVAEVDTVRR	PLEC	0.00469	3.42
56524	VPVDVAYQR	PLEC	0.00246	-5.83
17500	GFFDPNTHENLTYLQL	PLEC;EPPK1	2.24e-13	-6.09
17314	GELQSSDLFHHSK	PLOD1	0.0027	5.02
53288	VAEWEGQDSDSDQLFYTK	PLOD1	0.00365	4.98
17734	GGDGINSIGGGQK	PLOD2	1.15e-13	-6.88
4616	AVMNFVVR	PLOD3	1.79e-07	6.25
28768	LAGGYENVPTVDIH	PLOD3	6.12e-07	-5.73
53520	VATAETEGYLR	PLOD3	0.000349	-5.78
33655	LSAPGCWAACTNFSR	PLP2	4.49e-05	3.89
46649	SISTSLPVLDLIDAIAPNAVR	PLS1	0.00808	-3.51
49135	SVPDTIDER	PLS3;LCP1	0.00437	-6.45
48401	SSGGPGAGLCLFPLDK	PLXNB2	0.00393	-4.05
3491	AQERELLEAVDAR	PML	0.00192	3.12
3966	ASPEAASTPRDPIDVDLPEEAER	PML	1.73e-09	6.16
44116	RQIVDAQAVCTR	PML	1.15e-13	6.11
48798	STPRDPIDVDLPEEAER	PML	0.00149	5.17
28638	LADVVLQPR	PMPCA	0.0031	6.07
181	AAGGVSHDELLDLAK	PMPCB	0.00511	3.22
17978	GGVSHDELLDLAK	PMPCB	1.15e-13	7.97
50889	TILGPTENIK	PMPCB	0.000293	6.51
29683	LEEQLENLIEFIR	PMVK	0.00184	-4.6
2624	ALLSASPEVVVAVGFPGAGK	PNKP	0.00672	3.47
21755	HLVSAGYVHVNR	PNKP	0.00974	-3.68
6644	DHINLPGFSGQNPLR	PNP	1.15e-13	8.08
9309	EAFEETHLTSLDPVK	PNPO	0.01	-4.78
54571	VFYWEPLNR	PNPO	0.00152	5.05
37112	NFMLHYEFPPYATNEIGK	PNPT1	0.000139	-4.9
58829	YFKLEPLQAYHR	POFUT1	0.00795	4.65
37351	NHQNEIIAMAALVHHSFALDK	POLA1	0.00623	-3.01
21113	HEQVENCLLTSPFEDIFK	POLA2	1.78e-06	-4.35
26979	KIEELGSELK	POLA2	0.00105	3.39
54754	VGLTSEILNSFEHEFLSK	POLA2	0.00236	-5.05
9971	EEDLLQAWSTFIR	POLD1	0.00311	-5.31
21498	HISPTAPDTLGCYPFYK	POLD2	6.89e-06	4.74
49930	TDPFIFPECPHVYFCGNTPSFGSK	POLD2	0.00216	-4.61
59934	YSSMEDHLEILEWTLR	POLD2	0.00805	-2.19
53576	VAVVREDKLEAVK	POLD3	2.43e-05	4.57
14582	FERPDGSHFDVR	POLDIP2	0.00651	2.98
20632	GVVLFPWQAR	POLDIP2	0.00575	5.7
9458	EALPDGVNISK	POLE3	0.00801	6.96
4522	AVIHLLLCQLR	POLR1A	0.000264	3.24
17668	GFTLGVEDILVKPK	POLR1A	1.56e-07	-4.4
58395	YAEVLDLRR	POLR1A	0.000546	4.65
11585	ELFFLPLGFALK	POLR1B	4.06e-05	-4.55
40632	QFLGYVPIMVK	POLR1B	0.0015	-2.98
21540	HLALLCDTMTCR	POLR2A	0.000608	5.11
38669	NSINQVVQLR	POLR2A	0.000507	5.01
51389	TLPHFIKDDYGPESR	POLR2A	3.85e-05	-5.98
51875	TPSLTVFLLGQSAR	POLR2A	0.00348	-4.6
55124	VIFPTGDSK	POLR2A	0.000436	-5.57
17296	GEIGDATPFNDAVNVQK	POLR2B	3.1e-08	4.99
45211	SCLENSSRPTSTIWVSMLAR	POLR2B	0.000975	4.87
30603	LGLIPLISDDIVDK	POLR2C	0.000349	6.67
33699	LSDLQTQLSHEIQSDVLTIN	POLR2C	0.000148	4.6
17030	GDANNLHGFEVDSR	POLR2H	1.15e-13	7.86
46907	SLDVEQAPSGQHSQAQLSGQQQR	POLRMT	0.000339	4.28
55518	VLDLVLQLFQAK	POLRMT	1.04e-05	-3.35
16766	GAIPQTWEDPGHNDK	PPA1	0.00322	5.05
36788	NDEYENLFNMIVEIPR	PPA2	4.16e-06	-7.49
5316	CLLIDYNPDSQELDFR	PPAN	0.000417	-6.54
15897	FRDTEGLIQEINDLR	PPFIBP1	0.000129	-4.69
46696	SIYGEKFEDENFIL	PPIA	0.00171	-5.98
8793	DVIIADCGK	PPIB	0.000554	4.69
23237	IEVEKPFAIA	PPIB	1.37e-07	-7.74
17395	GEVTEGLDVLR	PPIE	3.79e-06	-5.81
55055	VIDGLETLDELEK	PPIL3	0.00184	9.05
50431	TGESLCYAFIEFEK	PPIL4	0.00364	4.11
13964	EYLNLLICEESHLK	PPL	0.00686	-4.08
28316	KVPDPVLEESFQQLQR	PPL	1.02e-11	-6.4
33255	LQNDPQLEAEYQQLQEDHQR	PPL	0.000301	4.25
50114	TENPGDASDLQGR	PPL	1.87e-08	-5.4
[truncated: 918 more rows]
