# Supplementary material for: Tumor cell intrinsic dsRNA innate immune response triggered by PARP inhibitor is compromised in BRCA1-deficient breast cancer by repressing IRF3
Source: Protein Cell. 2026 Jan 10;17(7):616–30. doi: 10.1093/procel/pwaf104 (PMC13340924; doi:10.1093/procel/pwaf104)
Supplement: pwaf104_Supplementary_Data [file pwaf104_supplementary_data.zip › Supplementary table 2.xlsx]

## Sheet: Sheet1
Primers for qPCR (human)
hIFIT1-F	AGAAGCAGGCAATCACAGAA
hIFIT1-R	CTGAAACCGACCATAGTGGAA
hIFIT2-F	AAGCACCTCAAAGGGCAAAAC
hIFIT2-R	TCGGCCCATGTGATAGTAGAC
hIFIT3-F	AGAAAAGGTGACCTAGACAAAGC
hIFIT3-R	CCTTGTAGCAGCACCCAATCT
hOAS1-F	TGTCCAAGGTGGTAAAGGGTG
hOAS1-R	CCGGCGATTTAACTGATCCTG
hOAS2-F	AGGTGGCTCCTATGGACGGAA
hOAS2-R	GGCTTCTCTTCTGATCCTGGAATTG
hOAS3-F	GATCAAGGTGGTCAAGGGTG
hOAS3-R	CTCAGTGAACTGGCTGAAGCA
hOASL-F	AAAGAGAGGCCCATCATCC
hOASL-R	ATCTGGGTAACCCCTCTGC
hIFNL1-F	GGTGACTTTGGTGCTAGGCT
hIFNL1-R	TGAGTGACTCTTCCAAGGCG
hIFNL3-F	CCCAGACAGAGCTCAAAACTG
hIFNL3-R	AGTCCCCGGTCATGTCTAGTT
hIFNa-F	GCCTCGCCCTTTGCTTTACT
hIFNa-R	CTGTGGGTCTCAGGGAGATCA
hIFNb-F	GCTTGGATTCCTACAAAGAAGCA
hIFNb-R	ATAGATGGTCAATGCGGCGTC
hCXCL10-F	GGCCATCAAGAATTTACTGAAAGCA
hCXCL10-R	TCTGTGTGGTCCATCCTTGGAA
hCCL5-F	TGCCCACATCAAGGAGTATTT
hCCL5-R	CTTTCGGGTGACAAAGACG
Primers for qPCR (mouse)
mIfit1-F	GCAGAGAGTCAAGGCAGGTTT
mIfit1-R	TCACCATCAGCATTCTCTCCCA
mIfit3-F	TGAACTGCTCAGCCCACA
mIfit3-R	TCCCGGTTGACCTCACTC
mOas1a-F	GCCTGATCCCAGAATCTATGC
mOas1a-R	GAGCAACTCTAGGGCGTACTG
mOas1b-F	GAGGTCCACAGTTTAAGGAGTC
mOas1b-R	GGTACGCCCACTGATGAGATT
mOas2-F	CCTTGGAAAGTGCCAGTACCT
mOas2-R	AATGACAAAAAGCCTTGGTCC
mOas3-F	ATCGGTGACTTCCTGAAGATGC
mOas3-R	CACACAGCGGCCTTTACC
mOasl2-F	TAAGGTGGTGAAGGGAGGCT
mOasl2-R	TGTTGTAGGCCAGGCTTCTG
mBrca1-F	GGAAATGGCAACTTGCCTAG
mBrca1-R	CTGCGAGCAGTCTTCAGAAAG
